# Supplementary material for: Genome-wide analysis of tandem repeats in Daphnia pulex - a comparative approach
Source: BMC Genomics. 2010 Apr 30;11:277. doi: 10.1186/1471-2164-11-277 (PMC3152781; doi:10.1186/1471-2164-11-277)
Supplement: Additional file 6 — Table of tandem repeats found in coding regions of Daphnia pulex. [file 1471-2164-11-277-S6.txt]

Additional file 6: Table of tandem repeats with a minimum score of 12 and a unit size of 1-4000 bp found in CDS regions of Daphnia pulex.
In the unit size range 4001-10000bp, no further repeats have been found. 

The table further below contains all tandem repeats found in CDS regions. It lists the scaffold containing the region, its location on the scaffold, the official gene name and the information on the tandem repeat together with its local coordinates in the region.

For a small number of gene models in which a tandem repeat was found in one of its CDS regions, no official gene name is available.
For those, we left the original name of the gene model in the place of the gene name.
Here we give a list of these gene models and provide (if available) the annotated gene found at the same locus:

#######################################################################################################
List of gene models that occur in the main table below for which no official gene name is available:
#######################################################################################################
Gene model of CDS region:  scaffold_3|CDS|43499:43810|ASC_e_gw1.3.426.1|+|
At the same locus as this gene model the following official gene can be found:
Name of gene: Dappu-41238
Information on gene model: JGI_V11_41238        scaffold_3      40593   43810   +       e_gw1.3.426.1   NCBI_GNO_292034 KOG2011

Gene model of CDS region: scaffold_5|CDS|254246:254716|ASC_estExt_fgenesh1_pg.C_50047|-|
At the same locus as this gene model the following official gene can be found:
Name of gene: Dappu-192116
Information on gene model: JGI_V11_192116         scaffold_5      253009  257552  -       estExt_Genewise1Plus.C_50067    NCBI_GNO_230054 KOG2011 0       Sister chromatid cohesion complex Cohesin. subunit STAG/IRR1/SCC3

Gene model of CDS region: scaffold_5|CDS|2390028:2390424|SPA_e_gw1.5.274.1|+|
At the same locus as this gene model the following official gene can be found:
Name of gene: Dappu-43218
Information on gene model: JGI_V11_43218        scaffold_5      2387422 2390424 +       e_gw1.5.274.1   NCBI_GNO_704054 KOG3577 0       Smoothened and related G-protein-coupled receptors

Gene model of CDS region: scaffold_5|CDS|2390028:2390424|SPA_e_gw1.5.274.1|+|
At the same locus as this gene model the following official gene can be found:
Name of gene: Dappu-43218
Information on gene model: JGI_V11_43218        scaffold_5      2387422 2390424 +       e_gw1.5.274.1   NCBI_GNO_704054 KOG3577 0       Smoothened and related G-protein-coupled receptors

Gene model of CDS region: scaffold_6|CDS|965510:966067|SPA_NCBI_GNO_0600208|+|
No official gene at this locus

Gene model of CDS region: scaffold_6|CDS|1013655:1014062|HUG_query|-|
At the same locus as this gene model the following official gene can be found:
Name of gene: Dappu-312425
Information on gene model: JGI_V11_312425      scaffold_6      1013655 1015382 -       NCBI_GNO_0600224        NCBI_GNO_554064 KOG3656 0       FOG: 7 transmembrane receptor

Gene model of CDS region: scaffold_6|CDS|1619962:1620327|SPA_NCBI_GNO_0600350|+|
At the same locus as this gene model the following official gene can be found:
Name of gene: Dappu-235932
Information on gene model: JGI_V11_235932      scaffold_6      1619962 1623994 +       SNAP_00003990   NCBI_GNO_890063 0       0       0

Gene model of CDS region: scaffold_10|CDS|635271:635689|AST_NCBI_GNO_1000152|+|
At the same locus as this gene model the following official gene can be found:
Name of gene: Dappu-127589
Information on gene model: JGI_V11_127589      scaffold_10     635271  639982  +       fgenesh1_pm.C_scaffold_10000024 NCBI_GNO_390104 KOG0055 0       Multidrug/pheromone exporter. ABC superfamily

Gene model of CDS region: scaffold_11|CDS|2090652:2091562|SNAP_00006587|+|
Overlaps with annotated gene:   JGI_V11_27626   Dappu-27626     scaffold_11     2091408 2095275 +       gw1.11.374.1    NCBI_GNO_564114 KOG1721 0       FOG: Zn-finger

Gene model of CDS region: scaffold_11|CDS|2095014:2095755|SNAP_00006587|+|
Overlaps with annotated gene:   JGI_V11_27626   Dappu-27626     scaffold_11     2091408 2095275 +       gw1.11.374.1    NCBI_GNO_564114 KOG1721 0       FOG: Zn-finger

Gene model of CDS region: scaffold_23|CDS|560880:561062|SPA_e_gw1.23.147.1|-|
At the same locus as this gene model the following official gene can be found:
Name of gene: Dappu-50579
Information on gene model: JGI_V11_50579        scaffold_23     558910  562211  -       e_gw1.23.147.1  NCBI_GNO_232234 KOG2480 EC:1.1.1.34     Hydroxymethylglutaryl-CoA reductase (NADPH). Sterol biosynthesis,3-hydroxy-3-methylglutaryl-CoA (HMG-CoA) reductase

Gene model of CDS region: scaffold_24|CDS|356464:356760|SPA_estExt_Genewise1.C_240083|-|
Overlaps with annotated gene:   JGI_V11_50878   Dappu-50878     scaffold_24     355979  356628  -       e_gw1.24.297.1  NCBI_GNO_128243 0       0       0

Gene model of CDS region: scaffold_25|CDS|448745:448991|HUG_NCBI_GNO_2500086|+|
Overlaps with annotated gene:   JGI_V11_51298   Dappu-51298     scaffold_25     448873  451326  +       e_gw1.25.43.1   NCBI_GNO_238254 KOG3656 0       FOG: 7 transmembrane receptor

Gene model of CDS region: scaffold_25|CDS|461373:461619|HUG_e_gw1.25.258.1|+|
At the same locus as annotated gene:    JGI_V11_51251   Dappu-51251     scaffold_25     460743  463345  +       e_gw1.25.258.1  NCBI_GNO_240254 KOG3656 0       FOG: 7 transmembrane receptor

Gene model of CDS region: scaffold_32|CDS|182743:183765|JAA_fgenesh1_pg.C_scaffold_32000035|-|
Overlaps with annotated gene:   JGI_V11_299653  Dappu-299653    scaffold_32     170472  183660  -       JAA_SNAP_00013394       NCBI_GNO_96324  KOG3815 0       Transcription factor Doublesex

Gene model of CDS region: scaffold_86|CDS|433572:435092|NCBI_GNO_8600100|+|1
Overlaps with annotated gene:   JGI_V11_14402   Dappu-14402     scaffold_86     434292  434795  +       gw1.86.75.1     NCBI_GNO_368594 KOG3802 0       Transcription factor OCT-1. contains POU and HOX domains

Gene model of CDS region: scaffold_86|CDS|433572:435092|NCBI_GNO_8600100|+|
Overlaps with annotated gene:   JGI_V11_14402   Dappu-14402     scaffold_86     434292  434795  +       gw1.86.75.1     NCBI_GNO_368594 KOG3802 0       Transcription factor OCT-1. contains POU and HOX domains

Gene model of CDS region: scaffold_106|CDS|390256:391064|fgenesh1_pg.C_scaffold_106000061|-|
Overlaps with annotated gene:   JGI_V11_61767   Dappu-61767     scaffold_106    388895  390501  -       e_gw1.106.62.1  NCBI_GNO_176664 KOG1721 0       FOG: Zn-finger

Gene model of CDS region: scaffold_106|CDS|391191:391391|fgenesh1_pg.C_scaffold_106000061|-|
No official gene at this locus

Gene model of CDS region: scaffold_123|CDS|46645:47097|PEN_DpuGr36|+|
Overlaps with annotated gene:   JGI_V11_329587  Dappu-329587    scaffold_123    44851   46835   +       NCBI_GNO_12300006       NCBI_GNO_16724  0       0       0

Gene model of CDS region: scaffold_146|CDS|176079:176297|SPA_e_gw1.146.28.1|-|
At the same locus as this gene model the following official gene can be found:
Name of gene: Dappu-63719
Information on gene model: JGI_V11_63719        scaffold_146    176079  178199  -       e_gw1.146.28.1  NCBI_GNO_60784  KOG4196 0       bZIP transcription factor MafK

Gene model of CDS region: scaffold_146|CDS|177921:178199|SPA_e_gw1.146.28.1|-|
At the same locus as this gene model the following official gene can be found:
Name of gene: Dappu-63719
Information on gene model: JGI_V11_63719        scaffold_146    176079  178199  -       e_gw1.146.28.1  NCBI_GNO_60784  KOG4196 0       bZIP transcription factor MafK
#########################################################################################


#########################################################################################
Main table with TRs in coding regions: (columns in this table are separated by tabs)
#########################################################################################

scaffold|feature|start and end of feature in scaffold|gene-name|strand|	unit-size	perfection	start-in-CDS-element	end-in-CDS-element length repeat-motif repeat-sequence-on-sense-strand

scaffold_1|CDS|102936:103037|Dappu-219910|+|	3	100.0	9	31	23	ATC	GATGATGATGATGATGATGATGA
scaffold_1|CDS|120576:120928|Dappu-189791|+|	3	95.5	208	229	22	AAC	ACAACGACAACAACAACAACAA
scaffold_1|CDS|171228:171576|Dappu-231974|+|	12	94.6	150	186	37	AACACCAATGAT	AATGATACCACCAATGATAACACCAATGACAACACCA
scaffold_1|CDS|367793:368167|Dappu-93942|-|	9	100.0	173	194	22	AACGGCGCC	CAACGGCGCCAACGGCGCCAAC
scaffold_1|CDS|546947:547383|Dappu-309534|+|	3	100.0	66	90	25	AGC	CAGCAGCAGCAGCAGCAGCAGCAGC
scaffold_1|CDS|611797:611882|Dappu-299806|-|	3	100.0	18	36	19	AGG	GGAGGAGGAGGAGGAGGAG
scaffold_1|CDS|672534:674932|Dappu-232072|-|	18	100.0	542	587	46	AAAAAGAGAAAGAGAAGG	GAAAGAGAAGGAAAAAGAGAAAGAGAAGGAAAAAGAGAAAGAGAAG
scaffold_1|CDS|675349:675753|Dappu-232072|-|	3	95.2	174	194	21	ATC	TGATGATGATGAAGATGATGA
scaffold_1|CDS|693610:694006|Dappu-189897|-|	12	100.0	173	196	24	ACACCACCTCCT	CACCACCTCCTACACCACCTCCTA
scaffold_1|CDS|894517:894680|Dappu-20705|+|	3	100.0	1	16	16	AGC	CAGCAGCAGCAGCAGC
scaffold_1|CDS|1125256:1125346|Dappu-232150|+|	3	100.0	48	64	17	AAG	AGAAGAAGAAGAAGAAG
scaffold_1|CDS|1187004:1187204|Dappu-299828|+|	3	100.0	69	83	15	AGC	CAGCAGCAGCAGCAG
scaffold_1|CDS|1187004:1187204|Dappu-299828|+|	9	100.0	79	100	22	ACTACTGCT	AGCAGTAGTAGCAGTAGTAGCA
scaffold_1|CDS|1353367:1353676|Dappu-309629|+|	9	100.0	162	182	21	AACAAGCAC	CAACAAGCACAACAAGCACAA
scaffold_1|CDS|1395218:1395440|Dappu-232197|+|	3	100.0	118	134	17	AGG	GGAGGAGGAGGAGGAGG
scaffold_1|CDS|1411489:1412668|Dappu-220028|-|	3	100.0	569	585	17	AAC	ACAACAACAACAACAAC
scaffold_1|CDS|1519049:1519198|Dappu-299843|+|	3	92.3	100	126	27	AAT	TTATTACTTATTATTATTATAATTATT
scaffold_1|CDS|1520595:1521131|Dappu-40041|-|	3	96.3	138	164	27	AAC	CAACAACAATAACAACAACAACAACAA
scaffold_1|CDS|1587434:1587852|Dappu-205163|-|	3	100.0	243	260	18	AGC	GCAGCAGCAGCAGCAGCA
scaffold_1|CDS|1599817:1600965|Dappu-94124|-|	12	100.0	618	641	24	AGAGCGAGGCCG	GAGCGAGGCCGAGAGCGAGGCCGA
scaffold_1|CDS|1670661:1670795|Dappu-94137|+|	2	93.5	16	45	30	AG	TCTCTCTCTCTCTCTAT-TCTCTCTCTCTCT
scaffold_1|CDS|1839862:1840477|Dappu-309707|+|	3	96.2	182	207	26	AAG	AAGAAGAAGAAAAAGAAGAAGAAGAA
scaffold_1|CDS|1839862:1840477|Dappu-309707|+|	9	100.0	434	456	23	AAAAAGAAG	AAGAAAAAGAAGAAAAAGAAGAA
scaffold_1|CDS|1887625:1887975|Dappu-299859|+|	1	100.0	265	287	23	A	TTTTTTTTTTTTTTTTTTTTTTT
scaffold_1|CDS|1888586:1888846|Dappu-299860|+|	2	100.0	214	229	16	AT	TATATATATATATATA
scaffold_1|CDS|1895851:1896124|Dappu-205205|-|	3	100.0	85	104	20	ATC	CATCATCATCATCATCATCA
scaffold_1|CDS|1952191:1952418|Dappu-232322|+|	3	100.0	29	43	15	AAC	ACAACAACAACAACA
scaffold_1|CDS|2029532:2030350|Dappu-232345|+|	3	100.0	463	478	16	ACC	CACCACCACCACCACC
scaffold_1|CDS|2030423:2030723|Dappu-232345|+|	3	91.1	79	123	45	AAG	TCTTCTTCATCTTCTTCATCTTCATCTTCCTCTTCTTCTTCTTCT
scaffold_1|CDS|2034340:2034418|Dappu-232346|-|	6	100.0	7	24	18	AGATGC	GATGCAGATGCAGATGCA
scaffold_1|CDS|2085863:2086355|Dappu-190084|+|	3	100.0	340	356	17	AAG	AAGAAGAAGAAGAAGAA
scaffold_1|CDS|2095514:2095717|Dappu-299877|+|	3	100.0	69	84	16	AAT	TATTATTATTATTATT
scaffold_1|CDS|2204444:2204738|Dappu-299504|+|	21	100.0	242	285	44	ACCACCACCTCCTCCTCCTCC	GGAGGAGGAGGTGGTGGTGGAGGAGGAGGAGGTGGTGGTGGAGG
scaffold_1|CDS|2244805:2245164|Dappu-94230|+|	3	100.0	133	151	19	AGC	CAGCAGCAGCAGCAGCAGC
scaffold_1|CDS|2375066:2375895|Dappu-309825|+|	3	100.0	578	593	16	CCG	CGCCGCCGCCGCCGCC
scaffold_1|CDS|2457977:2458068|Dappu-300115|-|	2	100.0	30	44	15	AG	CTCTCTCTCTCTCTC
scaffold_1|CDS|2551825:2552406|Dappu-39340|+|	6	100.0	400	419	20	ACGATG	GATGACGATGACGATGACGA
scaffold_1|CDS|2575870:2576184|Dappu-94295|-|	5	100.0	144	166	23	AGCCC	CTGGGCTGGGCTGGGCTGGGCTG
scaffold_1|CDS|2626838:2628025|Dappu-309869|-|	12	100.0	600	623	24	AACAACAGCAGC	GCAACAACAGCAGCAACAACAGCA
scaffold_1|CDS|2630756:2631514|Dappu-94311|-|	9	100.0	313	338	26	AACTACTGG	ACTGGAACTACTGGAACTACTGGAAC
scaffold_1|CDS|2658893:2659029|Dappu-309882|+|	15	100.0	10	40	31	AAAAAGAAAAGAAGG	AGGAAAAAGAAAAGAAGGAAAAAGAAAAGAA
scaffold_1|CDS|2659650:2660269|Dappu-309882|+|	3	95.5	361	382	22	AAC	AACAACAGCAACAACAACAACA
scaffold_1|CDS|2686786:2687359|Dappu-232495|+|	3	100.0	390	407	18	AAC	CAACAACAACAACAACAA
scaffold_1|CDS|2688966:2689301|Dappu-232495|+|	9	100.0	288	310	23	AACAACTAC	ACAACAACTACAACAACTACAAC
scaffold_1|CDS|2796477:2797981|Dappu-94360|+|	3	100.0	51	74	24	AAC	ACAACAACAACAACAACAACAACA
scaffold_1|CDS|2796477:2797981|Dappu-94360|+|	3	95.2	370	390	21	ACG	GACGACGACGAGGACGACGAC
scaffold_1|CDS|2796477:2797981|Dappu-94360|+|	3	100.0	392	410	19	AAG	AAGAAGAAGAAGAAGAAGA
scaffold_1|CDS|2796477:2797981|Dappu-94360|+|	3	100.0	614	640	27	AGC	AGCAGCAGCAGCAGCAGCAGCAGCAGC
scaffold_1|CDS|2796477:2797981|Dappu-94360|+|	12	100.0	1273	1298	26	AACAACAACAGC	CAGCAACAACAACAGCAACAACAACA
scaffold_1|CDS|2798169:2798239|Dappu-94360|+|	3	100.0	47	70	24	ACG	GACGACGACGACGACGACGACGAC
scaffold_1|CDS|2808152:2808648|Dappu-309900|+|	3	100.0	231	247	17	AAC	CAACAACAACAACAACA
scaffold_1|CDS|2829610:2829926|Dappu-309902|+|	3	96.0	181	205	25	AAG	CTTCTTCTTCTTCTTCCTCTTCTTC
scaffold_1|CDS|2924045:2924470|Dappu-309932|+|	3	100.0	214	232	19	AGC	AGCAGCAGCAGCAGCAGCA
scaffold_1|CDS|3158747:3158825|Dappu-94427|-|	1	100.0	7	20	14	C	GGGGGGGGGGGGGG
scaffold_1|CDS|3196207:3197500|Dappu-232609|+|	342	99.2	284	1244	961	AAAACATATGCAGCACGATCGTAATCCCACCCACAGTCTTCCAAACATTTGAAGGACCATCTTGAGTCCATTCCAGATTGTTCAGAAAAGGTTGCTATCATTTGTTGTTGCTGTAGCTCCGGATTCATGAAAGCTTCTTGTGGGATCTTGAAAGTTCTTTTGAGCAAATTGAAACGATAGGCGGCACTATCGTAAACCCACCCGTTGTCCATCAAACACTTCAATGACCAATTTGTGTCCATCCCAGACTGTTGAGAGAAGGATACCACCATTTGTTGTTTCTGTTGCTCGGGGTCGATGAAGGCTGCTAGTGGAATCTTGAAGGTTCCTTTAAGCTCAGTG	CAAATGGTGGCATCCTTCTCTCAACAGTCTGGGATGGACTTAAATTGGTCATTGAAGTGTTTGATGGACAACGGGTGGGTTTACGATAGTGCCGCCTATCGTTTCAATTTGCTCAAAAGAACTTTCAAGATCCCACAAGAAGCTTTCATGAATCCGGAGCTACAGCAACAACAAATGATAGCAACCTTTTCTGAACAATCTGGAATGGACTCAAGATGGTCCTTCAAATGTTTGGAAGACTGTGGGTGGGATTACGATCGTGCTGCATATGTTTTCACTGAGCTTAAAGGAACCTTCAAGATTCCACTAGCAGCCTTCATCGACCCCGAGCAACAGAAACAACAAATGGTGGTATCCTTCTCTCAACAGTCTGGGATGGACACAAATTGGTCATTGAAGTGTTTGATGGACAACGGGTGGGTTTACGATAGTGCCGCCTATCGTTTCAATTTGCTCAAAAGAACTTTCAAGATCCCACAAGAAGCTTTCATGAATCCGGAGCTACAGCAACAACAAATGATAGCAACCTTTTCTGAACAATCTGGAATGGACTCAAGATGGTCCTTCAAATGTTTGGAAGACTGTGGGTGGGATTACGATCGTGCTGCATATGTTTTCACTGAGCTTAAAGGAACCTTCAAGATTCCACTAGCAGCCTTCATCGACCCCGAGCAACAGAAACAACAAATGGTGGTATCCTTCTCTCAACAGTCTGGGATGGACACAAATTGGTCATTGAAGTGTTTGATGGACAACGGGTGGGTTTACGATAGTGCCGCCTATCGTTTCAATTTGCTCAAAAGAACTTTCAAGATCCCACAAGAAGCTTTCATGAAACCGGAGCTACAACAACAACAAATGATAGCAACCTTTTCTGAACAATCTGGAATGGACTCAAGATGGTCCTTCAAATGTTTGGAAGACTGTGGTTGGGATTACGATCGTGCTGAAAATGTTTTCA
scaffold_1|CDS|3206863:3207446|Dappu-232612|+|	36	95.7	409	546	138	AAAACTGGAACGCTCCATCTCAGCATCAAGCCCCTC	CCCCTCAAACCTGGAACGCTCCATCTCAGTATCAAGCCCCTCAAAACTGGAACGCTCCATCTCAGCATCAAACGCCTCAAAACTGGAACACTCCATCTCAGCATCAAACCCCTCAAAACTGGAACGCTCCATCTCAGC
scaffold_1|CDS|3787144:3787446|Dappu-232691|+|	27	97.1	129	197	69	AAACCCAAAGAAGAACCGAAACCGGAG	AGAAGAACCGAAACCGGAGAAACCCAAGGAAGAACCCAAACCGGAGAAACCCAAAGAAGAACCGAAACC
scaffold_1|CDS|3903525:3903735|Dappu-310027|-|	4	100.0	156	171	16	AAAG	GAAAGAAAGAAAGAAA
scaffold_1|CDS|3956943:3958343|Dappu-232727|-|	3	100.0	1040	1055	16	ACC	ACCACCACCACCACCA
scaffold_1|CDS|4079567:4079905|Dappu-94521|-|	3	92.9	73	100	28	CCG	CGGCGGCGGCGACAGCGGCGGCGGCGGC
scaffold_1|CDS|4079984:4080397|Dappu-94521|-|	3	100.0	95	109	15	ACC	CCACCACCACCACCA
scaffold_1|CDS|4079984:4080397|Dappu-94521|-|	3	100.0	181	205	25	AGG	AGGAGGAGGAGGAGGAGGAGGAGGA
scaffold_1|CDS|4079984:4080397|Dappu-94521|-|	3	96.3	329	355	27	CCG	CGGCGGCGGCGGCGGTGGCGGCGGCGG
scaffold_1|CDS|4087760:4088052|Dappu-94522|-|	3	100.0	31	45	15	CCG	GCCGCCGCCGCCGCC
scaffold_1|CDS|4115809:4116237|Dappu-40134|-|	3	100.0	10	29	20	CCG	GGCGGCGGCGGCGGCGGCGG
scaffold_1|CDS|4115809:4116237|Dappu-40134|-|	3	100.0	51	66	16	ACC	CCACCACCACCACCAC
scaffold_1|CDS|4192033:4192154|Dappu-310068|-|	9	100.0	23	43	21	ACCTCCATG	TGGAGGTCATGGAGGTCATGG
scaffold_2|CDS|47244:48339|Dappu-94560|-|	6	100.0	140	157	18	ACCGCC	TGGCGGTGGCGGTGGCGG
scaffold_2|CDS|47244:48339|Dappu-94560|-|	3	97.6	196	237	42	AGC	GCAGCACCAGCAGCAGCAGCAGCAGCAGCAGCAGCAGCAGCA
scaffold_2|CDS|47244:48339|Dappu-94560|-|	3	100.0	971	985	15	CCG	CGGCGGCGGCGGCGG
scaffold_2|CDS|133193:133248|Dappu-232816|-|	3	100.0	30	46	17	ACT	CTACTACTACTACTACT
scaffold_2|CDS|134463:135362|Dappu-310101|+|	3	100.0	125	149	25	AAC	ACAACAACAACAACAACAACAACAA
scaffold_2|CDS|134463:135362|Dappu-310101|+|	12	100.0	781	804	24	ACATGGCCATGG	CATGGCCATGGACATGGCCATGGA
scaffold_2|CDS|142628:142701|Dappu-232819|+|	3	100.0	12	26	15	AGC	GCTGCTGCTGCTGCT
scaffold_2|CDS|143822:143878|Dappu-232819|+|	3	95.8	18	41	24	AAG	GAAGAATAAGAAGAAGAAGAAGAA
scaffold_2|CDS|148274:148536|Dappu-232819|+|	4	100.0	99	166	68	AAGG	GGAAGGAAGGAAGGAAGGAAGGAAGGAAGGAAGGAAGGAAGGAAGGAAGGAAGGAAGGAAGGAAGGAA
scaffold_2|CDS|150268:150341|Dappu-232819|+|	3	100.0	23	47	25	AAG	AGAAGAAGAAGAAGAAGAAGAAGAA
scaffold_2|CDS|162402:162531|Dappu-220319|+|	3	100.0	8	39	32	AGC	CTGCTGCTGCTGCTGCTGCTGCTGCTGCTGCT
scaffold_2|CDS|162784:163118|Dappu-220319|+|	3	100.0	224	242	19	ACT	TAGTAGTAGTAGTAGTAGT
scaffold_2|CDS|165064:167744|Dappu-303099|+|	3	100.0	75	89	15	AGC	CAGCAGCAGCAGCAG
scaffold_2|CDS|165064:167744|Dappu-303099|+|	3	100.0	190	208	19	CCG	CGGCGGCGGCGGCGGCGGC
scaffold_2|CDS|165064:167744|Dappu-303099|+|	3	100.0	260	277	18	ACG	GACGACGACGACGACGAC
scaffold_2|CDS|165064:167744|Dappu-303099|+|	3	100.0	327	341	15	AGC	CAGCAGCAGCAGCAG
scaffold_2|CDS|165064:167744|Dappu-303099|+|	3	100.0	411	433	23	AGC	GCTGCTGCTGCTGCTGCTGCTGC
scaffold_2|CDS|165064:167744|Dappu-303099|+|	3	100.0	566	581	16	AGC	GCAGCAGCAGCAGCAG
scaffold_2|CDS|165064:167744|Dappu-303099|+|	3	100.0	1104	1118	15	AAG	GAAGAAGAAGAAGAA
scaffold_2|CDS|165064:167744|Dappu-303099|+|	3	100.0	1164	1181	18	AAG	GAAGAAGAAGAAGAAGAA
scaffold_2|CDS|165064:167744|Dappu-303099|+|	3	100.0	1549	1569	21	AAG	AAGAAGAAGAAGAAGAAGAAG
scaffold_2|CDS|165064:167744|Dappu-303099|+|	3	100.0	2454	2469	16	AGC	GCTGCTGCTGCTGCTG
scaffold_2|CDS|175012:175292|Dappu-94585|-|	4	100.0	252	273	22	ACGG	GGACGGACGGACGGACGGACGG
scaffold_2|CDS|181026:181187|Dappu-232827|-|	3	100.0	129	152	24	AAC	ACAACAACAACAACAACAACAACA
scaffold_2|CDS|182260:182523|Dappu-232828|-|	3	100.0	147	162	16	AGC	CAGCAGCAGCAGCAGC
scaffold_2|CDS|187788:188127|Dappu-232829|+|	3	100.0	280	294	15	ACG	GTCGTCGTCGTCGTC
scaffold_2|CDS|194601:194879|Dappu-94591|-|	12	100.0	169	193	25	AACTGCCGCTGG	TCCAGCGGCAGTTCCAGCGGCAGTT
scaffold_2|CDS|235090:235563|Dappu-94605|+|	9	100.0	157	182	26	ACCGCCGCC	GGCGGCGGTGGCGGCGGTGGCGGCGG
scaffold_2|CDS|235090:235563|Dappu-94605|+|	3	100.0	216	235	20	AGC	CAGCAGCAGCAGCAGCAGCA
scaffold_2|CDS|245369:245543|Dappu-190431|+|	3	95.2	125	145	21	AGC	CAGCATCAGCAGCAGCAGCAG
scaffold_2|CDS|266351:266432|Dappu-232847|-|	24	100.0	1	73	73	ACACCACCGAGGCAGCGGAGTACT	CGGAGTACTACACCACCGAGGCAGCGGAGTACTACACCACCGAGGCAGCGGAGTACTACACCACCGAGGCAGC
scaffold_2|CDS|289967:291237|Dappu-94613|+|	3	100.0	19	36	18	ACC	GTGGTGGTGGTGGTGGTG
scaffold_2|CDS|289967:291237|Dappu-94613|+|	3	93.9	178	210	33	AGC	CTGCTGTTGCTCCTGCTGCTGCTGCTGCTGCTG
scaffold_2|CDS|289967:291237|Dappu-94613|+|	3	100.0	245	262	18	ACC	TGGTGGTGGTGGTGGTGG
scaffold_2|CDS|289967:291237|Dappu-94613|+|	3	100.0	908	933	26	ACC	TGGTGGTGGTGGTGGTGGTGGTGGTG
scaffold_2|CDS|310262:310368|Dappu-232856|+|	3	100.0	78	92	15	AAC	CAACAACAACAACAA
scaffold_2|CDS|338110:338830|Dappu-310129|-|	6	100.0	688	705	18	AGCCGC	GCAGCCGCAGCCGCAGCC
scaffold_2|CDS|339148:339338|Dappu-310129|-|	3	100.0	106	123	18	AGC	CAGCAGCAGCAGCAGCAG
scaffold_2|CDS|355277:357592|Dappu-303106|-|	3	100.0	587	601	15	AGC	AGCAGCAGCAGCAGC
scaffold_2|CDS|381874:382069|Dappu-310135|+|	18	100.0	54	91	38	AATCACCATCTCCGATAG	ATCGGAGATGGTGATTCTATCGGAGATGGTGATTCTAT
scaffold_2|CDS|480384:480421|Dappu-232903|+|	3	100.0	10	28	19	AAG	AAGAAGAAGAAGAAGAAGA
scaffold_2|CDS|490574:490845|Dappu-94655|-|	3	95.7	28	50	23	AAC	GTTGTTGTTGTTGTCGTTGTTGT
scaffold_2|CDS|490907:492852|Dappu-94655|-|	3	96.0	455	479	25	AAC	CAACAACAACCACAACAACAACAAC
scaffold_2|CDS|490907:492852|Dappu-94655|-|	3	100.0	478	494	17	ACT	ACTACTACTACTACTAC
scaffold_2|CDS|490907:492852|Dappu-94655|-|	3	100.0	668	683	16	ACG	CGTCGTCGTCGTCGTC
scaffold_2|CDS|490907:492852|Dappu-94655|-|	3	100.0	1746	1760	15	AAG	AGAAGAAGAAGAAGA
scaffold_2|CDS|690468:690710|Dappu-232949|-|	6	100.0	64	82	19	AAAGTG	GAAAGTGAAAGTGAAAGTG
scaffold_2|CDS|815391:816701|Dappu-232977|-|	3	100.0	625	639	15	AAC	CAACAACAACAACAA
scaffold_2|CDS|815391:816701|Dappu-232977|-|	3	100.0	706	722	17	AAC	CAACAACAACAACAACA
scaffold_2|CDS|929581:930648|Dappu-94746|-|	3	95.5	157	178	22	AGC	CAGCAACAGCAGCAGCAGCAGC
scaffold_2|CDS|929581:930648|Dappu-94746|-|	3	100.0	219	239	21	AGC	CAGCAGCAGCAGCAGCAGCAG
scaffold_2|CDS|929581:930648|Dappu-94746|-|	3	100.0	874	891	18	AAC	AACAACAACAACAACAAC
scaffold_2|CDS|974127:974403|Dappu-233013|+|	3	100.0	76	91	16	AGC	CAGCAGCAGCAGCAGC
scaffold_2|CDS|1006313:1006444|Dappu-233016|-|	3	100.0	78	96	19	AAG	GAAGAAGAAGAAGAAGAAG
scaffold_2|CDS|1006566:1006613|Dappu-233016|-|	3	100.0	28	43	16	AGC	GCTGCTGCTGCTGCTG
scaffold_2|CDS|1021746:1021875|Dappu-94753|+|	3	100.0	96	115	20	AGC	CAGCAGCAGCAGCAGCAGCA
scaffold_2|CDS|1022682:1024729|Dappu-94753|+|	3	95.5	121	142	22	CCG	GCGGCGGCGGAGGCGGCGGCGG
scaffold_2|CDS|1022682:1024729|Dappu-94753|+|	3	100.0	926	940	15	AAG	AGAAGAAGAAGAAGA
scaffold_2|CDS|1022682:1024729|Dappu-94753|+|	9	100.0	1071	1091	21	AGAGCCAGC	GAGCCAGCAGAGCCAGCAGAG
scaffold_2|CDS|1022682:1024729|Dappu-94753|+|	3	95.8	1759	1782	24	AGC	CTGCTGATGCTGCTGCTGCTGCTG
scaffold_2|CDS|1022682:1024729|Dappu-94753|+|	3	100.0	1850	1864	15	AGG	TCCTCCTCCTCCTCC
scaffold_2|CDS|1022682:1024729|Dappu-94753|+|	3	100.0	1966	1984	19	ACC	CCACCACCACCACCACCAC
scaffold_2|CDS|1047952:1048254|Dappu-220418|+|	3	92.9	179	206	28	AAC	CAACACCAACACCAACAACAACAACAAC
scaffold_2|CDS|1075938:1076074|Dappu-94765|+|	3	95.5	91	112	22	ACC	GTGGTGGTGGCGGTGGTGGTGG
scaffold_2|CDS|1114121:1114653|Dappu-220427|-|	27	96.0	261	335	75	AATGCCCGGCTGTCCGCCTCCACCCCC	CCTCCACCCCCAATGCCCGGCTGTCCGCCTCCTCCCCCAATGCCCGGCTGCCCGCCTCCACCCCCATTGCCCGGC
scaffold_2|CDS|1149476:1149704|Dappu-233041|+|	3	100.0	213	229	17	AAC	CAACAACAACAACAACA
scaffold_2|CDS|1159976:1161062|Dappu-303147|+|	9	100.0	442	464	23	AACCGGAAG	GAAGAACCGGAAGAACCGGAAGA
scaffold_2|CDS|1159976:1161062|Dappu-303147|+|	3	100.0	484	498	15	ACG	ACGACGACGACGACG
scaffold_2|CDS|1241141:1242010|Dappu-94782|+|	3	95.5	590	611	22	ACG	ACGACGACGACGAAGACGACGA
scaffold_2|CDS|1246248:1246832|Dappu-94783|-|	3	95.5	18	39	22	AAC	GTTGTTGTTGCTGTTGTTGTTG
scaffold_2|CDS|1321118:1321217|Dappu-233069|+|	3	100.0	58	74	17	AGC	CAGCAGCAGCAGCAGCA
scaffold_2|CDS|1333517:1333614|Dappu-233069|+|	3	100.0	77	93	17	AAG	AAGAAGAAGAAGAAGAA
scaffold_2|CDS|1341071:1341272|Dappu-303153|+|	12	100.0	114	138	25	AATCAGTCAGCC	CCAATCAGTCAGCCAATCAGTCAGC
scaffold_2|CDS|1341849:1344254|Dappu-303153|+|	3	100.0	2037	2056	20	AGC	CAGCAGCAGCAGCAGCAGCA
scaffold_2|CDS|1360035:1360267|Dappu-233074|+|	24	98.3	1	60	60	AACCTCGGTGCAGCAATCAGCGGG	TTGCTACACCGAGGTTCCCGCTGATTGCTGCACCGAGGTTCCCGCTGATTGCTGCACCGA
scaffold_2|CDS|1360312:1360596|Dappu-233074|+|	1	100.0	200	212	13	A	AAAAAAAAAAAAA
scaffold_2|CDS|1419977:1420435|Dappu-94817|-|	3	100.0	282	303	22	CCG	GCCGCCGCCGCCGCCGCCGCCG
scaffold_2|CDS|1432191:1432347|Dappu-94819|+|	52	97.4	1	157	157	AAAGGCGTGGGCAGGTCTGCTACAACGCCAGTCGAAGTCAAATCAAATGCTG	GTCTGCTACAACGCCAGTCGAAGTCGAATCAAATGCTGAAAAGGCGTGGGCAGGTCTGCTACAACGCCAGTCGAAGTCAAATCAAATGCTGAAAGGCGTGGGCAGGTCTGCTACAACGCCAGTCGAAGTCGAATCAAATGCTGCAAGGCGTGGGCAG
scaffold_2|CDS|1432400:1432753|Dappu-94819|+|	52	96.0	1	301	301	AAATGCTGCAAGGCGTGGGCAGGTCTGCTACAACGCCAGTCGAAGTCGAATC	GTCTGCCACAACGCCAGTCGAAGTCGAATCAAATGCTGCAAGGCGTGGGCAGGTCTGCTACAACGCCAGTCGAAGTCGAATCAAATGCTGCAAGGCGTGGGCAGGTCTGCTACAACGCCAGTCGAAGTCGAATCAAATGCTGAAGATGAGGCGTGGGCAGGTCTGCTACAACGCCAGTCGAAGTCGAATCAAAACGCTG-AAGGCGTGGGCAGGTCTGCTACAACGCCAGTCGAAGTCGAATCAAATGTTG-AAGGCGTGGGCAGGTCTGCTACAACGCCAGTCGAAGTCGAATCCAATGCTG
scaffold_2|CDS|1437238:1437313|Dappu-233089|-|	3	100.0	36	55	20	AAG	AGAAGAAGAAGAAGAAGAAG
scaffold_2|CDS|1437238:1437313|Dappu-233089|-|	3	100.0	54	74	21	AGC	AGCAGCAGCAGCAGCAGCAGC
scaffold_2|CDS|1443286:1443327|Dappu-233090|-|	3	100.0	1	28	28	ACG	TCGTCGTCGTCGTCGTCGTCGTCGTCGT
scaffold_2|CDS|1523821:1524004|Dappu-233103|-|	3	100.0	114	130	17	AAC	ACAACAACAACAACAAC
scaffold_2|CDS|1564136:1564191|Dappu-233111|-|	3	100.0	12	31	20	ACG	GACGACGACGACGACGACGA
scaffold_2|CDS|1593407:1594027|Dappu-310319|+|	3	96.2	286	311	26	ACC	CACCACCACCACCACCATCACCACCA
scaffold_2|CDS|1627475:1628371|Dappu-310325|-|	3	100.0	704	720	17	AGG	CCTCCTCCTCCTCCTCC
scaffold_2|CDS|1632726:1633746|Dappu-303269|-|	3	100.0	41	56	16	AAG	AAGAAGAAGAAGAAGA
scaffold_2|CDS|1662217:1662638|Dappu-310333|+|	3	100.0	153	169	17	AAC	CAACAACAACAACAACA
scaffold_2|CDS|1668162:1669562|Dappu-310333|+|	3	100.0	878	894	17	AGC	CAGCAGCAGCAGCAGCA
scaffold_2|CDS|1672934:1674557|Dappu-310333|+|	3	100.0	182	196	15	ACC	ACCACCACCACCACC
scaffold_2|CDS|1704388:1705742|Dappu-310342|-|	3	95.2	916	936	21	ACG	ACGACAACGACGACGACGACG
scaffold_2|CDS|1747036:1748635|Dappu-220486|-|	3	100.0	806	820	15	AAC	ACAACAACAACAACA
scaffold_2|CDS|1812766:1812814|Dappu-233155|+|	3	100.0	12	33	22	ACC	CACCACCACCACCACCACCACC
scaffold_2|CDS|1855545:1862285|Dappu-233159|-|	3	95.7	211	233	23	AGC	CAGCAGCAGCAGCAGCTGCAGCA
scaffold_2|CDS|1855545:1862285|Dappu-233159|-|	3	95.7	232	254	23	AAC	CAACAACAACAACAGCAACAACA
scaffold_2|CDS|1855545:1862285|Dappu-233159|-|	3	100.0	389	405	17	AAC	CAACAACAACAACAACA
scaffold_2|CDS|1855545:1862285|Dappu-233159|-|	3	96.0	1895	1919	25	AAC	ACAACAACACCAACAACAACAACAA
scaffold_2|CDS|1855545:1862285|Dappu-233159|-|	3	95.2	2074	2094	21	AAC	CAACAACAACAACAGCAACAA
scaffold_2|CDS|1855545:1862285|Dappu-233159|-|	3	92.7	2968	3008	41	AGC	CAGCAGCAGCAGCAACAACAACAGCAGCAGCAGCAGCAGCA
scaffold_2|CDS|1855545:1862285|Dappu-233159|-|	3	100.0	3091	3106	16	AGC	CAGCAGCAGCAGCAGC
scaffold_2|CDS|1855545:1862285|Dappu-233159|-|	3	100.0	3493	3509	17	CCG	GCCGCCGCCGCCGCCGC
scaffold_2|CDS|1855545:1862285|Dappu-233159|-|	3	96.3	4668	4694	27	AGC	GCAGCAGCAGCATCAGCAGCAGCAGCA
scaffold_2|CDS|1929464:1929584|Dappu-233164|-|	3	100.0	2	17	16	AAG	GAAGAAGAAGAAGAAG
scaffold_2|CDS|2033805:2036234|Dappu-94922|-|	3	100.0	2132	2147	16	AAC	ACAACAACAACAACAA
scaffold_2|CDS|2054415:2054711|Dappu-303016|+|	3	100.0	103	119	17	AAG	GAAGAAGAAGAAGAAGA
scaffold_2|CDS|2054415:2054711|Dappu-303016|+|	1	95.8	233	256	24	A	AAAAAAAGAAAAAAAAAAAAAAAA
scaffold_2|CDS|2055211:2056033|Dappu-94923|-|	3	100.0	530	547	18	AGC	AGCAGCAGCAGCAGCAGC
scaffold_2|CDS|2059248:2060372|Dappu-94924|-|	3	100.0	351	366	16	ATC	GATGATGATGATGATG
scaffold_2|CDS|2059248:2060372|Dappu-94924|-|	3	100.0	527	542	16	ATC	ATCATCATCATCATCA
scaffold_2|CDS|2059248:2060372|Dappu-94924|-|	3	95.5	1055	1076	22	AGC	CAGCAGCAGCAGCAGGAGCAGC
scaffold_2|CDS|2060486:2061454|Dappu-94924|-|	3	95.2	237	257	21	ACG	GACGACGACAACGACGACGAC
scaffold_2|CDS|2168304:2168544|Dappu-233207|-|	3	100.0	128	145	18	ACC	ACCACCACCACCACCACC
scaffold_2|CDS|2168304:2168544|Dappu-233207|-|	3	100.0	183	203	21	AAC	ACAACAACAACAACAACAACA
scaffold_2|CDS|2168304:2168544|Dappu-233207|-|	3	92.9	205	232	28	ACC	CACCACCACCACCATCACAACCACCACC
scaffold_2|CDS|2168573:2172067|Dappu-233208|-|	3	100.0	85	107	23	AGC	CAGCAGCAGCAGCAGCAGCAGCA
scaffold_2|CDS|2168573:2172067|Dappu-233208|-|	3	100.0	106	125	20	AAC	CAACAACAACAACAACAACA
scaffold_2|CDS|2194166:2197366|Dappu-94943|+|	3	100.0	2557	2574	18	AAC	CAACAACAACAACAACAA
scaffold_2|CDS|2212370:2212618|Dappu-94951|-|	27	95.0	44	143	100	AACAACAAGTAGTACCTCAAGTTGTTC	TTCAACAACAAGTCGTACCTCAAGTTGTTCAACAACAAGTAGTACCGGAAGTTGTTCAACAACAAGTCGTACCTCAAGTTGTTCAACAACAAGCAGTACC
scaffold_2|CDS|2213563:2213773|Dappu-310409|-|	21	97.1	70	138	69	AACAAGTCGTCGCTGTTCCTC	TCCTCAACAAGTCGTCGCTGTTCCTCAACAAATCGTCGCTGTTCCTCAACAAGTTGTCGCTGTTCCTCA
scaffold_2|CDS|2312964:2315494|Dappu-290527|+|	3	100.0	606	620	15	CCG	GCGGCGGCGGCGGCG
scaffold_2|CDS|2312964:2315494|Dappu-290527|+|	3	100.0	672	688	17	AAC	CAACAACAACAACAACA
scaffold_2|CDS|2312964:2315494|Dappu-290527|+|	3	100.0	1074	1089	16	ACC	CACCACCACCACCACC
scaffold_2|CDS|2312964:2315494|Dappu-290527|+|	3	95.2	1221	1241	21	AGC	AGCAGCGGCAGCAGCAGCAGC
scaffold_2|CDS|2312964:2315494|Dappu-290527|+|	3	100.0	1388	1404	17	AGC	GCAGCAGCAGCAGCAGC
scaffold_2|CDS|2312964:2315494|Dappu-290527|+|	3	95.2	2079	2099	21	AGC	CAGCAGCAGCAACAGCAGCAG
scaffold_2|CDS|2368286:2368554|Dappu-233248|-|	3	100.0	66	85	20	AGG	GGAGGAGGAGGAGGAGGAGG
scaffold_2|CDS|2372720:2373682|Dappu-233248|-|	3	96.4	302	329	28	AAC	CAACAACAACAACAACAGCAACAACAAC
scaffold_2|CDS|2414800:2418270|Dappu-94977|+|	24	100.0	244	291	48	AAAGACGACGAGCCTAATGCATTC	GAGCCTAATGCATTCAAAGACGACGAGCCTAATGCATTCAAAGACGAC
scaffold_2|CDS|2414800:2418270|Dappu-94977|+|	15	97.5	2173	2212	40	AAAGTCGAAGAAATT	GTCGAAGAAATTAAAGTCGAAGAAATTAAAGTTGAAGAAA
scaffold_2|CDS|2475167:2479371|Dappu-303196|-|	3	100.0	744	769	26	AAG	GAAGAAGAAGAAGAAGAAGAAGAAGA
scaffold_2|CDS|2475167:2479371|Dappu-303196|-|	3	100.0	1410	1431	22	ACG	GACGACGACGACGACGACGACG
scaffold_2|CDS|2475167:2479371|Dappu-303196|-|	3	94.7	1437	1474	38	AAG	GAAGAAGAAGAAGCAGAAGAAGAGGAAGAAGAAGAAGA
scaffold_2|CDS|2475167:2479371|Dappu-303196|-|	3	100.0	2532	2546	15	AAC	ACAACAACAACAACA
scaffold_2|CDS|2580179:2580222|Dappu-95004|+|	12	100.0	12	35	24	AAACAGAGGACG	TCCTCTGTTTCGTCCTCTGTTTCG
scaffold_2|CDS|2587398:2592950|Dappu-303202|+|	12	92.3	1570	1660	91	AAGATGCTCCTC	CAAGATGTTCCTCAAGATGCTCCTCAAGATGCTCCTCAAGACGCTCTTCTAGACGCTCCTCAAGACGCTCCTCAAGATGCTCCTAAAGATG
scaffold_2|CDS|2587398:2592950|Dappu-303202|+|	15	95.3	2446	2488	43	AACATGAAGAAGTTC	CAACATGAAGAAGTTCGACATGAAGAGGTTCAACATGAAGAAG
scaffold_2|CDS|2619792:2621590|Dappu-95010|-|	6	100.0	82	99	18	ACCGCC	TGGCGGTGGCGGTGGCGG
scaffold_2|CDS|2619792:2621590|Dappu-95010|-|	3	100.0	278	299	22	AGC	CAGCAGCAGCAGCAGCAGCAGC
scaffold_2|CDS|2619792:2621590|Dappu-95010|-|	3	95.7	646	668	23	ACG	CGACGATGACGACGACGACGACG
scaffold_2|CDS|2619792:2621590|Dappu-95010|-|	3	100.0	694	710	17	AAC	ACAACAACAACAACAAC
scaffold_2|CDS|2619792:2621590|Dappu-95010|-|	3	95.2	1262	1282	21	AAC	CAACAACATCAACAACAACAA
scaffold_2|CDS|2619792:2621590|Dappu-95010|-|	3	100.0	1669	1686	18	AGC	AGCAGCAGCAGCAGCAGC
scaffold_2|CDS|2708168:2708524|Dappu-95017|+|	3	95.7	234	256	23	ACC	TGGTGGTGGTGGTGGTAGTGGTG
scaffold_2|CDS|2713926:2714068|Dappu-95018|+|	6	93.5	18	46	29	AGCAGG	AGGAGCAGG-GCAGGAGC-GGAGCAGGAGCA
scaffold_2|CDS|2762440:2762697|Dappu-40241|+|	3	100.0	31	45	15	AAG	GAAGAAGAAGAAGAA
scaffold_2|CDS|2827765:2829186|Dappu-310484|-|	9	97.0	1078	1110	33	ACCAGGCAT	GGTATGCCGGGTATGCCTGGTATGCCTGGTATG
scaffold_2|CDS|2939581:2939685|Dappu-310496|+|	12	100.0	10	37	28	AAGCTGGCGGAG	GAAGCTGGCGGAGAAGCTGGCGGAGAAG
scaffold_2|CDS|2945509:2946388|Dappu-233346|+|	3	100.0	770	786	17	AAT	AATAATAATAATAATAA
scaffold_2|CDS|2990238:2996933|Dappu-95082|+|	3	100.0	1306	1322	17	AGC	CAGCAGCAGCAGCAGCA
scaffold_2|CDS|2990238:2996933|Dappu-95082|+|	3	100.0	1440	1458	19	ACC	CCACCACCACCACCACCAC
scaffold_2|CDS|2990238:2996933|Dappu-95082|+|	6	100.0	1967	1987	21	ACTGGC	GCACTGGCACTGGCACTGGCA
scaffold_2|CDS|2990238:2996933|Dappu-95082|+|	3	100.0	2615	2630	16	CCG	GCGGCGGCGGCGGCGG
scaffold_2|CDS|2990238:2996933|Dappu-95082|+|	3	100.0	3153	3167	15	CCG	CGGCGGCGGCGGCGG
scaffold_2|CDS|2990238:2996933|Dappu-95082|+|	3	95.2	3196	3216	21	CCG	GGCGGCGGCGTCGGCGGCGGC
scaffold_2|CDS|2990238:2996933|Dappu-95082|+|	3	95.8	3371	3394	24	AGC	AGCAGCAGCATCAGCAGCAGCAGC
scaffold_2|CDS|2990238:2996933|Dappu-95082|+|	3	100.0	3452	3473	22	AAC	ACAACAACAACAACAACAACAA
scaffold_2|CDS|2990238:2996933|Dappu-95082|+|	3	100.0	4906	4928	23	ACC	CACCACCACCACCACCACCACCA
scaffold_2|CDS|2990238:2996933|Dappu-95082|+|	9	100.0	5079	5099	21	AAGAGCCGG	TTCCGGCTCTTCCGGCTCTTC
scaffold_2|CDS|2990238:2996933|Dappu-95082|+|	3	100.0	5242	5256	15	CCG	GCCGCCGCCGCCGCC
scaffold_2|CDS|2990238:2996933|Dappu-95082|+|	3	95.2	5758	5778	21	AAC	ACAACAACACCAACAACAACA
scaffold_2|CDS|3248243:3248461|Dappu-95105|-|	12	100.0	33	56	24	AACGTTCAGGGC	GAACGTTGCCCTGAACGTTGCCCT
scaffold_2|CDS|3294863:3295938|Dappu-303230|+|	18	95.8	984	1031	48	AAAGTCGTTCAAGTCATC	GACTTTGACGACTTGAACGACTTTGATGACTTGAACGATTTTGATGAC
scaffold_2|CDS|3309876:3310241|Dappu-95129|+|	5	100.0	199	220	22	ACAGC	CAGCACAGCACAGCACAGCACA
scaffold_2|CDS|3313763:3314311|Dappu-233414|-|	3	100.0	318	340	23	ACG	CGACGACGACGACGACGACGACG
scaffold_2|CDS|3313763:3314311|Dappu-233414|-|	3	100.0	356	371	16	ACG	CGTCGTCGTCGTCGTC
scaffold_2|CDS|3313763:3314311|Dappu-233414|-|	3	100.0	382	396	15	ATC	ATGATGATGATGATG
scaffold_2|CDS|3589537:3591065|Dappu-95214|+|	3	100.0	1163	1184	22	CCG	CGGCGGCGGCGGCGGCGGCGGC
scaffold_2|CDS|3626039:3626119|Dappu-233508|+|	3	100.0	67	81	15	CCG	GCCGCCGCCGCCGCC
scaffold_2|CDS|3634793:3634858|Dappu-233508|+|	3	100.0	5	46	42	AAG	AGAAGAAGAAGAAGAAGAAGAAGAAGAAGAAGAAGAAGAAGA
scaffold_2|CDS|3642435:3643895|Dappu-233508|+|	3	100.0	180	203	24	CCG	CGGCGGCGGCGGCGGCGGCGGCGG
scaffold_2|CDS|3642435:3643895|Dappu-233508|+|	3	100.0	851	870	20	ACG	CGTCGTCGTCGTCGTCGTCG
scaffold_2|CDS|3642435:3643895|Dappu-233508|+|	3	100.0	1059	1077	19	AAC	CAACAACAACAACAACAAC
scaffold_2|CDS|3652044:3652269|Dappu-233508|+|	3	100.0	84	100	17	AGC	CAGCAGCAGCAGCAGCA
scaffold_2|CDS|3654135:3654207|Dappu-233508|+|	3	97.5	1	41	41	ACT	TACTACTACTACTACTACTACTACTACTACTACATACTACT
scaffold_2|CDS|3705981:3706871|Dappu-95233|+|	3	96.9	448	479	32	AAC	CAACAACAACAACAGCAACAACAACAACAACA
scaffold_3|CDS|43499:43810|ASC_e_gw1.3.426.1|+|	7	96.7	222	250	29	AAACGCG	GCGAAA-GCGAAACGCGAAACGCGAAACGC
scaffold_3|CDS|59988:60202|Dappu-95247|+|	31	96.3	19	99	81	AAACTTCTGCCAGTCATCTCGTACCAGCCGG	CATCTCGTACCAGCCGGAAATTTCTGCCAGTCATCTCGTACCAGCCGGAAACTTCTGCCAGCCAACTCGTACCAGCCGGAA
scaffold_3|CDS|68796:68865|Dappu-233545|-|	6	100.0	35	53	19	AGCCGG	CGGCTCCGGCTCCGGCTCC
scaffold_3|CDS|68796:68865|Dappu-233545|-|	6	100.0	49	66	18	AGCTCC	GCTCCAGCTCCAGCTCCA
scaffold_3|CDS|106011:106091|Dappu-95250|+|	11	100.0	6	35	30	AAAACCGAAGG	AAAACCGAAGGAAAACCGAAGGAAAACCGA
scaffold_3|CDS|110924:111039|Dappu-233555|+|	3	100.0	81	97	17	ATC	TCATCATCATCATCATC
scaffold_3|CDS|121564:121596|Dappu-233558|-|	3	100.0	4	20	17	AGC	CAGCAGCAGCAGCAGCA
scaffold_3|CDS|165551:166030|Dappu-220689|-|	54	100.0	287	407	121	AAACTCTTAAAGAAAGCCTCGCTTCTGCGATTCGAAGTCAACAGCAAGAAGTTG	CTCTTAAAGAAAGCCTCGCTTCTGCGATTCGAAGTCAACAGCAAGAAGTTGAAACTCTTAAAGAAAGCCTCGCTTCTGCGATTCGAAGTCAACAGCAAGAAGTTGAAACTCTTAAAGAAAG
scaffold_3|CDS|291669:292763|Dappu-95279|+|	3	100.0	788	804	17	ACG	ACGACGACGACGACGAC
scaffold_3|CDS|291669:292763|Dappu-95279|+|	3	100.0	841	855	15	AGG	GGAGGAGGAGGAGGA
scaffold_3|CDS|332581:333397|Dappu-220710|+|	12	100.0	565	588	24	AATGTCCATGAG	CATTCTCATGGACATTCTCATGGA
scaffold_3|CDS|370305:370357|Dappu-233612|+|	3	100.0	30	48	19	AGC	TGCTGCTGCTGCTGCTGCT
scaffold_3|CDS|386989:387042|Dappu-233612|+|	3	100.0	10	28	19	AAG	GAAGAAGAAGAAGAAGAAG
scaffold_3|CDS|410102:410348|Dappu-233619|-|	3	100.0	170	194	25	AAC	AACAACAACAACAACAACAACAACA
scaffold_3|CDS|570645:570772|Dappu-230208|-|	12	93.2	75	118	44	AAATCTCCCCAG	CAGAAATCTCCCCAGAAATC-CCCACAGAAGTCTCCCCAGAAATC
scaffold_3|CDS|728791:728927|Dappu-233684|-|	3	100.0	2	18	17	AGC	TGCTGCTGCTGCTGCTG
scaffold_3|CDS|769079:769361|Dappu-233688|-|	3	100.0	110	124	15	AGC	GCAGCAGCAGCAGCA
scaffold_3|CDS|771746:772030|Dappu-233688|-|	3	100.0	255	270	16	AGC	AGCAGCAGCAGCAGCA
scaffold_3|CDS|784458:784619|Dappu-41046|-|	9	100.0	46	68	23	AAGAATCCG	GAAGAATCCGAAGAATCCGAAGA
scaffold_3|CDS|813759:814043|Dappu-95362|-|	3	95.7	150	172	23	AAC	CAACAACACCAACAACAACAACA
scaffold_3|CDS|813759:814043|Dappu-95362|-|	3	100.0	171	195	25	AGC	CAGCAGCAGCAGCAGCAGCAGCAGC
scaffold_3|CDS|831846:832078|Dappu-310772|-|	3	95.2	98	118	21	ATC	TCATCATCATAATCATCATCA
scaffold_3|CDS|887924:887998|Dappu-233713|+|	3	95.8	39	62	24	ATC	TCATCACCATCATCATCATCATCA
scaffold_3|CDS|901686:901813|Dappu-233714|+|	3	100.0	2	16	15	AAG	GAAGAAGAAGAAGAA
scaffold_3|CDS|908457:908549|Dappu-233714|+|	3	100.0	24	43	20	ACC	TGGTGGTGGTGGTGGTGGTG
scaffold_3|CDS|966618:966745|Dappu-304667|-|	8	100.0	51	70	20	AGAGCCGC	TCTGCGGCTCTGCGGCTCTG
scaffold_3|CDS|980088:980447|Dappu-304587|+|	3	100.0	194	220	27	AGC	GCAGCAGCAGCAGCAGCAGCAGCAGCA
scaffold_3|CDS|1128465:1128759|Dappu-95386|-|	3	100.0	67	83	17	AGC	CAGCAGCAGCAGCAGCA
scaffold_3|CDS|1162619:1162878|Dappu-233754|-|	3	100.0	244	260	17	AGC	CAGCAGCAGCAGCAGCA
scaffold_3|CDS|1280177:1280356|Dappu-310827|-|	15	93.8	110	173	64	ACCACTGGCGCAGGG	CAGTGGTCCCTGCGCCAGAGGTCCCTGCACCAGTAGTACCTGCGCCAGTGGTCCCTGCGCCAGT
scaffold_3|CDS|1280415:1281065|Dappu-310827|-|	12	100.0	118	146	29	AAAGCATCTTCG	TTCGAAGATGCTTTCGAAGATGCTTTCGA
scaffold_3|CDS|1280415:1281065|Dappu-310827|-|	153	96.3	181	613	433	AAAAAAGAGTGGCGCGAAATTTACAAAATTTTGAAAATGTAGAAGAAGCTCGTAATTTTGAAGACGATGATAACGAAGTAGCCCGAGCTTTACGCGAGATTGCCGACACAGCAACCGATGAAGAATTCGAAGATGCCTTTGCTGCCGCATTGC	GAAAATGTCGAAGAAGCTCGTAATTTTGAAGAAGATGATGACGAAGTAGCAAGAACTTTACGCGAGATTGCCGACACAGCAACCGATGAAGAATTCGAAGATGCCTTTGCTGCCGCATTGCAAAAAAGAGTGGCGCGAAATTTCCAAAATTTTGAAAATGTAGAAGAAGCTCGTAATTTTGAAGACGATGATAACGAAGTAGCCCGAGCTTTACGCGAGATTGCCGACACAGCAACCGATGAAGAATTCGAAGATGCCTTTGCTGCCGCATTGCAAAAAAGAGTGGCGCGAAATTTACAAAACTTTGAAAATGTCGAAGAAGCTCGTAATTTTGAAGACGACGATGACGAAGTAGCGCGAGCTTTACGCGAGATTGCCGACACGGCAACTGATGAAGAATTCGAAAATGCCTTTGCTGCCGCAATGCAAAAAA
scaffold_3|CDS|1363957:1364069|Dappu-310837|-|	13	100.0	76	101	26	AACCATTGGAGAG	CAATGGTTCTCTCCAATGGTTCTCTC
scaffold_3|CDS|1396849:1398273|Dappu-233798|+|	3	100.0	306	326	21	AGG	GGAGGAGGAGGAGGAGGAGGA
scaffold_3|CDS|1396849:1398273|Dappu-233798|+|	3	100.0	681	695	15	ACG	GACGACGACGACGAC
scaffold_3|CDS|1396849:1398273|Dappu-233798|+|	6	100.0	809	826	18	AGCAGG	CTGCTCCTGCTCCTGCTC
scaffold_3|CDS|1401653:1403442|Dappu-233798|+|	3	100.0	303	324	22	AAC	CAACAACAACAACAACAACAAC
scaffold_3|CDS|1486039:1486521|Dappu-220795|+|	3	100.0	123	138	16	AGC	TGCTGCTGCTGCTGCT
scaffold_3|CDS|1541916:1543337|Dappu-233826|+|	87	95.1	529	774	246	AAACTGGAATCAGCGGCCTCTCTCTCTCTGTCGGAAGGGCCAGCTACGTCGCTGGATTCATCCGCCAATCTTCTGCCGCCGGGCTCC	TCGGAAGGGCCAGCTACGTCGCTGGATTCATCCGCCAATCTTCTGCCGCCGGGCTCCAAACTGGAATCAGCGGCCTCTCTCTCTCTGTCGGAAGGGCCACCCACATCGCTGGACTCAACCGCCAAACTTCTGCCGCCGGGCTCCAGACTGGAATCAGCGGCCTCTCTCTCTCTGTCGGAAGGGCCAGCTACGTCGCTGGATTCATCCGTCAATCTTCTGTCGCCTGACTCCAAACTGGAGTCAGCG
scaffold_3|CDS|1653052:1653210|Dappu-233854|-|	3	100.0	124	139	16	CCG	GCCGCCGCCGCCGCCG
scaffold_3|CDS|1695211:1695250|Dappu-233861|-|	3	100.0	1	27	27	AAG	AAGAAGAAGAAGAAGAAGAAGAAGAAG
scaffold_3|CDS|1753599:1754452|Dappu-304711|+|	3	100.0	417	433	17	AAC	AACAACAACAACAACAA
scaffold_3|CDS|1753599:1754452|Dappu-304711|+|	3	96.2	450	475	26	AAC	AACAACAATAACAACAACAACAACAA
scaffold_3|CDS|1753599:1754452|Dappu-304711|+|	3	100.0	608	622	15	ACC	TGGTGGTGGTGGTGG
scaffold_3|CDS|1781593:1782381|Dappu-95528|-|	3	100.0	703	719	17	ACG	ACGACGACGACGACGAC
scaffold_3|CDS|1888442:1888644|Dappu-233898|+|	3	95.2	110	130	21	ACG	ACGACGTCGACGACGACGACG
scaffold_3|CDS|1942437:1946383|Dappu-310933|-|	3	100.0	3229	3243	15	AGC	CAGCAGCAGCAGCAG
scaffold_3|CDS|1976552:1978837|Dappu-233915|+|	3	100.0	190	204	15	AAC	CAACAACAACAACAA
scaffold_3|CDS|2003219:2003676|Dappu-95568|+|	3	100.0	62	77	16	AAC	AACAACAACAACAACA
scaffold_3|CDS|2035684:2035835|Dappu-233924|+|	3	90.2	17	57	41	ATC	GATGATGATGATGACGACGACGACGATGATGATGATGATGA
scaffold_3|CDS|2093800:2094672|Dappu-310950|+|	3	100.0	612	631	20	AGC	TGCTGCTGCTGCTGCTGCTG
scaffold_3|CDS|2135434:2135562|Dappu-220881|+|	18	100.0	76	119	44	AACCTTACGGCTATGGTC	CCTTACGGCTATGGTCAACCTTACGGCTATGGTCAACCTTACGG
scaffold_3|CDS|2181498:2181593|Dappu-230243|-|	3	100.0	11	36	26	AAG	AGAAGAAGAAGAAGAAGAAGAAGAAG
scaffold_3|CDS|2259837:2259965|Dappu-220911|-|	3	100.0	39	56	18	ACC	CACCACCACCACCACCAC
scaffold_3|CDS|2260299:2260403|Dappu-220911|-|	2	96.2	39	64	26	AG	AGAGAGAGAGAGAGATAGAGAGAGAG
scaffold_3|CDS|2260299:2260403|Dappu-220911|-|	3	100.0	89	105	17	AGC	AGCAGCAGCAGCAGCAG
scaffold_3|CDS|2260935:2262395|Dappu-220911|-|	6	100.0	126	143	18	ACGTCG	ACGTCGACGTCGACGTCG
scaffold_3|CDS|2260935:2262395|Dappu-220911|-|	3	100.0	292	311	20	CCG	GCCGCCGCCGCCGCCGCCGC
scaffold_3|CDS|2262931:2262974|Dappu-220911|-|	3	100.0	28	43	16	ACC	GTGGTGGTGGTGGTGG
scaffold_3|CDS|2276319:2276384|Dappu-233972|+|	3	100.0	16	30	15	AAG	GAAGAAGAAGAAGAA
scaffold_3|CDS|2293507:2293720|Dappu-95625|-|	3	95.2	93	113	21	AAC	CAACAACATCAACAACAACAA
scaffold_3|CDS|2329657:2329771|Dappu-233982|+|	3	100.0	76	92	17	ACC	GGTGGTGGTGGTGGTGG
scaffold_3|CDS|2401422:2401716|Dappu-311006|+|	9	100.0	89	109	21	AACCCGGAT	CCGGGTTATCCGGGTTATCCG
scaffold_3|CDS|2427041:2428225|Dappu-95651|-|	3	91.4	592	626	35	AAC	CAACAACAACAACAGCAACAGCAGCAACAACAACA
scaffold_3|CDS|2468431:2468548|Dappu-234018|+|	3	96.6	38	66	29	AAG	AAGAAGAAGAAGAAGAAAAAGAAGAAGAA
scaffold_3|CDS|2489285:2489438|Dappu-95659|-|	3	100.0	45	60	16	CCG	CGGCGGCGGCGGCGGC
scaffold_3|CDS|2489285:2489438|Dappu-95659|-|	3	91.1	66	110	45	AAC	CAACAACAACAACATCAACAACACCAATCA-CAACAACAACAACAA
scaffold_3|CDS|2574245:2574635|Dappu-311027|-|	6	96.6	148	176	29	AACAGC	CAACAGCAACAGCAACATCAACAGCAACA
scaffold_3|CDS|2577944:2578131|Dappu-95669|+|	3	97.0	112	144	33	AAG	GAAGAAGAAGAAGACGAAGAAGAAGAAGAAGAA
scaffold_3|CDS|2602087:2602236|Dappu-234037|-|	3	100.0	94	110	17	AGC	GCTGCTGCTGCTGCTGC
scaffold_3|CDS|2604690:2604817|Dappu-234037|-|	3	100.0	64	78	15	AGC	AGCAGCAGCAGCAGC
scaffold_3|CDS|2744059:2744447|Dappu-220955|+|	3	100.0	97	111	15	AGC	TGCTGCTGCTGCTGC
scaffold_3|CDS|2745063:2745643|Dappu-220955|+|	3	95.2	81	101	21	AGC	GCAGCAACAGCAGCAGCAGCA
scaffold_3|CDS|2745063:2745643|Dappu-220955|+|	3	100.0	136	152	17	AGC	AGCAGCAGCAGCAGCAG
scaffold_3|CDS|2745063:2745643|Dappu-220955|+|	3	100.0	403	419	17	AGC	CAGCAGCAGCAGCAGCA
scaffold_3|CDS|2745829:2746162|Dappu-220955|+|	3	96.6	293	321	29	AAG	GAAGAGGAAGAAGAAGAAGAAGAAGAAGA
scaffold_3|CDS|2750672:2751396|Dappu-95702|-|	3	100.0	426	440	15	AGG	GGAGGAGGAGGAGGA
scaffold_3|CDS|2794307:2794628|Dappu-311062|+|	3	100.0	151	170	20	AGC	GCTGCTGCTGCTGCTGCTGC
scaffold_3|CDS|2812437:2812682|Dappu-95712|+|	3	100.0	93	111	19	CCG	GCCGCCGCCGCCGCCGCCG
scaffold_3|CDS|2821891:2823336|Dappu-95713|-|	9	100.0	1285	1305	21	ACGCCACTC	GCCACTCACGCCACTCACGCC
scaffold_3|CDS|2821891:2823336|Dappu-95713|-|	3	96.2	1378	1403	26	ACC	CACCATCACCACCACCACCACCACCA
scaffold_3|CDS|2830309:2830338|Dappu-234085|+|	4	100.0	9	24	16	ACTG	CAGTCAGTCAGTCAGT
scaffold_3|CDS|2859640:2859749|Dappu-311069|-|	3	100.0	37	51	15	ATC	GATGATGATGATGAT
scaffold_3|CDS|2878598:2879386|Dappu-311072|-|	3	93.8	550	581	32	AAG	GAAGAAGAAGAAGAAGAGGAGGAAGAAGAAGA
scaffold_3|CDS|2929211:2929998|Dappu-220975|+|	15	100.0	213	244	32	AACAACTGAGGCCAC	ACAACTGAGGCCACAACAACTGAGGCCACAAC
scaffold_3|CDS|2935253:2935500|Dappu-234105|+|	3	100.0	100	115	16	AAC	CAACAACAACAACAAC
scaffold_3|CDS|2973489:2973611|Dappu-95742|+|	3	100.0	9	40	32	AAC	AACAACAACAACAACAACAACAACAACAACAA
scaffold_3|CDS|2998097:2999303|Dappu-220982|-|	3	100.0	912	928	17	AGC	CAGCAGCAGCAGCAGCA
scaffold_3|CDS|3002981:3012046|Dappu-220982|-|	3	100.0	4030	4053	24	AGC	GCAGCAGCAGCAGCAGCAGCAGCA
scaffold_3|CDS|3002981:3012046|Dappu-220982|-|	3	100.0	7841	7855	15	AAC	ACAACAACAACAACA
scaffold_3|CDS|3041718:3041871|Dappu-234122|+|	3	97.1	58	92	35	AAC	CAACAACAGCAACAACAACAACAACAACAACAACA
scaffold_3|CDS|3044344:3044874|Dappu-234122|+|	3	100.0	270	284	15	ACC	CCACCACCACCACCA
scaffold_3|CDS|3091420:3091514|Dappu-234135|-|	12	100.0	69	92	24	AACGGTCCAGCC	GGACCGTTGGCTGGACCGTTGGCT
scaffold_3|CDS|3097943:3097975|Dappu-234135|-|	4	100.0	14	29	16	AGGC	GGCAGGCAGGCAGGCA
scaffold_3|CDS|3153808:3154030|Dappu-220993|+|	12	100.0	83	106	24	AACAACTACTAC	ACTACAACAACTACTACAACAACT
scaffold_3|CDS|3190126:3192735|Dappu-311119|-|	21	96.1	2038	2113	76	AAGAGCAATCGTACGCCCCAC	GCCCCACAGGAGCAATCGTACGCTCCTCAAGAGCAATCGTACGCCCCACAAGAGCAATCGTACGCCCCACAAGAGC
scaffold_3|CDS|3247493:3248581|Dappu-304778|-|	15	94.0	238	287	50	AATACGCTCCGGCTC	TACGCTCCCGCTCAATACGCTCCGGCTCAACACGCTCCGGCCCAATACGC
scaffold_3|CDS|3257493:3257854|Dappu-311125|-|	3	100.0	32	52	21	AGC	GCAGCAGCAGCAGCAGCAGCA
scaffold_3|CDS|3267543:3267875|Dappu-234167|-|	12	100.0	86	116	31	AACCGTTCCAGC	TCCAGCAACCGTTCCAGCAACCGTTCCAGCA
scaffold_3|CDS|3272535:3272621|Dappu-234167|-|	3	100.0	20	36	17	ACC	GGTGGTGGTGGTGGTGG
scaffold_3|CDS|3274817:3275099|Dappu-234167|-|	3	100.0	111	125	15	AAC	ACAACAACAACAACA
scaffold_3|CDS|3410749:3411219|Dappu-234194|+|	17	98.3	175	232	58	ACACCACGGCCTACGCT	CTACACCACGGCCTACGCTACACCACGGCCTACGCTACAACACGGCCTACGCTACACC
scaffold_3|CDS|3754452:3756797|Dappu-234274|+|	3	91.4	690	724	35	CCG	CGCCGCCGCCGTGGCCGCCGCTGCCGCCGCCGCCG
scaffold_3|CDS|3754452:3756797|Dappu-234274|+|	3	100.0	928	943	16	ACC	CACCACCACCACCACC
scaffold_3|CDS|3754452:3756797|Dappu-234274|+|	3	100.0	2164	2180	17	AAG	TCTTCTTCTTCTTCTTC
scaffold_3|CDS|3770567:3770700|Dappu-311226|+|	9	100.0	102	124	23	AAAAAGAAG	AAGAAAAAGAAGAAAAAGAAGAA
scaffold_4|CDS|38505:38882|Dappu-311234|-|	3	100.0	126	140	15	AGC	CAGCAGCAGCAGCAG
scaffold_4|CDS|102851:103552|Dappu-221078|+|	3	100.0	368	389	22	AGG	GGAGGAGGAGGAGGAGGAGGAG
scaffold_4|CDS|102851:103552|Dappu-221078|+|	9	100.0	423	443	21	ACATGGACG	TGGACGACATGGACGACATGG
scaffold_4|CDS|103632:104289|Dappu-221078|+|	3	95.2	110	130	21	AGC	CAGCACCAGCAGCAGCAGCAG
scaffold_4|CDS|105458:105673|Dappu-305419|+|	4	100.0	26	43	18	AAGG	TTCCTTCCTTCCTTCCTT
scaffold_4|CDS|126757:127189|Dappu-305568|-|	21	98.2	272	327	56	AAACCCGTCGCCGATGAGAAG	GAGAAGAAACCCGCCGCCGATGAGAAGAAACCCGTCGCCGATGAGAAGAAACCCGT
scaffold_4|CDS|126757:127189|Dappu-305568|-|	15	97.4	350	387	38	AAGAAGACGGAAGAG	GAGAAGAAGACGGAAGACAAGAAGACGGAAGAGAAGAA
scaffold_4|CDS|199203:199550|Dappu-234319|-|	24	100.0	31	158	128	AAGGGAGCGGAGTACTACACCACG	TACACCACGAAGGGAGCGGAGTACTACACCACGAAGGGAGCGGAGTACTACACCACGAAGGGAGCGGAGTACTACACCACGAAGGGAGCGGAGTACTACACCACGAAGGGAGCGGAGTACTACACCAC
scaffold_4|CDS|302252:302355|Dappu-311269|-|	8	100.0	5	24	20	AAAATATC	ATCAAAATATCAAAATATCA
scaffold_4|CDS|308535:308861|Dappu-234346|+|	3	100.0	44	62	19	ACG	GTCGTCGTCGTCGTCGTCG
scaffold_4|CDS|312235:312669|Dappu-311272|-|	3	100.0	58	72	15	AGG	TCCTCCTCCTCCTCC
scaffold_4|CDS|324849:325005|Dappu-234352|-|	9	100.0	32	53	22	ACGGCGGCG	GCCGTCGCCGCCGTCGCCGCCG
scaffold_4|CDS|329079:329587|Dappu-95934|+|	3	95.7	248	270	23	ACC	GTGGTGGTGGTGGTGATGGTGGT
scaffold_4|CDS|431418:432230|Dappu-311297|-|	3	100.0	412	437	26	ACC	ACCACCACCACCACCACCACCACCAC
scaffold_4|CDS|431418:432230|Dappu-311297|-|	3	100.0	500	514	15	AAG	AAGAAGAAGAAGAAG
scaffold_4|CDS|519874:520517|Dappu-187221|+|	3	100.0	584	600	17	AAC	ACAACAACAACAACAAC
scaffold_4|CDS|578708:579139|Dappu-95988|+|	3	95.8	361	384	24	AAC	CAACAACAACAACAGCAACAACAA
scaffold_4|CDS|678581:680583|Dappu-311348|-|	9	100.0	1164	1188	25	ACGCCCCCG	CCGACGCCCCCGACGCCCCCGACGC
scaffold_4|CDS|698060:698461|Dappu-305450|+|	1	95.2	73	93	21	A	TTTTTTTTTTTTTTCTTTTTT
scaffold_4|CDS|698060:698461|Dappu-305450|+|	5	100.0	244	260	17	AAAAC	TTGTTTTGTTTTGTTTT
scaffold_4|CDS|702879:703546|Dappu-191595|+|	1	100.0	20	51	32	A	AAAAAAAAAAAAAAAAAAAAAAAAAAAAAAAA
scaffold_4|CDS|702879:703546|Dappu-191595|+|	4	100.0	263	282	20	AAAC	GTTTGTTTGTTTGTTTGTTT
scaffold_4|CDS|785911:787032|Dappu-234464|+|	3	100.0	585	599	15	ACC	ACCACCACCACCACC
scaffold_4|CDS|785911:787032|Dappu-234464|+|	30	94.7	781	894	114	AACTGGTGGCCGGACAGGAGCAGGGGCTGG	CCAGTTCCAGCCCCTGCTCCTGTCCGGCCTCCAGTTCCTCCCCCTGCTCCTGTCAGGCCTCCAGTTCCAGCCCCTGCTCCTGTCCGGCCACCAGTTCCAGCCCCTACTCCTGTC
scaffold_4|CDS|794109:794504|Dappu-234467|-|	3	100.0	81	97	17	AGG	AGGAGGAGGAGGAGGAG
scaffold_4|CDS|867350:867472|Dappu-234477|+|	3	100.0	18	37	20	AAC	AACAACAACAACAACAACAA
scaffold_4|CDS|899584:899826|Dappu-234483|+|	3	100.0	209	223	15	ACC	TGGTGGTGGTGGTGG
scaffold_4|CDS|912092:913080|Dappu-234485|+|	30	92.3	15	169	155	AACACCTCCTCCGCCGACGCCTCCCACTCC	CCTCCCCCGCCGACGCCTCCCACTCCAACACCTCCTCCGCCGACGCCTCCCACTCCAACACCTCCACCGCCGACGCCTCCCACTCCAATAGATCCGCCGCCGACGCCTCCTC-CGCCGACACCTCCCCCGCCGACGACTCCCACTCCAACACCTCC
scaffold_4|CDS|912092:913080|Dappu-234485|+|	9	97.1	157	190	34	AACACCTCC	CTCCAACACCTCCAACACCTCCAACTCCTCCAAC
scaffold_4|CDS|912092:913080|Dappu-234485|+|	24	95.5	166	232	67	AACGCCTCCCACTCCTCCAACTCC	CTCCAACACCTCCAACTCCTCCAACTCCGACGCCTCCCACTCCTCCAACTCCAACGCCTCCCACTCC
scaffold_4|CDS|994439:994549|Dappu-305618|+|	3	100.0	43	60	18	ATC	TCATCATCATCATCATCA
scaffold_4|CDS|1123036:1123319|Dappu-305626|+|	3	100.0	252	267	16	AGG	CTCCTCCTCCTCCTCC
scaffold_4|CDS|1147715:1147964|Dappu-234539|+|	12	100.0	182	205	24	AACCCCTGCCAC	CCTGCCACAACCCCTGCCACAACC
scaffold_4|CDS|1153387:1155369|Dappu-234540|+|	9	100.0	49	71	23	ACCCCCGCC	GGTGGCGGGGGTGGCGGGGGTGG
scaffold_4|CDS|1153387:1155369|Dappu-234540|+|	3	95.5	706	727	22	AGC	CAGCAGCCGCAGCAGCAGCAGC
scaffold_4|CDS|1195252:1195838|Dappu-234550|+|	75	98.3	180	420	241	AAAAATCCAAGGCGTCTAAAGGCTACAAGAAAGGTCAAGACTCTAAAGAAGTAAAGGAATACGAACCAAAAGGCG	AAAGGCTACAAGAAAGGTCAAGACTCTGAAGAAGTAAAGGAATACGAACCAAAAGGTGAAAAATCCAAGGCGTCTAAAGGCTACAAGAAAGGTCAAGACTCTAAAGAAGTAAAGGAATACGAACCAAAAGGCGAAAAATCCAAGGCGTCTAAAGGCTACAAGAAAGGTCAAGACTCTGAAGAAGTAAAGGAATACGAACCAAAAGGCGAAAAATCCAAGGCGTCTAAAGGCTACAA-AAAGG
scaffold_4|CDS|1275366:1276103|Dappu-311447|+|	15	94.4	259	312	54	AACACTCTGCCGAAG	TCTGCCGAAGAACATTCCGCCGAAGCACACTCTGCCGAAGAACACTCTGCCGAA
scaffold_4|CDS|1303791:1303942|Dappu-311457|-|	3	95.7	118	139	22	AAG	AAGAAGAA-AAGAAGAAGAAGAA
scaffold_4|CDS|1310436:1310763|Dappu-305486|+|	3	100.0	19	33	15	ACC	GGTGGTGGTGGTGGT
scaffold_4|CDS|1426409:1427674|Dappu-234612|+|	75	95.2	77	473	397	AAACTGGGGCAGCATACGTAGTGGTGTAGTACTCCGGTGCCTTGGTGGTGTAGGACTTGGGAGCCTCGGTGTAGT	AGTACTACACGACTACGTATGCTGCCCCAGTTTACTACACCGAGGCTCCCAAGTACTACACCACCAAGGCACCTGAATACTACACCACTACGTATGCTTCCCCAGCTTACTACACTGAGGCTTCCAAGTCCTACACCACCAAGGCTCCGGAGTACTACACCACTACGTATGCTGCCCCAGTTTACTACACCGAGGCTCCCAAGTCCTACACCACCAAGGCACCGGAGTACTACACCACTACGTATGCTGCCCCACTTTACTACACCGAGGCTCCCAAGTACTACACCACCAAGGCACCTGAATACTACATGACTACGTATGCTGCCCCAGTTTACTACACTGAGGCTCCCAAGTACTACACCACCAAGGCACCGGAGTACTACACGACTAAGTATGC
scaffold_4|CDS|1453738:1454520|Dappu-96143|+|	12	100.0	211	234	24	AAAATGGGGAAC	TTGTTCCCCATTTTGTTCCCCATT
scaffold_4|CDS|1456613:1457062|Dappu-311490|+|	9	100.0	157	183	27	ACCACCTCC	GGAGGTGGTGGAGGTGGTGGAGGTGGT
scaffold_4|CDS|1458830:1459657|Dappu-234625|+|	3	100.0	220	234	15	ACC	GGTGGTGGTGGTGGT
scaffold_4|CDS|1458830:1459657|Dappu-234625|+|	3	91.7	449	496	48	AAC	ACAACAACAACTACAACAACAACAACGACGACAACAACTACAACAACA
scaffold_4|CDS|1643644:1644295|Dappu-305650|+|	75	99.3	189	647	459	AAGATGGGGCAGCATACGTAGTCGTGTAGTACTCCGGTGCCTTGGTGGTGTAGTACTTGGGAGCCTCGGTGTAGT	TACTACACGACTACGTATGCTGCCACAGCTTACTACACCGAGGCTCCCAAGTACTACACCACCAAGGCACCGGAGTACTACACGACTACGTATGCTGCCCCATCTTACTACACCGAGGCTCCCAAGTACTACACCACCAAGGCACCGGAGTACTACACGACTACGTATGCTGCCCCATCTTACTACACCGAGGCTCCCAAGTACTACACCACCAAGGCACCGGAGTACTACACGACTACGTATGCTGCCCCATCTTACTACACCGAGGCTCCCAAGTACTACACCACCAAGGCACCGGAGTACTACACGACTACGAATGCTGCCCCATCTTACTACACCGAGGCTCCCAAGTACTACACCACCAAGGCACCGGAGTACTACACGACTACGTATGCTGCCCCATCTTACTACACCGAGGCTCCCAAGTACTACACCACCAAGGCACCGGAGTACTACACG
scaffold_4|CDS|1644374:1645466|Dappu-305650|+|	75	92.8	149	424	276	AAGCTGGGGCAGCATACGTAGTCGTGTAGTACTCGGGTGCCTTAGTGGTGTAGTACTTGGGAGCCTCGGTGTAGT	CCCGAGTACTACACGACTACGTATGCTGCCCCAACTTACTACACTGAGGCTTCTAAGTACTACACCACCAAGGCAGCCGAGTATTACACTACAACCTATGCTGCCCCAGCTTACTATACCGAGTCTCCCAAGTACTACACCACCAAGGCACCGGAGTACTACACGACTACGTATGCTGCCCCAGCTTACTACACCGAGGCTCCCAAGTACTACACCACTAAGGCACCCGAGTATTACACTG-CTACCTACGCTGCCCCAGCATACTACACCGAGGCT
scaffold_4|CDS|1644374:1645466|Dappu-305650|+|	39	98.9	410	502	93	AACTAGGAGCAGAGTAATACGTGGTAGCCTCGGTGTAGT	TACTACACCGAGGCTACCACGTATTACTCTGCTCCTAGTTACTACACCGAGGCTACCACGTATTACTCTGCTCCAAGTTACTACACCGAGGCT
scaffold_4|CDS|1890940:1891788|Dappu-22745|+|	3	100.0	157	172	16	CCG	CGGCGGCGGCGGCGGC
scaffold_4|CDS|1913232:1913318|Dappu-96224|+|	3	100.0	57	76	20	AAC	CAACAACAACAACAACAACA
scaffold_4|CDS|1913532:1918532|Dappu-96224|+|	3	100.0	201	218	18	CCG	CGGCGGCGGCGGCGGCGG
scaffold_4|CDS|1913532:1918532|Dappu-96224|+|	3	94.1	991	1023	33	AAC	ACAACA-CAACAACAGCAACAACAACAACAACAA
scaffold_4|CDS|1913532:1918532|Dappu-96224|+|	12	100.0	1283	1312	30	AACAACAGCCAC	ACAACAGCCACAACAACAGCCACAACAACA
scaffold_4|CDS|1913532:1918532|Dappu-96224|+|	3	100.0	1304	1318	15	AAC	ACAACAACAACAACA
scaffold_4|CDS|1913532:1918532|Dappu-96224|+|	12	100.0	1539	1571	33	AACAACAACAGC	ACAACAACAGCAACAACAACAGCAACAACAACA
scaffold_4|CDS|1913532:1918532|Dappu-96224|+|	3	100.0	2185	2200	16	CCG	GCGGCGGCGGCGGCGG
scaffold_4|CDS|1913532:1918532|Dappu-96224|+|	3	100.0	3293	3307	15	CCG	GCGGCGGCGGCGGCG
scaffold_4|CDS|1913532:1918532|Dappu-96224|+|	3	95.5	3751	3772	22	AGC	CAGCAACAGCAGCAGCAGCAGC
scaffold_4|CDS|1913532:1918532|Dappu-96224|+|	3	100.0	4038	4066	29	AGC	GCAGCAGCAGCAGCAGCAGCAGCAGCAGC
scaffold_4|CDS|1913532:1918532|Dappu-96224|+|	3	100.0	4413	4433	21	ACC	CACCACCACCACCACCACCAC
scaffold_4|CDS|1913532:1918532|Dappu-96224|+|	3	100.0	4592	4607	16	AAG	CTTCTTCTTCTTCTTC
scaffold_4|CDS|1913532:1918532|Dappu-96224|+|	3	100.0	4783	4798	16	CCG	GGCGGCGGCGGCGGCG
scaffold_4|CDS|1931675:1931955|Dappu-96226|+|	3	100.0	230	245	16	CCG	CGCCGCCGCCGCCGCC
scaffold_4|CDS|2044687:2044725|Dappu-311586|-|	3	100.0	21	38	18	AAC	TGTTGTTGTTGTTGTTGT
scaffold_4|CDS|2269115:2269617|Dappu-96290|-|	3	100.0	213	227	15	ACG	CGACGACGACGACGA
scaffold_4|CDS|2269732:2270663|Dappu-96290|-|	3	91.7	787	846	60	AAG	GAAGAAGAAGAGGAAGAAGAGGAGGAAGAAGAAGAAGAGGAAGAAGAAGAGGAAGAAGAA
scaffold_4|CDS|2269732:2270663|Dappu-96290|-|	9	100.0	841	863	23	AAGAATCGG	GAAGAATCGGAAGAATCGGAAGA
scaffold_4|CDS|2332794:2333080|Dappu-305701|-|	3	100.0	98	121	24	ACT	TACTACTACTACTACTACTACTAC
scaffold_4|CDS|2332794:2333080|Dappu-305701|-|	3	100.0	133	151	19	AAG	CTTCTTCTTCTTCTTCTTC
scaffold_4|CDS|2532965:2533162|Dappu-234884|+|	5	100.0	17	33	17	AACAC	ACACAACACAACACAAC
scaffold_4|CDS|2561968:2562226|Dappu-311715|+|	3	100.0	101	115	15	AGC	AGCAGCAGCAGCAGC
scaffold_4|CDS|2618506:2619996|Dappu-234909|-|	75	97.9	100	728	629	AACCAAGGCTCCTGAGTACTACACCACTACGTATGCTGCTCCGACTTACTACACCGAGGCGCCCAAGTACTACAC	TACTACACCGAAGCACCCAAGTACTACACAACCAAGGCTCCTGAGTACTACACCACTACGTATGCTGCTCCGACTTACTACACCGAGGCTCCCAAGTACTACACAACCAAGGCTCCTGAGTACTACACCACTACGTATGCTGCTCCGACTTACTACACCGAGGCGCCCAAGTACTACACAACCAAGGCTCCTGAGTACTACACCACTACGTATGCTGCTCCGACTTACTACACCGAAGCGCCCAAGTACTACACAACCAAGGCTCCTGAGTACTACACCACTACGTATGCTGCTCCGACTTACTACACCGAGGCTCCCAAGTACTACACAACCAAGGCTCCTGAGTACTACACCACTGCGTATGCTGCTCCGACTTACTACACCGAGGCGCCCAAGTACTACACAACCAAGGCTCCTGAGTACTACACCACTACGTATGCTGCTCCGACTTACTACACCGAGGCTCCCAAGTACTACACAACTAAGGCTCCTGAGTACTACACCACTACTTATGCTGCTCCAACTTACTACACCGAGGCTCCCAAGTACTACACAACCAAGGCTCCTGAGTACTACACCACTACGTATGCTGCTCCGACTTACTACACCGAGGC-CCCTAAGTACTACAC
scaffold_4|CDS|2628553:2628836|Dappu-311738|+|	3	95.5	202	223	22	AGC	CAGCAGCAGCAGTAGCAGCAGC
scaffold_4|CDS|2793909:2794416|Dappu-96430|-|	9	100.0	374	397	24	AACAACAGC	GCAACAACAGCAACAACAGCAACA
scaffold_4|CDS|2826080:2826382|Dappu-234969|+|	3	100.0	199	215	17	AAC	CAACAACAACAACAACA
scaffold_4|CDS|2826080:2826382|Dappu-234969|+|	3	100.0	220	238	19	ACG	TCGTCGTCGTCGTCGTCGT
scaffold_4|CDS|3034427:3035665|Dappu-305738|-|	3	100.0	118	132	15	AAC	AACAACAACAACAAC
scaffold_5|CDS|68014:68820|Dappu-96525|+|	3	100.0	710	727	18	CCG	GCGGCGGCGGCGGCGGCG
scaffold_5|CDS|69909:70272|Dappu-311851|-|	3	100.0	45	62	18	AAC	ACAACAACAACAACAACA
scaffold_5|CDS|72049:72511|Dappu-311851|-|	3	95.5	208	229	22	ACC	ACCACCACCAACACCACCACCA
scaffold_5|CDS|186360:187556|Dappu-235068|-|	12	100.0	301	326	26	AAACCTGCCTAT	CCTGCCTATAAACCTGCCTATAAACC
scaffold_5|CDS|186360:187556|Dappu-235068|-|	18	94.3	377	429	53	ACAGGCTCTGGCTGATAG	AGCCAGAGCCT-TCCTATCAGCCAGAGCCTGTCTACCAGCCAGAGCCTGTCTAT
scaffold_5|CDS|193718:193898|Dappu-235069|-|	9	92.1	2	41	40	AAATTACGC	TTACGCAAATTACGCAAATTTTACGCAAAATACGCAAATT
scaffold_5|CDS|198068:198418|Dappu-235069|-|	3	100.0	212	229	18	AAG	AAGAAGAAGAAGAAGAAG
scaffold_5|CDS|254246:254716|ASC_estExt_fgenesh1_pg.C_50047|-|	3	100.0	142	158	17	AAG	GAAGAAGAAGAAGAAGA
scaffold_5|CDS|639555:639920|Dappu-192128|-|	1	100.0	216	237	22	A	AAAAAAAAAAAAAAAAAAAAAA
scaffold_5|CDS|658857:659054|Dappu-306487|-|	3	100.0	127	142	16	ACG	GACGACGACGACGACG
scaffold_5|CDS|680423:680916|Dappu-299516|-|	3	100.0	140	156	17	ACC	CCACCACCACCACCACC
scaffold_5|CDS|694493:698573|Dappu-311909|-|	3	100.0	1305	1319	15	ACC	CACCACCACCACCAC
scaffold_5|CDS|748571:748824|Dappu-235137|-|	3	95.5	143	165	23	AGC	CAGCAGCCAGCAGCAGCAGCAGC
scaffold_5|CDS|912273:914504|Dappu-96617|-|	3	100.0	744	779	36	AAC	CAACAACAACAACAACAACAACAACAACAACAACAA
scaffold_5|CDS|912273:914504|Dappu-96617|-|	3	100.0	1847	1862	16	AAG	CTTCTTCTTCTTCTTC
scaffold_5|CDS|912273:914504|Dappu-96617|-|	3	100.0	1977	1991	15	CCG	CGGCGGCGGCGGCGG
scaffold_5|CDS|912273:914504|Dappu-96617|-|	3	100.0	2165	2179	15	ACC	CCACCACCACCACCA
scaffold_5|CDS|930737:930962|Dappu-96619|+|	6	100.0	148	171	24	AGATGC	GATGCAGATGCAGATGCAGATGCA
scaffold_5|CDS|945647:946153|Dappu-96622|+|	9	100.0	69	89	21	ACCCTGGCC	CCACCCTGGCCACCCTGGCCA
scaffold_5|CDS|945647:946153|Dappu-96622|+|	3	100.0	279	295	17	AAC	CAACAACAACAACAACA
scaffold_5|CDS|945647:946153|Dappu-96622|+|	3	100.0	470	486	17	AAC	CAACAACAACAACAACA
scaffold_5|CDS|950270:950804|Dappu-311954|+|	3	100.0	265	284	20	AAC	CAACAACAACAACAACAACA
scaffold_5|CDS|959582:959702|Dappu-306386|-|	2	95.5	2	23	22	AC	TGTGTGTGTATGTGTGTGTGTG
scaffold_5|CDS|993032:993229|Dappu-235195|-|	24	100.0	28	118	91	AAGGCAGCGGAGTACTACACCACG	ACGAAGGCAGCGGAGTACTACACCACGAAGGCAGCGGAGTACTACACCACGAAGGCAGCGGAGTACTACACCACGAAGGCAGCGGAGTACT
scaffold_5|CDS|1014811:1015137|Dappu-306592|-|	9	96.7	94	123	30	ACCGGAGCG	GCTCCGGTTGCTCCGGTCGCTCCGGTCGCT
scaffold_5|CDS|1078533:1078698|Dappu-235227|-|	18	100.0	88	149	62	AAGTATTACTCTGCCCTG	TGCCCTGAAGTATTACTCTGCCCTGAAGTATTACTCTGCCCTGAAGTATTACTCTGCCCTGA
scaffold_5|CDS|1079008:1079291|Dappu-235227|-|	17	100.0	5	45	41	ACACCACGGCCTACGCT	CTACACCACGGCCTACGCTACACCACGGCCTACGCTACACC
scaffold_5|CDS|1164019:1164156|Dappu-306524|+|	3	100.0	21	35	15	ATC	TGATGATGATGATGA
scaffold_5|CDS|1169739:1170007|Dappu-306525|-|	3	100.0	67	84	18	AGC	GCAGCAGCAGCAGCAGCA
scaffold_5|CDS|1176056:1178732|Dappu-306526|-|	3	100.0	541	555	15	CCG	CGGCGGCGGCGGCGG
scaffold_5|CDS|1180046:1180821|Dappu-306526|-|	3	100.0	246	265	20	AGC	CAGCAGCAGCAGCAGCAGCA
scaffold_5|CDS|1180046:1180821|Dappu-306526|-|	3	100.0	676	695	20	AAG	TCTTCTTCTTCTTCTTCTTC
scaffold_5|CDS|1183953:1185482|Dappu-96684|-|	3	100.0	138	155	18	AGG	AGGAGGAGGAGGAGGAGG
scaffold_5|CDS|1183953:1185482|Dappu-96684|-|	3	100.0	877	895	19	AGG	GGAGGAGGAGGAGGAGGAG
scaffold_5|CDS|1229989:1230327|Dappu-312026|+|	3	100.0	22	37	16	AGC	CAGCAGCAGCAGCAGC
scaffold_5|CDS|1234521:1234932|Dappu-312028|+|	3	100.0	50	64	15	AGC	CAGCAGCAGCAGCAG
scaffold_5|CDS|1242222:1242402|Dappu-235268|+|	3	90.9	13	55	43	AGC	CAGCAGCAGCAGCAGG-GTAGCAGCAGCAGCAGCACCAGCAGCA
scaffold_5|CDS|1245429:1245599|Dappu-235268|+|	3	100.0	117	140	24	CCG	GCCGCCGCCGCCGCCGCCGCCGCC
scaffold_5|CDS|1245722:1245912|Dappu-235268|+|	3	100.0	13	28	16	AGC	CTGCTGCTGCTGCTGC
scaffold_5|CDS|1245722:1245912|Dappu-235268|+|	3	100.0	35	53	19	AAC	TGTTGTTGTTGTTGTTGTT
scaffold_5|CDS|1257508:1257963|Dappu-312030|+|	3	96.3	265	291	27	AGG	GGAGGAGGAGGAGGCGGAGGAGGAGGA
scaffold_5|CDS|1258594:1259321|Dappu-312030|+|	3	100.0	151	171	21	AGC	CAGCAGCAGCAGCAGCAGCAG
scaffold_5|CDS|1258594:1259321|Dappu-312030|+|	3	100.0	640	657	18	AAC	AACAACAACAACAACAAC
scaffold_5|CDS|1313583:1314729|Dappu-312034|-|	27	93.5	394	486	93	AAACAACAACAAGAGGAGCAGCAAAGG	CAAGAGGAGCAGCAAAGGAAACAACAACAAGAGGAGCTGCAGAGAAAACAACAACAAGAGGAGCAGCTCAGGAAACTACAACAAGAGGAGCAG
scaffold_5|CDS|1313583:1314729|Dappu-312034|-|	3	100.0	613	628	16	AAC	CAACAACAACAACAAC
scaffold_5|CDS|1322097:1322222|Dappu-96699|-|	3	100.0	55	73	19	AGC	AGCAGCAGCAGCAGCAGCA
scaffold_5|CDS|1366488:1367010|Dappu-96705|+|	3	100.0	91	106	16	AAG	AAGAAGAAGAAGAAGA
scaffold_5|CDS|1477172:1477524|Dappu-312053|+|	3	100.0	236	250	15	AGG	AGGAGGAGGAGGAGG
scaffold_5|CDS|1477172:1477524|Dappu-312053|+|	3	100.0	318	337	20	ACC	GGTGGTGGTGGTGGTGGTGG
scaffold_5|CDS|1520925:1521309|Dappu-306541|+|	3	100.0	341	358	18	AGG	GGAGGAGGAGGAGGAGGA
scaffold_5|CDS|1527260:1527379|Dappu-306543|+|	9	100.0	53	76	24	ACCAGCAGC	CTGCTGGTGCTGCTGGTGCTGCTG
scaffold_5|CDS|1695782:1696875|Dappu-96748|+|	12	100.0	87	113	27	ACAGCACCTACT	ACAGCACCTACTACAGCACCTACTACA
scaffold_5|CDS|1695782:1696875|Dappu-96748|+|	24	97.1	123	190	68	AACAACAACTACGACAACACCTAC	ACAACAACTACGACAACGCCTACAACAACAACTACGACAACACCTACGACAACAACTACGACAACACC
scaffold_5|CDS|1695782:1696875|Dappu-96748|+|	12	89.4	159	224	66	AACACCTACCAC	ACAACACCTACGACAACAACTACGACAACACCAACCATATCACCTACCACAACACCAACCACAACA
scaffold_5|CDS|1695782:1696875|Dappu-96748|+|	17	95.7	269	316	48	ACCGATCCAGCAGCAGC	CAGCACCGATCCAGCCAGCAGCACCGATCCAGCTAGCAGCACCGATCC
scaffold_5|CDS|1695782:1696875|Dappu-96748|+|	18	88.9	384	970	587	AAACAACAACCACCGAGG	ACCGAGGAAACAACAACCACCGAGGAAACAACTACCACCGAGGCAACAATAACCACCGAGGAAATAACTACCACCGAGGCAACAACAACCACCGAGGAGACAACAACCACACCCGAGGAAATAACAACCACCGAGGAAACAACAAC-AGCCGAGGTAACAACAACCACACCCGAGGAAATAACTACCACCGAGGCAACAACAACCACCGAGGAAACAACAACCACACCCGAGGAAATAACTACCACCGAGGCAACAACAACCACCGAGGAAACAACAACAACTGAGGTAACAACAAGCACACCCGAGGAAATAACTACCACCGAGGCAACAACAACCACCGAGGAAATAACTACCACCGAGGCAACAACAACCACCGAGGAAATAACTACCACCGAGGAAACAACAACAACCGAAGTAACAACAACCACACCCGAGGAAATAACTACCACCGAGGCAACAACAACCACACCCGAGGAAATAACTACCACCGAGGCAACAACAACCACCGAGGAAACAACTACCACCGAGGCAACAACAACAACCGAGGTAGCAACCACTACCGAGGAAACAACTACCACCGAGGAAAC
scaffold_5|CDS|1698656:1699231|Dappu-306420|-|	3	95.5	431	452	22	AAG	CTTCTTCTTCCTCTTCTTCTTC
scaffold_5|CDS|1728565:1728858|Dappu-306550|+|	12	100.0	61	87	27	AACAACTCGCCC	CCAACAACTCGCCCAACAACTCGCCCA
scaffold_5|CDS|1769730:1769806|Dappu-235363|+|	3	100.0	33	68	36	ACG	TCGTCGTCGTCGTCGTCGTCGTCGTCGTCGTCGTCG
scaffold_5|CDS|1792127:1792996|Dappu-235368|-|	3	100.0	646	662	17	AGC	CAGCAGCAGCAGCAGCA
scaffold_5|CDS|1878791:1882404|Dappu-235385|-|	3	100.0	814	836	23	AAC	CAACAACAACAACAACAACAACA
scaffold_5|CDS|1878791:1882404|Dappu-235385|-|	3	100.0	1078	1093	16	AGC	CAGCAGCAGCAGCAGC
scaffold_5|CDS|1878791:1882404|Dappu-235385|-|	3	100.0	3239	3257	19	AAC	AACAACAACAACAACAACA
scaffold_5|CDS|1884421:1884788|Dappu-235385|-|	3	100.0	124	140	17	AAC	CAACAACAACAACAACA
scaffold_5|CDS|1884421:1884788|Dappu-235385|-|	3	95.5	154	175	22	AAC	CAACAACAGCAACAACAACAAC
scaffold_5|CDS|1992618:1992990|Dappu-42951|-|	3	100.0	230	253	24	AAC	ACAACAACAACAACAACAACAACA
scaffold_5|CDS|2121208:2121332|Dappu-235433|-|	3	100.0	73	90	18	AAG	AAGAAGAAGAAGAAGAAG
scaffold_5|CDS|2245900:2248606|Dappu-96851|-|	3	100.0	285	299	15	AAC	CAACAACAACAACAA
scaffold_5|CDS|2245900:2248606|Dappu-96851|-|	3	100.0	965	981	17	CCG	GCGGCGGCGGCGGCGGC
scaffold_5|CDS|2245900:2248606|Dappu-96851|-|	3	96.6	1185	1213	29	AAC	CAACAACAACAATAACAACAACAACAACA
scaffold_5|CDS|2245900:2248606|Dappu-96851|-|	3	95.5	1374	1395	22	AAC	CAACAACAACACCAACAACAAC
scaffold_5|CDS|2253443:2253558|Dappu-235455|+|	3	100.0	95	109	15	AGC	CTGCTGCTGCTGCTG
scaffold_5|CDS|2390028:2390424|SPA_e_gw1.5.274.1|+|	3	100.0	188	202	15	AAC	CAACAACAACAACAA
scaffold_5|CDS|2390028:2390424|SPA_e_gw1.5.274.1|+|	3	95.2	206	226	21	AGC	CAGCAGCAGCAACAGCAGCAG
scaffold_6|CDS|25084:25363|Dappu-96940|+|	3	100.0	42	59	18	AGC	GCAGCAGCAGCAGCAGCA
scaffold_6|CDS|88941:89205|Dappu-221684|+|	3	100.0	161	177	17	AGC	CAGCAGCAGCAGCAGCA
scaffold_6|CDS|130263:130391|Dappu-235549|+|	4	100.0	56	73	18	ATCC	GGATGGATGGATGGATGG
scaffold_6|CDS|162980:164713|Dappu-312233|-|	3	95.5	674	695	22	ACC	ACCACCACCACCATCACCACCA
scaffold_6|CDS|162980:164713|Dappu-312233|-|	3	100.0	1450	1464	15	AAT	AATAATAATAATAAT
scaffold_6|CDS|187360:187836|Dappu-44014|+|	4	100.0	79	94	16	AAAT	ATTTATTTATTTATTT
scaffold_6|CDS|190866:191177|Dappu-43635|+|	3	100.0	264	280	17	ACC	CACCACCACCACCACCA
scaffold_6|CDS|234862:235319|Dappu-235564|+|	3	95.5	16	37	22	CCG	GCGGCGGCGGAGGCGGCGGCGG
scaffold_6|CDS|392426:392719|Dappu-43826|+|	3	100.0	152	174	23	AAC	CAACAACAACAACAACAACAACA
scaffold_6|CDS|398332:398839|Dappu-97008|+|	3	100.0	402	421	20	AAG	AAGAAGAAGAAGAAGAAGAA
scaffold_6|CDS|414238:414378|Dappu-97010|+|	3	100.0	117	132	16	ACC	CCACCACCACCACCAC
scaffold_6|CDS|416944:417283|Dappu-97010|+|	9	97.0	88	120	33	AAAGGAGCC	AGGAGCCAAAGGAGCCAAAGGAGCCGAAGGAGC
scaffold_6|CDS|416944:417283|Dappu-97010|+|	3	100.0	184	215	32	AGG	GGAGGAGGAGGAGGAGGAGGAGGAGGAGGAGG
scaffold_6|CDS|568310:568389|Dappu-235652|-|	3	100.0	47	61	15	AGC	CAGCAGCAGCAGCAG
scaffold_6|CDS|632768:632895|Dappu-235675|+|	24	100.0	1	121	121	AAGGCAGCGGAGTACTACACCACC	GAGTACTACACCACCAAGGCAGCGGAGTACTACACCACCAAGGCAGCGGAGTACTACACCACCAAGGCAGCGGAGTACTACACCACCAAGGCAGCGGAGTACTACACCACCAAGGCAGCGG
scaffold_6|CDS|780100:780381|Dappu-235719|-|	24	100.0	50	108	59	AAGGCAGCGGAGTACTACACCACC	CTACACCACCAAGGCAGCGGAGTACTACACCACCAAGGCAGCGGAGTACTACACCACCA
scaffold_6|CDS|789811:790319|Dappu-97110|-|	3	93.3	103	132	30	AGC	CAGCAGCAGCAGCAGCAACAACAGCAGCAG
scaffold_6|CDS|789811:790319|Dappu-97110|-|	3	100.0	313	329	17	AGC	CAGCAGCAGCAGCAGCA
scaffold_6|CDS|893441:893595|Dappu-235751|+|	4	100.0	79	98	20	ACTC	CACTCACTCACTCACTCACT
scaffold_6|CDS|898567:901117|Dappu-97134|-|	3	100.0	726	750	25	AAC	ACAACAACAACAACAACAACAACAA
scaffold_6|CDS|901641:901736|Dappu-235752|+|	3	100.0	22	40	19	ATC	ATCATCATCATCATCATCA
scaffold_6|CDS|907029:908210|Dappu-97135|-|	3	100.0	580	594	15	AAC	ACAACAACAACAACA
scaffold_6|CDS|907029:908210|Dappu-97135|-|	3	100.0	868	884	17	AGC	AGCAGCAGCAGCAGCAG
scaffold_6|CDS|965510:966067|SPA_NCBI_GNO_0600208|+|	3	95.5	344	366	23	ACG	CGACGACGACGGACGACGACGAC
scaffold_6|CDS|969399:970674|Dappu-312411|-|	3	100.0	948	963	16	ACC	CACCACCACCACCACC
scaffold_6|CDS|986928:987113|Dappu-235764|+|	24	100.0	1	134	134	AAGGCAGCGGAGTACTACACCACC	GAGTACTACACCACCAAGGCAGCGGAGTACTACACCACCAAGGCAGCGGAGTACTACACCACCAAGGCAGCGGAGTACTACACCACCAAGGCAGCGGAGTACTACACCACCAAGGCAGCGGAGTACTACACCAC
scaffold_6|CDS|993203:993340|Dappu-235768|-|	24	100.0	1	86	86	AAGGCAGCGGAGTACTACACCACC	GAGTACTACACCACCAAGGCAGCGGAGTACTACACCACCAAGGCAGCGGAGTACTACACCACCAAGGCAGCGGAGTACTACACCAC
scaffold_6|CDS|1013655:1014062|HUG_query|-|	3	100.0	298	313	16	AGC	CAGCAGCAGCAGCAGC
scaffold_6|CDS|1036252:1036595|Dappu-221764|-|	3	100.0	283	315	33	AGC	CAGCAGCAGCAGCAGCAGCAGCAGCAGCAGCAG
scaffold_6|CDS|1095472:1095527|Dappu-235808|-|	9	100.0	27	51	25	ACCTGCGGG	CAGGTCCCGCAGGTCCCGCAGGTCC
scaffold_6|CDS|1095562:1095804|Dappu-235808|-|	18	97.7	15	58	44	ACCAGCCCCAGGACCCGC	CCAGCCCCAGGACCCGCACCAGCCCCAGGCCCCGCACCAGCCCC
scaffold_6|CDS|1098191:1098234|Dappu-97180|-|	9	100.0	1	28	28	ACCTGCGGG	GTCCCGCAGGTCCCGCAGGTCCCGCAGG
scaffold_6|CDS|1098568:1098696|Dappu-97180|-|	12	96.8	13	43	31	ACCCGCTCCCGC	CACCCGCTCCCGCACCCGCTCCGGCACCCGC
scaffold_6|CDS|1102836:1103536|Dappu-97181|-|	3	95.5	339	360	22	AAC	CAACAACAACAGCAACAACAAC
scaffold_6|CDS|1118841:1119106|Dappu-97188|-|	9	100.0	234	259	26	ACCTCCTGG	CCTCCTGGACCTCCTGGACCTCCTGG
scaffold_6|CDS|1150034:1150525|Dappu-307125|+|	21	92.3	18	226	209	AACCACTACCACCACTAAGCC	TAAGCCAACCACTACCACCACTAAGCCAACCACTACCACCACTAAGCCAACTACTACCACCACTAAGCCAACCACTACCACCACTAAGCCAACTACTACCACCACTAAACCAACCACTACCACCACTAAACCGACTACCACCACCACTAAACCGACTACCACCACCACTAAACCGACTACTACCACCACCAAGCCAACTACTACCACCA
scaffold_6|CDS|1153479:1154024|Dappu-312473|+|	15	90.4	23	282	260	AACTACTATGAAGCC	CAACTACTAAGAAGCCAACTACTTTGAAGCCAACTACTGTTAAACCAACAACTAAAAAGCCAACAACTGTGAAGCCGACTACAATGAAGCCAAGTACTAAGAATCCAACTACTATGAAGCCGACTACTAAGAAGCCAACAACCATGAAGCCGACTACTAAGAAGCCAACTACCATGAAGCCGACTACTAAGAAGCCAACTACTATGAAGCCAACTACTATGAAGCCGACTACTATGAAGCCAACTACTATGAAGCCAACT
scaffold_6|CDS|1153479:1154024|Dappu-312473|+|	45	96.1	293	420	128	AAAGTAGTTCCATCAGTTATTGGCTCCGGAGAAGTTATTGGATCG	CTCCGGAGCCAATAACCGATGGAACTACTTTCGATCCAGTAACTTCTCCGGAGCCAATAACTGATGGAACTACTTTCGATCCAATATCTTCTCCGGAGCCAATAACTGATGCAACTACCTTCGATCCA
scaffold_6|CDS|1182697:1182786|Dappu-235829|-|	3	100.0	27	47	21	AGC	CAGCAGCAGCAGCAGCAGCAG
scaffold_6|CDS|1192064:1192418|Dappu-312479|+|	3	100.0	151	168	18	ACG	CGACGACGACGACGACGA
scaffold_6|CDS|1204204:1204328|Dappu-235835|+|	24	100.0	2	107	106	AAGGCAGCGGAGTACTACACCACC	GGAGTACTACACCACCAAGGCAGCGGAGTACTACACCACCAAGGCAGCGGAGTACTACACCACCAAGGCAGCGGAGTACTACACCACCAAGGCAGCGGAGTACTAC
scaffold_6|CDS|1218933:1219159|Dappu-235840|+|	9	100.0	23	44	22	ACCAGGAGG	TCCTGGTCCTCCTGGTCCTCCT
scaffold_6|CDS|1218933:1219159|Dappu-235840|+|	18	100.0	69	109	41	AACCCCGGTCCTGATGGT	GATGGTAACCCCGGTCCTGATGGTAACCCCGGTCCTGATGG
scaffold_6|CDS|1218933:1219159|Dappu-235840|+|	9	98.4	131	191	61	ACCAGCAGG	TGCTGGTCCTGCTGGACCTGCTGGTCCTGCTGGTCCTGCTGGTCCTGCTGGTCCTGCTGGT
scaffold_6|CDS|1218933:1219159|Dappu-235840|+|	9	100.0	187	218	32	ACCAGGAGT	CTGGTACTCCTGGTACTCCTGGTACTCCTGGT
scaffold_6|CDS|1295216:1295665|Dappu-235873|+|	24	99.7	33	416	384	AAGGCAGCGGAGTGCTACACCACC	GGAGTACTACACCACCAAGGCAGCGGAGTGCTACACCACCAAGGCAGCGGAGTGCTACACCACCAAGGCAGCGGAGTGCTACACCACCAAGGCAGCGGAGTGCTACACCACCAAGGCAGCGGAGTGCTACACCACCAAGGCAGCGGAGTGCTACACCACCAAGGCAGCGGAGTGCTACACCACCAAGGCAGCGGAGTGCTACACCACCAAGGCAGCGGAGTGCTACACCACCAAGGCAGCGGAGTGCTACACCACCAAGGCAGCGGAGTGCTACACCACCAAGGCAGCGGAGTGCTACACCACCAAGGCAGCGGAGTGCTACACCACCAAGGCAGCGGAGTGCTACACCACCAAGGCAGCGGAGTGCTACACCACCAAGGCAGC
scaffold_6|CDS|1446257:1446453|Dappu-235891|+|	21	93.8	66	149	84	AAGGATTCGGTGGATTCAATC	GGATTCAATCAAGGATTCGGCGGATTTAATCAAGGATTCGGTGGATTCAATCAAGGATTCAACGGTGGATTCAATCAAGGATTC
scaffold_6|CDS|1449672:1449932|Dappu-235892|+|	21	97.7	128	214	87	AAAACCAAAACCAACTAACCG	CAAAACCAGCTACCCGAAAACCAAAACCAACTAACCGAAAACCAAAACCAACTAACCGAAAACCAAAACCAACTAACCGAAAACCAA
scaffold_6|CDS|1509643:1512948|Dappu-312534|-|	27	89.9	1493	1621	129	AACGGTCACTTCTGCTACCGACTCTTC	AGCAGAAGTGACCGTTGAAGAGTCGATAGCAG-AGATGACCATCGAAGAGTCGG-GGACAGATGTGACCGTTGAAGAGTCGGTAGCAGAGGTTACCGTTGAA-ATGTCGGTAGCAGAAGTGACCGTTGAAGA
scaffold_6|CDS|1538160:1538222|Dappu-235909|-|	6	100.0	41	63	23	AAAGCC	TGGCTTTGGCTTTGGCTTTGGCT
scaffold_6|CDS|1570957:1571483|Dappu-312542|-|	3	100.0	30	46	17	AGG	GGAGGAGGAGGAGGAGG
scaffold_6|CDS|1570957:1571483|Dappu-312542|-|	21	98.6	156	226	71	AAGGGGGATATGGCGGAAGTC	AGTCAAGGGGGATACGGCGGAAGTCAAGGGGGATATGGCGGAAGTCAAGGGGGATATGGCGGAAGTCAAGG
scaffold_6|CDS|1611831:1612316|Dappu-299740|-|	3	100.0	70	88	19	AGC	CAGCAGCAGCAGCAGCAGC
scaffold_6|CDS|1611831:1612316|Dappu-299740|-|	3	100.0	304	320	17	AGC	CAGCAGCAGCAGCAGCA
scaffold_6|CDS|1619962:1620327|SPA_NCBI_GNO_0600350|+|	3	100.0	276	297	22	AAC	CAACAACAACAACAACAACAAC
scaffold_6|CDS|1663693:1663989|Dappu-235944|+|	24	97.3	6	263	258	AAGGCAGCGGAGTGCTACACCACC	CTACACCACCAAGGCAGCGGAGTGCTACACCACCAAGGCAGCGGAGTACTACACCACCAAGGCAGCGGAGTGCTACACCACCAAGGGAGCGGAGTACTACACCACCAAGGGAGCGGAGTGCTCCACCACCAAGGCAGCGGAGTGCTCCACCACCAAGGCAGCGGAGTGCTACACCACCAAGGCAGCGGAGTGCTACACCACCAAGGCAGCGGAGTGCTACACCACCAAGGCAGCGGAGTACTACACCACCAAGGCAGC
scaffold_6|CDS|1667843:1668340|Dappu-235946|+|	24	99.1	33	460	428	AAGGGAGCGGAGTACTACACCACC	GGAGTACTACACCACCAAGGGAGCGGAGTACTACACCACCAAGGGAGCGGAGTACTACACCACCAAGGGAGCGGAGTACTACACCACCAAGGGAGCGGAGTACTACACCACCAAGGGAGCGGAGTACTACACCACCAAGGGAGCGGAGTACTACACCACCAAGGGAGCGGAGTACTACACCACCAAGGGAGCGGAGTACTACACCACCAAGGGAGCGGAGTACTACACCACCAAGGGAGCGGAGTACTACACCACCAAGGGAGCGGAGTACTACACCACCCAGGGAGCGGAGTACTACACCACCCAGGGAGCGCAGTACTACACCACCCAGGGAGCGGAGTACTACACCACCAAGGGAGCGGAGTACTACACCACCAAGGGAGCGGAGTACTACACCACCAAGGGAGCGGAGTACTACACCACCAAGG
scaffold_6|CDS|1757801:1758106|Dappu-312600|-|	3	100.0	174	188	15	AAG	AGAAGAAGAAGAAGA
scaffold_6|CDS|1762810:1763213|Dappu-97324|-|	9	100.0	1	23	23	ACCCGGTGG	GTCCACCGGGTCCACCGGGTCCA
scaffold_6|CDS|1762810:1763213|Dappu-97324|-|	9	100.0	144	166	23	ACGGAGCCG	GGAGCCGACGGAGCCGACGGAGC
scaffold_6|CDS|1787980:1788245|Dappu-235986|+|	3	100.0	56	79	24	AAC	AACAACAACAACAACAACAACAAC
scaffold_6|CDS|1949852:1950232|Dappu-236022|+|	24	100.0	1	357	357	AAGGCAGCGGAGTACTACACCACC	GCAGCGGAGTACTACACCACCAAGGCAGCGGAGTACTACACCACCAAGGCAGCGGAGTACTACACCACCAAGGCAGCGGAGTACTACACCACCAAGGCAGCGGAGTACTACACCACCAAGGCAGCGGAGTACTACACCACCAAGGCAGCGGAGTACTACACCACCAAGGCAGCGGAGTACTACACCACCAAGGCAGCGGAGTACTACACCACCAAGGCAGCGGAGTACTACACCACCAAGGCAGCGGAGTACTACACCACCAAGGCAGCGGAGTACTACACCACCAAGGCAGCGGAGTACTACACCACCAAGGCAGCGGAGTACTACACCACCAAGGCAGCGGAGTACTACACCACC
scaffold_6|CDS|1975668:1976063|Dappu-221828|+|	12	96.8	281	311	31	ACAGGAGCCTCG	AGGAGCCTCGACAGGAGCCTCGTCAGGAGCC
scaffold_6|CDS|2000906:2001271|Dappu-307154|+|	3	100.0	133	147	15	AGC	CAGCAGCAGCAGCAG
scaffold_6|CDS|2099297:2101036|Dappu-236055|-|	3	100.0	787	803	17	AGC	CAGCAGCAGCAGCAGCA
scaffold_6|CDS|2127933:2128006|Dappu-236060|-|	4	100.0	45	62	18	CCCG	CCCGCCCGCCCGCCCGCC
scaffold_6|CDS|2180314:2182907|Dappu-97395|+|	11	100.0	2451	2473	23	AAAACAATTGG	AAAACAATTGGAAAACAATTGGA
scaffold_6|CDS|2201391:2203316|Dappu-236077|+|	6	100.0	280	297	18	AACTGC	CAGTTGCAGTTGCAGTTG
scaffold_6|CDS|2246728:2252463|Dappu-236095|-|	6	100.0	2560	2577	18	AACTGC	CAGTTGCAGTTGCAGTTG
scaffold_6|CDS|2399769:2400029|Dappu-312727|+|	3	100.0	105	120	16	AGG	AGGAGGAGGAGGAGGA
scaffold_7|CDS|43535:45607|Dappu-236153|+|	15	91.4	1217	1286	70	AACAGTTGCTGGCGG	TTCCGCCAGCAACTGTTCCTCCAGCAACTGCTCCGCCGGCAACTCTTCCGCCAGCGACTGCTCCGCCAGC
scaffold_7|CDS|43535:45607|Dappu-236153|+|	15	97.1	1263	1331	69	ACTGCTCCGCCAGCG	TCCGCCAGCGACTGCTCCGCCAGCGACTGCTCCACCAGCGACTGCTCCACCAGCGACTGCTCCGCCAGC
scaffold_7|CDS|49259:51038|Dappu-44589|+|	42	97.5	777	939	163	AACCTGGGACGCAGATGGGAGGTGGACATTGCGGATTATTAG	CTGCGTCCCAGGCTCTTACAATCCGCAATGTCCACCTCCCGTCTGCGTCCCAGGTTCTAATAATCCGCAATGTCCACCTCCCATCTGCGTCCCAGGTTCTAATAATCCGCAATGTCCACCTCCCATCTGCGTCCCAGGTTCTAATAATCCGCAATGTCCACCT
scaffold_7|CDS|199146:199704|Dappu-307821|+|	6	100.0	81	98	18	AGCGGC	TGCCGCTGCCGCTGCCGC
scaffold_7|CDS|199146:199704|Dappu-307821|+|	9	96.4	171	198	28	ACCACCCTC	TCACCACACTCACCACCCTCACCACCCT
scaffold_7|CDS|217348:218605|Dappu-97497|-|	3	100.0	568	587	20	AGC	CAGCAGCAGCAGCAGCAGCA
scaffold_7|CDS|217348:218605|Dappu-97497|-|	3	90.0	660	719	60	AAC	ACAACAGCAACAACAACAACAGCAACAACATCACCACCATCAACAACAACAACAACAACA
scaffold_7|CDS|219679:219853|Dappu-97498|+|	2	100.0	122	137	16	AC	ACACACACACACACAC
scaffold_7|CDS|219955:220523|Dappu-97498|+|	3	100.0	105	126	22	ACG	GACGACGACGACGACGACGACG
scaffold_7|CDS|243845:244364|Dappu-97500|-|	3	100.0	75	95	21	AAC	ACAACAACAACAACAACAACA
scaffold_7|CDS|265636:266259|Dappu-312776|-|	3	100.0	316	333	18	AAC	CAACAACAACAACAACAA
scaffold_7|CDS|325825:326337|Dappu-97506|-|	3	100.0	335	350	16	ACC	CCACCACCACCACCAC
scaffold_7|CDS|326446:326935|Dappu-97506|-|	3	95.5	249	270	22	AGC	AGCAGCAGCAGCAACAGCAGCA
scaffold_7|CDS|326446:326935|Dappu-97506|-|	6	95.8	377	400	24	AACAGC	CAGCAACAGCAACAACAACAGCAA
scaffold_7|CDS|368936:370699|Dappu-236216|-|	15	100.0	232	266	35	AACAGCAACAGCAGC	CAACAGCAACAGCAGCAACAGCAACAGCAGCAACA
scaffold_7|CDS|368936:370699|Dappu-236216|-|	3	100.0	364	380	17	AGC	CAGCAGCAGCAGCAGCA
scaffold_7|CDS|368936:370699|Dappu-236216|-|	3	100.0	448	464	17	AGC	CAGCAGCAGCAGCAGCA
scaffold_7|CDS|368936:370699|Dappu-236216|-|	12	97.2	801	836	36	AACAACAACAGC	GCAACAACAACAGCAACAACAGCAGCAACAACAACA
scaffold_7|CDS|368936:370699|Dappu-236216|-|	9	92.7	1189	1229	41	AACAGCAGC	CAACAGCAGCGACAGCAGCAGCAGCAGCAACAACAGCAACA
scaffold_7|CDS|368936:370699|Dappu-236216|-|	3	100.0	1377	1392	16	AAC	ACAACAACAACAACAA
scaffold_7|CDS|376791:377144|Dappu-307747|-|	2	100.0	26	39	14	AG	CTCTCTCTCTCTCT
scaffold_7|CDS|401221:402061|Dappu-221891|-|	3	95.5	161	182	22	CCG	CGGCGGCGGCTGCGGCGGCGGC
scaffold_7|CDS|401221:402061|Dappu-221891|-|	3	95.2	318	338	21	CCG	GGCGGCGGCGGCTGCGGCGGC
scaffold_7|CDS|549793:550822|Dappu-97516|-|	3	90.9	85	150	66	AAC	CAACAACAACAACAGCAACAACAGCAGCAACAGCAACAGCAGCAACAACAACAACAACAACAACAA
scaffold_7|CDS|634491:634758|Dappu-236257|+|	3	100.0	40	54	15	AGC	GCAGCAGCAGCAGCA
scaffold_7|CDS|634491:634758|Dappu-236257|+|	3	100.0	210	225	16	AGC	CAGCAGCAGCAGCAGC
scaffold_7|CDS|679540:679808|Dappu-236264|-|	12	100.0	213	241	29	ACACGCCCACGG	CACGGACACGCCCACGGACACGCCCACGG
scaffold_7|CDS|681139:681391|Dappu-307832|-|	21	95.2	76	138	63	AACCGTAGCTAGGAGCGCTAT	GGTTATAGCGCTCCTAGCTACGGTTATAGCGCTCCTAGCTACGGCTACAGCGCTCCCAGCTAC
scaffold_7|CDS|681139:681391|Dappu-307832|-|	15	98.0	119	168	50	ACAGCGCTCCTAGCT	GCTACAGCGCTCCCAGCTACAGCGCTCCTAGCTACAGCGCTCCTAGCTAC
scaffold_7|CDS|681139:681391|Dappu-307832|-|	21	100.0	149	190	42	ACAGCGCTCCTAGCTACGGCT	GCTACAGCGCTCCTAGCTACGGCTACAGCGCTCCTAGCTACG
scaffold_7|CDS|681139:681391|Dappu-307832|-|	15	100.0	196	237	42	ACAGCGGATATGGTC	CACAGCGGATATGGTCACAGCGGATATGGTCACAGCGGATAT
scaffold_7|CDS|704224:704360|Dappu-44591|-|	3	100.0	1	15	15	CCG	CCGCCGCCGCCGCCG
scaffold_7|CDS|705168:705365|Dappu-44591|-|	12	100.0	126	151	26	AACAGCAGCAGC	CAACAGCAGCAGCAACAGCAGCAGCA
scaffold_7|CDS|826399:826623|Dappu-307757|-|	12	100.0	96	120	25	AACTGGAAGCTG	TGAACTGGAAGCTGAACTGGAAGCT
scaffold_7|CDS|854404:854663|Dappu-312821|+|	9	100.0	87	109	23	AAGAAGAGG	GAGGAAGAAGAGGAAGAAGAGGA
scaffold_7|CDS|855200:855662|Dappu-312821|+|	3	100.0	16	31	16	AAG	GAAGAAGAAGAAGAAG
scaffold_7|CDS|855200:855662|Dappu-312821|+|	6	96.2	34	59	26	AAAGGC	GGCAAGGGCAAAGGCAAAGGCAAAGG
scaffold_7|CDS|900012:901400|Dappu-312824|+|	9	96.4	205	232	28	AAGAAGACG	GAAGAAAACGAAGAAGACGAAGAAGACG
scaffold_7|CDS|900012:901400|Dappu-312824|+|	9	100.0	685	710	26	AAGGCCCCC	GCCCCCAAGGCCCCCAAGGCCCCCAA
scaffold_7|CDS|904809:905282|Dappu-192850|+|	18	97.8	354	398	45	AATACCCCCCTCAGTCGG	CCCCCCTCAGTCGGAATACCCCCCTCAGCCGGAATACCCCCCTCA
scaffold_7|CDS|911627:913102|Dappu-307844|+|	21	96.4	334	389	56	AAACATCAATATGGGCCGCCT	CCGCCTAAGCATCAATATGGGCCGCCTAAACATCAACATGGGCCGCCTAAACATCA
scaffold_7|CDS|915801:917471|Dappu-312827|+|	5	100.0	568	584	17	ACAGC	GCTGTGCTGTGCTGTGC
scaffold_7|CDS|1032013:1032585|Dappu-97606|+|	8	100.0	148	167	20	AAATCAAG	ATCAAGAAATCAAGAAATCA
scaffold_7|CDS|1130855:1133590|Dappu-236344|+|	3	100.0	1249	1263	15	AGC	AGCAGCAGCAGCAGC
scaffold_7|CDS|1130855:1133590|Dappu-236344|+|	3	100.0	2668	2682	15	AGC	CAGCAGCAGCAGCAG
scaffold_7|CDS|1162550:1163406|Dappu-97612|-|	3	100.0	230	255	26	AAC	CAACAACAACAACAACAACAACAACA
scaffold_7|CDS|1162550:1163406|Dappu-97612|-|	3	100.0	713	736	24	AAC	ACAACAACAACAACAACAACAACA
scaffold_7|CDS|1166850:1167089|Dappu-44582|-|	3	100.0	217	236	20	AAC	AACAACAACAACAACAACAA
scaffold_7|CDS|1212636:1212906|Dappu-236361|-|	6	100.0	39	61	23	ACGGCG	CGACGGCGACGGCGACGGCGACG
scaffold_7|CDS|1216219:1216442|Dappu-236363|-|	3	100.0	41	55	15	ACC	TGGTGGTGGTGGTGG
scaffold_7|CDS|1225784:1227076|Dappu-97626|-|	3	100.0	141	155	15	ACC	CCACCACCACCACCA
scaffold_7|CDS|1225784:1227076|Dappu-97626|-|	12	100.0	1047	1070	24	AACAACAGCAGC	GCAACAACAGCAGCAACAACAGCA
scaffold_7|CDS|1332733:1333251|Dappu-312877|-|	3	93.3	79	108	30	AGC	CAGCAGCAGCAGAACCAGCAGCAGCAGCAG
scaffold_7|CDS|1332733:1333251|Dappu-312877|-|	3	100.0	435	449	15	ACC	CCACCACCACCACCA
scaffold_7|CDS|1333416:1333565|Dappu-44172|-|	1	100.0	126	140	15	A	TTTTTTTTTTTTTTT
scaffold_7|CDS|1510514:1510800|Dappu-312911|+|	39	95.3	52	179	128	AACCACCAAGAGGATGTCCCAATGATAGTCGTTGAGCCC	GAGCCCAACCACCCAGAGGATGGCCCGATGATAGTCGTTGAGCTCGACCACCAAGAGGATGTCCCAATGATAGTCGTTGAGCCCAACCAACAAGAGGATGTCCCAATGATAGTCGTTGAGCCCAACCA
scaffold_7|CDS|1628580:1628712|Dappu-307878|+|	3	100.0	93	109	17	AAC	CAACAACAACAACAACA
scaffold_7|CDS|1630740:1633340|Dappu-307878|+|	3	100.0	2036	2050	15	AGC	CAGCAGCAGCAGCAG
scaffold_7|CDS|1717819:1718226|Dappu-97720|-|	3	100.0	85	101	17	AGC	CAGCAGCAGCAGCAGCA
scaffold_7|CDS|1717819:1718226|Dappu-97720|-|	3	100.0	103	119	17	AAC	CAACAACAACAACAACA
scaffold_7|CDS|1717819:1718226|Dappu-97720|-|	3	100.0	133	149	17	AGC	CAGCAGCAGCAGCAGCA
scaffold_7|CDS|1717819:1718226|Dappu-97720|-|	12	100.0	142	167	26	AACAACAGCAGC	CAGCAGCAACAACAGCAGCAACAACA
scaffold_7|CDS|1717819:1718226|Dappu-97720|-|	3	100.0	223	239	17	AGC	CAGCAGCAGCAGCAGCA
scaffold_7|CDS|1717819:1718226|Dappu-97720|-|	18	95.8	303	350	48	ACGCAGCCGCCCATCATC	CCATCATCACGCAGCCGCCCATCATCACGCGGCCGCCCACCATCACGC
scaffold_7|CDS|1723808:1724653|Dappu-97721|-|	3	93.8	505	536	32	AAC	CAACAACAACAACAACAGCAGCAACAACAACA
scaffold_7|CDS|1724758:1724895|Dappu-97721|-|	3	96.2	76	101	26	CCG	GCCGCCGCAGCCGCCGCCGCCGCCGC
scaffold_7|CDS|1730887:1731165|Dappu-312954|-|	6	100.0	64	81	18	AGCGGC	GCGGCAGCGGCAGCGGCA
scaffold_7|CDS|1731246:1731326|Dappu-312954|-|	6	96.6	35	63	29	AAAAGC	GCAAAAGCAAAAGCGAAAGCAAAAGCAAA
scaffold_7|CDS|1746227:1746344|Dappu-222016|-|	9	100.0	84	110	27	ACCATATCC	GGATATGGTGGATATGGTGGATATGGT
scaffold_7|CDS|1858112:1859252|Dappu-97742|+|	3	100.0	273	292	20	AAC	ACAACAACAACAACAACAAC
scaffold_7|CDS|1858112:1859252|Dappu-97742|+|	3	100.0	706	722	17	ACC	CACCACCACCACCACCA
scaffold_7|CDS|1887703:1887809|Dappu-312977|+|	9	100.0	2	24	23	AGCCTCCAT	TATGGAGGCTATGGAGGCTATGG
scaffold_7|CDS|1887703:1887809|Dappu-312977|+|	12	95.2	14	93	80	AGCCTCCGCCAT	GGAGGCTATGGCGGAGGTTATGGCGGAGGCTAT---GGAGGCTATGGCGGAGGCTATGGCGGAGGCTATGGCGGAGGCTATGG
scaffold_7|CDS|1887882:1888005|Dappu-312977|+|	9	91.5	75	124	50	AACCACCGT	GGTGGTTACGGTGGTTACGGGGGTTACGGCGGTGGTTACGGTGGTTACGG
scaffold_7|CDS|1890283:1890981|Dappu-97746|+|	3	100.0	41	56	16	AGC	CTGCTGCTGCTGCTGC
scaffold_7|CDS|1896147:1897494|Dappu-236511|+|	21	90.8	325	563	239	AAACCGGTGTAGTAGTAGTGT	TACACTACAACTACACCGGCTTACACTACCACTACACCGGCTTACACTACCACTACACCGGTTTACACTACTACTACACCGGTTTACACCACTACTACACCAGTTTACACTACTACTACACCCGTCTACACCACTACTACACCAGTTTACACTACTACTACACCAGTTTACACTACCACTACTCCGGTCTACACAACAACTACCCCCGTCTACACCACTACTACACCGGTCTACACTAC
scaffold_7|CDS|1896147:1897494|Dappu-236511|+|	15	93.9	760	841	82	ACACTCCCCCGGCCT	GCCTACACTCCTCCAGCCTACACTCCCCCGGCCTACACTCCCCCGGCTTACACTCCACCGGCCTACACTCCTCCGGCCTACA
scaffold_7|CDS|1896147:1897494|Dappu-236511|+|	15	97.6	985	1068	84	AAGGAGCATAGGTAG	TATGCTCCTTCTACCTATGCACCTTCTACCTATGCTCCTTCTACCTATGCTCCTTCTACCTATGCCCCTTCTACCTATGCTCCT
scaffold_7|CDS|1896147:1897494|Dappu-236511|+|	15	95.5	1060	1103	44	AAGTGGTAGGGGCAT	TATGCTCCTACCACTTATGCCCCTACCACTTATGCTCCTACCAC
scaffold_7|CDS|1900253:1900975|Dappu-97749|+|	8	100.0	267	286	20	AACAACGC	CAACGCAACAACGCAACAAC
scaffold_7|CDS|1914954:1915228|Dappu-312982|+|	3	100.0	199	217	19	ACC	CACCACCACCACCACCACC
scaffold_7|CDS|1936763:1937283|Dappu-236521|+|	20	99.5	196	402	207	ACACCGAGGCTCCAGCTACT	CCAGCTACTACACCGAGGCTCCAGCTACTACACCGAGGCTCCAGCTACTACACCGAGGCTCCAGCTACTACACCGAGGCTCCAGCTACTACACCGAGGCTCCAGCTACTACACCGAGGCTCCAGCTACTACACCGAGGCTCCAGCTACTACACCGAGGCTCCAGCTACTACACCGAGGCTCCAGATACTACACCGAGGCTCCAGCTA
scaffold_7|CDS|1977858:1978044|Dappu-25304|+|	3	100.0	4	18	15	CCG	GGCGGCGGCGGCGGC
scaffold_7|CDS|2059284:2059490|Dappu-307799|+|	2	100.0	178	192	15	AG	AGAGAGAGAGAGAGA
scaffold_7|CDS|2061836:2062081|Dappu-97772|-|	12	100.0	172	195	24	AGCGGCGGCGGC	GCCGCTGCCGCCGCCGCTGCCGCC
scaffold_7|CDS|2121049:2121114|Dappu-222035|-|	9	100.0	34	54	21	AATGCCCCC	TGGGGGCATTGGGGGCATTGG
scaffold_7|CDS|2121282:2121362|Dappu-222035|-|	12	97.2	41	76	36	ACGGCGGGGGCT	GGGGGCTACGGCGGGGGCTTCGGCGGGGGCTACGGC
scaffold_7|CDS|2246934:2247183|Dappu-97804|+|	3	100.0	112	127	16	AAC	CAACAACAACAACAAC
scaffold_7|CDS|2259745:2260082|Dappu-236589|-|	20	100.0	1	56	56	ACACCGAGTCTGCAGCTACT	CTACTACACCGAGTCTGCAGCTACTACACCGAGTCTGCAGCTACTACACCGAGTCT
scaffold_7|CDS|2260091:2260601|Dappu-236589|-|	20	97.9	280	423	144	ACACCGAGTCTGCAGCTACT	TACTACACCGAGTCTGCAGCTACTACACCGAGTCTGCAGCTACTACACCGAGTCTGCAGCTGCTACACCGAGTCTGCAGCTGCTACACCGAGTCTGCAGCTGCTACACCGAGTCTGCAGCTACTACACCGAGTCTGCAGCTACT
scaffold_7|CDS|2260091:2260601|Dappu-236589|-|	18	100.0	446	500	55	ACACCAGGAGACATCAGT	CTGGTGTACTGATGTCTCCTGGTGTACTGATGTCTCCTGGTGTACTGATGTCTCC
scaffold_8|CDS|18600:18938|Dappu-313056|+|	15	93.6	250	327	78	ACCAGCCTACCCCGC	CCCGCACCAGCCTACCCCGCACCAGCCTACCCTGCTCCAGCCTACCCTGCTCCAGCCTACCCCGCCCCAGCCTACCCC
scaffold_8|CDS|25927:26247|Dappu-222053|+|	15	94.1	226	293	68	AAGCCCGGCATACCC	GCATACCCAAGCCCCGCTTACCCAAGCCCCGCATACCCAAGCCCGGCATACCCAAGCCCAGCATACCC
scaffold_8|CDS|27602:27928|Dappu-236610|+|	15	94.4	229	300	72	AAGCCCAGCATACCC	CCAGCATACCCAAGCCCCGCTTACCCAAGCCCAGCGTACCCAAGCCCGGCATACCCAAGCCCAGCATACCCA
scaffold_8|CDS|29264:29560|Dappu-236611|+|	14	93.2	225	270	46	AAGCCAGCATACCC	CAAGCCAGCATACCCAAGTCCAGCGTACCCAAGCCCAGCATACCCA
scaffold_8|CDS|30901:31242|Dappu-236612|+|	15	91.6	229	311	83	AAGCCCAGCATACCC	CCAGCATACCCAAGCCCCGCTTACCCAAGCCCCGCTTACCCAAGTCCAGCGTACCCAAGCCCAGCATACCCAAGCTCAGCATA
scaffold_8|CDS|33577:33789|Dappu-313061|-|	24	96.9	91	155	65	AAACCATCTTATCCTTCTTACCCT	TCTTACCCAAAACCATCCTATCCTTCTTACCCTAAACCATCTTATCCTTCTTACCCTAAACCATC
scaffold_8|CDS|57912:57986|Dappu-236619|-|	3	100.0	28	42	15	AAG	AAGAAGAAGAAGAAG
scaffold_8|CDS|119173:119619|Dappu-236631|-|	3	100.0	349	366	18	AAC	ACAACAACAACAACAACA
scaffold_8|CDS|167623:167910|Dappu-236645|+|	54	98.5	112	242	131	AACTCCAGGCAGCATACGTCGTCATGTAGTCCTCTGTCGCCTTGGTGGTGTAGT	GAGTTACTACACCACCAAGGCGACAGAGGACTACATGACGACGTATGCTACCTGGAGTTACTACACCACCAAGGCGACAGAGGACTACATGACGACGTATGCTGCCTGGCGTTACTACACCACCAAGGCGA
scaffold_8|CDS|330969:335230|Dappu-222106|-|	3	100.0	2319	2333	15	AGG	GGAGGAGGAGGAGGA
scaffold_8|CDS|480848:480908|Dappu-236707|+|	3	95.8	33	55	23	AAG	GAAGAA-AAGAAGAAGAAGAAGAA
scaffold_8|CDS|480995:481237|Dappu-236707|+|	3	100.0	174	189	16	CCG	CCGCCGCCGCCGCCGC
scaffold_8|CDS|496612:496772|Dappu-97923|+|	12	96.7	84	113	30	AACCATATCCGG	GGATATGGTTCCGGATATGGTCCCGGATAT
scaffold_8|CDS|501487:501613|Dappu-236711|+|	24	95.9	4	104	101	ACACCACCGAGGCAGCGGAGTACT	TACTACACCACCGAGGCAGCGGAGTAGCTACTACACCACCGAGGCAGCGGAGTACTACACCACCGAGGCAGCGGAGTACTACACCACCGAGGCAGCGGAGT
scaffold_8|CDS|575628:578389|Dappu-97929|-|	3	100.0	2603	2622	20	AAG	AAGAAGAAGAAGAAGAAGAA
scaffold_8|CDS|783676:784643|Dappu-44675|-|	3	100.0	585	599	15	CCG	GCCGCCGCCGCCGCC
scaffold_8|CDS|890631:891261|Dappu-308458|+|	18	100.0	16	56	41	AACAACAACAGCAGCAGC	CAACAGCAGCAGCAACAACAACAGCAGCAGCAACAACAACA
scaffold_8|CDS|966880:967376|Dappu-97973|-|	3	100.0	40	56	17	AAG	AGAAGAAGAAGAAGAAG
scaffold_8|CDS|966880:967376|Dappu-97973|-|	3	96.3	90	116	27	AAC	ACAACAACAACAGCAACAACAACAACA
scaffold_8|CDS|966880:967376|Dappu-97973|-|	9	94.1	94	126	33	AACAACAGC	CAACAACAGCAACAACAACAAC-ACAGCAACAAC
scaffold_8|CDS|966880:967376|Dappu-97973|-|	3	100.0	318	332	15	AGC	CAGCAGCAGCAGCAG
scaffold_8|CDS|966880:967376|Dappu-97973|-|	3	100.0	342	360	19	ACG	ACGACGACGACGACGACGA
scaffold_8|CDS|1059713:1059795|Dappu-236811|+|	3	100.0	38	53	16	ACT	ACTACTACTACTACTA
scaffold_8|CDS|1078418:1078768|Dappu-193197|+|	9	100.0	123	143	21	ACTGCTGAT	TGATACTGCTGATACTGCTGA
scaffold_8|CDS|1081495:1081790|Dappu-313201|+|	12	100.0	29	52	24	AAAAGGCCAAAG	GAAAAGGCCAAAGAAAAGGCCAAA
scaffold_8|CDS|1094314:1095126|Dappu-97997|+|	3	92.6	163	189	27	AAG	GAAGAAGAAGATGAAGAGGAAGAAGAA
scaffold_8|CDS|1094314:1095126|Dappu-97997|+|	3	100.0	370	386	17	AAC	CAACAACAACAACAACA
scaffold_8|CDS|1094314:1095126|Dappu-97997|+|	6	100.0	502	523	22	AGCTGC	CAGCTGCAGCTGCAGCTGCAGC
scaffold_8|CDS|1094314:1095126|Dappu-97997|+|	3	100.0	523	538	16	AAC	CAACAACAACAACAAC
scaffold_8|CDS|1132879:1132978|Dappu-236824|+|	3	96.4	21	49	29	AAG	GAAGAAGAACGAAGAAGAAGAAGAAGAAG
scaffold_8|CDS|1135019:1135054|Dappu-236824|+|	3	100.0	12	32	21	AAG	GAAGAAGAAGAAGAAGAAGAA
scaffold_8|CDS|1186398:1186477|Dappu-236834|+|	3	100.0	35	67	33	AGC	AGCAGCAGCAGCAGCAGCAGCAGCAGCAGCAGC
scaffold_8|CDS|1225573:1225959|Dappu-313211|+|	12	100.0	189	213	25	AACCGTAAGGAC	TAAGGACAACCGTAAGGACAACCGT
scaffold_8|CDS|1226844:1227222|Dappu-308414|-|	3	95.2	321	341	21	AAG	GAAGAAAAAGAAGAAGAAGAA
scaffold_8|CDS|1292865:1293335|Dappu-308421|+|	3	100.0	190	206	17	AAG	AGAAGAAGAAGAAGAAG
scaffold_8|CDS|1322929:1323029|Dappu-236859|-|	3	100.0	18	63	46	AGC	TGCTGCTGCTGCTGCTGCTGCTGCTGCTGCTGCTGCTGCTGCTGCT
scaffold_8|CDS|1327103:1327346|Dappu-313227|+|	9	100.0	128	154	27	ACCACCAGC	ACCAGCACCACCAGCACCACCAGCACC
scaffold_8|CDS|1352857:1353047|Dappu-98029|+|	3	97.0	69	101	33	AAG	AGAAGAAGAAGATGAAGAAGAAGAAGAAGAAGA
scaffold_8|CDS|1352857:1353047|Dappu-98029|+|	17	96.2	93	147	55	AAGAAGAGGAGGAGGAG	AGAAGAAGAGGAGGAGGAAGAAGAAGAGGAGGAAGGAGAAGAAGAGGAGGAGGAG
scaffold_8|CDS|1563021:1563231|Dappu-308498|-|	12	95.5	43	86	44	ACGGGGGAGGCT	GGAGGCTACGGGGGTGGCTACGGGGGAGGCTATGGGGGAGGCTA
scaffold_8|CDS|1571952:1572092|Dappu-313262|-|	9	100.0	12	40	29	ATATCCGCC	TATGGCGGATATGGCGGATATGGCGGATA
scaffold_8|CDS|1571952:1572092|Dappu-313262|-|	9	100.0	93	115	23	ACCGTAGCC	GGTGGCTACGGTGGCTACGGTGG
scaffold_8|CDS|1574342:1574470|Dappu-299671|-|	9	95.1	1	61	61	ATATCCCCC	GATATGGAGGATATGGAGGATATGGGGGATATGGGGGATATGGTGGATATGGGGGATATGG
scaffold_8|CDS|1574342:1574470|Dappu-299671|-|	15	100.0	81	112	32	ACCATCATCACGGTC	CACGGTCACCATCATCACGGTCACCATCATCA
scaffold_8|CDS|1655103:1655960|Dappu-236923|-|	24	100.0	382	840	459	AAGGCAGCGGAGTACTACACCACC	TACACCACCAAGGCAGCGGAGTACTACACCACCAAGGCAGCGGAGTACTACACCACCAAGGCAGCGGAGTACTACACCACCAAGGCAGCGGAGTACTACACCACCAAGGCAGCGGAGTACTACACCACCAAGGCAGCGGAGTACTACACCACCAAGGCAGCGGAGTACTACACCACCAAGGCAGCGGAGTACTACACCACCAAGGCAGCGGAGTACTACACCACCAAGGCAGCGGAGTACTACACCACCAAGGCAGCGGAGTACTACACCACCAAGGCAGCGGAGTACTACACCACCAAGGCAGCGGAGTACTACACCACCAAGGCAGCGGAGTACTACACCACCAAGGCAGCGGAGTACTACACCACCAAGGCAGCGGAGTACTACACCACCAAGGCAGCGGAGTACTACACCACCAAGGCAGCGGAGTACTACACCACCAAGGCAGCGGAGTACTAC
scaffold_8|CDS|1669080:1669262|Dappu-236927|+|	3	100.0	36	50	15	AGC	CAGCAGCAGCAGCAG
scaffold_8|CDS|1669080:1669262|Dappu-236927|+|	3	100.0	62	76	15	AAG	GAAGAAGAAGAAGAA
scaffold_8|CDS|1695894:1696181|Dappu-98095|+|	3	95.2	240	260	21	CCG	CGGCGGTGGCGGCGGCGGCGG
scaffold_8|CDS|1722561:1722837|Dappu-236936|+|	12	100.0	131	165	35	AAGCTAGATGAT	TCATCTAGCTTATCATCTAGCTTATCATCTAGCTT
scaffold_8|CDS|1724836:1725243|Dappu-236937|-|	24	99.7	47	374	328	AAGGCAGCGGAGTACTACACCACC	ACACCACCAAGGCAGCGGAGTACTACACCACCAAGGCAGCGGAGTACTACACCACCAAGGCAGCGGAGTACTACACCACCAAGGCAGCGGAGTACTACACCACCAAGGCAGCGGAGTACTACACCACCAAGGCAGCGGAGTACTACACCACCAAGGCAGCGGAGTACTACACCACCAAGGCAGCGGAGTACTACACCACCAAGGCAGCGGAGTACTACACCACCAAGGCAGCGGAGTACTACACCACCAAGGCAGCGGAGTACTACACCACCAAGGCAGAGGAGTACTACACCACCAAGGCAGCGGAGTACTACACCACCAAGGCAGC
scaffold_8|CDS|1758265:1758367|Dappu-236943|+|	3	100.0	51	77	27	ACC	CCACCACCACCACCACCACCACCACCA
scaffold_8|CDS|1761973:1762096|Dappu-236944|+|	3	100.0	53	81	29	ACG	GACGACGACGACGACGACGACGACGACGA
scaffold_8|CDS|1762121:1762282|Dappu-236945|+|	3	100.0	25	44	20	CCG	GGCGGCGGCGGCGGCGGCGG
scaffold_8|CDS|1762121:1762282|Dappu-236945|+|	3	100.0	65	79	15	ACG	ACGACGACGACGACG
scaffold_8|CDS|1763946:1763987|Dappu-236945|+|	3	100.0	3	24	22	AAC	ACAACAACAACAACAACAACAA
scaffold_8|CDS|1785414:1785554|Dappu-98101|-|	3	100.0	123	141	19	AAG	GAAGAAGAAGAAGAAGAAG
scaffold_8|CDS|1880591:1880764|Dappu-236965|-|	5	100.0	67	87	21	CCCGG	CCGGGCCGGGCCGGGCCGGGC
scaffold_8|CDS|1880591:1880764|Dappu-236965|-|	3	100.0	88	106	19	ACG	ACGACGACGACGACGACGA
scaffold_8|CDS|2073183:2073516|Dappu-237014|+|	24	98.7	156	230	75	AAAGCACCGGAGTACTGCACCACC	CACCACCAAGGCACCGGAGTACTGCACCACCAAAGCACCGGAGTACTGCACCACCAAAGCACCGGAGTACTGCAC
scaffold_8|CDS|2121038:2121407|Dappu-98176|+|	3	100.0	115	129	15	AGC	CAGCAGCAGCAGCAG
scaffold_8|CDS|2121479:2122628|Dappu-98176|+|	3	96.3	69	95	27	AAC	CAACAACAACAACAACAGCAACAACAA
scaffold_8|CDS|2121479:2122628|Dappu-98176|+|	18	94.9	764	862	99	AACAACAACAGCAGCAGC	GCAGCAACAACAACAACAACAGCAGCAACAACAACAGCAGCAGCAACAACAACAGCAGCAGCAACAACAACAGCAACAGCAGCAGCAACAGCAGCAGCA
scaffold_8|CDS|2121479:2122628|Dappu-98176|+|	3	96.4	840	867	28	AGC	CAGCAGCAGCAACAGCAGCAGCAGCAGC
scaffold_8|CDS|2128179:2128517|Dappu-98177|+|	3	100.0	94	116	23	ACG	TCGTCGTCGTCGTCGTCGTCGTC
scaffold_8|CDS|2153262:2153825|Dappu-308531|+|	39	97.4	236	351	116	AAATGTACCAGCAGTTGGCGTACATCGTCCACAGCCTCC	CAGCCTCCAATTGTACCACCAGTTGGCGTACATCGTCCACAGCCTCCAAATGTACCAGCAGTTGGCGTACATCGTCCACAGCCTCCAATTGTACCAGCAGTTGGCGTACATCGTCC
scaffold_8|CDS|2205707:2205980|Dappu-237043|-|	3	92.6	112	138	27	CCG	GCCGCAGCCGCTGCCGCCGCCGCCGCC
scaffold_8|CDS|2213574:2217781|Dappu-98199|-|	3	100.0	1384	1401	18	AGC	GCAGCAGCAGCAGCAGCA
scaffold_9|CDS|19800:20282|Dappu-98210|+|	3	100.0	51	69	19	AAC	ACAACAACAACAACAACAA
scaffold_9|CDS|19800:20282|Dappu-98210|+|	3	100.0	75	90	16	AGC	CAGCAGCAGCAGCAGC
scaffold_9|CDS|19800:20282|Dappu-98210|+|	3	100.0	396	418	23	ACG	CGACGACGACGACGACGACGACG
scaffold_9|CDS|21072:21221|Dappu-98210|+|	3	100.0	126	142	17	AAG	AGAAGAAGAAGAAGAAG
scaffold_9|CDS|22026:23220|Dappu-98210|+|	3	95.8	106	128	23	AAG	GAAGAAGAAGAAGAAGA-GAAGAA
scaffold_9|CDS|22026:23220|Dappu-98210|+|	3	100.0	213	235	23	AGC	CAGCAGCAGCAGCAGCAGCAGCA
scaffold_9|CDS|22026:23220|Dappu-98210|+|	3	100.0	943	964	22	AAC	CAACAACAACAACAACAACAAC
scaffold_9|CDS|70196:70584|Dappu-98219|+|	3	100.0	7	21	15	AAG	AAGAAGAAGAAGAAG
scaffold_9|CDS|76503:76778|Dappu-309034|+|	1	100.0	249	266	18	A	AAAAAAAAAAAAAAAAAA
scaffold_9|CDS|175981:176401|Dappu-98235|+|	3	96.2	296	321	26	AGG	GAGGAGGAAGAGGAGGAGGAGGAGGA
scaffold_9|CDS|238870:239536|Dappu-309040|-|	3	100.0	81	98	18	AAC	AACAACAACAACAACAAC
scaffold_9|CDS|277235:277412|Dappu-313431|+|	3	100.0	147	162	16	AGC	CAGCAGCAGCAGCAGC
scaffold_9|CDS|303014:305131|Dappu-98257|-|	3	96.2	310	335	26	ACG	TCGTCGTCGTCGTCGTCTTCGTCGTC
scaffold_9|CDS|303014:305131|Dappu-98257|-|	3	96.2	451	476	26	AAC	CAACAACAGCAACAACAACAACAACA
scaffold_9|CDS|303014:305131|Dappu-98257|-|	3	100.0	592	612	21	AAC	AACAACAACAACAACAACAAC
scaffold_9|CDS|303014:305131|Dappu-98257|-|	3	100.0	656	670	15	AGC	AGCAGCAGCAGCAGC
scaffold_9|CDS|303014:305131|Dappu-98257|-|	3	100.0	694	714	21	AAC	CAACAACAACAACAACAACAA
scaffold_9|CDS|303014:305131|Dappu-98257|-|	3	100.0	1055	1070	16	AGG	CCTCCTCCTCCTCCTC
scaffold_9|CDS|303014:305131|Dappu-98257|-|	3	100.0	1194	1209	16	AAC	CAACAACAACAACAAC
scaffold_9|CDS|303014:305131|Dappu-98257|-|	9	100.0	1342	1367	26	AACTGCTGG	TCCAGCAGTTCCAGCAGTTCCAGCAG
scaffold_9|CDS|303014:305131|Dappu-98257|-|	3	100.0	1696	1715	20	ACC	CACCACCACCACCACCACCA
scaffold_9|CDS|303014:305131|Dappu-98257|-|	3	100.0	1943	1961	19	CCG	CGCCGCCGCCGCCGCCGCC
scaffold_9|CDS|303014:305131|Dappu-98257|-|	3	100.0	1993	2007	15	ACC	CACCACCACCACCAC
scaffold_9|CDS|317451:318515|Dappu-313437|+|	3	100.0	267	282	16	AAC	CAACAACAACAACAAC
scaffold_9|CDS|317451:318515|Dappu-313437|+|	3	93.9	705	737	33	AAC	ACAACAACAACAGCAGCAACAACAACAACAACA
scaffold_9|CDS|317451:318515|Dappu-313437|+|	3	100.0	988	1008	21	AGC	CAGCAGCAGCAGCAGCAGCAG
scaffold_9|CDS|376390:377460|Dappu-222309|-|	1	95.0	156	175	20	A	AAAAAAACAAAAAAAAAAAA
scaffold_9|CDS|393165:393453|Dappu-309046|+|	3	100.0	7	21	15	AAC	AACAACAACAACAAC
scaffold_9|CDS|439571:439907|Dappu-237157|+|	3	100.0	273	290	18	AAC	ACAACAACAACAACAACA
scaffold_9|CDS|489753:489889|Dappu-309050|-|	9	96.8	1	31	31	ACCCATCGT	ACCCATCGTACCCATCTTACCCATCGTACCC
scaffold_9|CDS|505997:506133|Dappu-313472|+|	9	96.8	1	31	31	ACCCATCGT	ACCCATCGTACCCATCATACCCATCGTACCC
scaffold_9|CDS|508548:509426|Dappu-98293|+|	18	97.9	189	236	48	AAAGACCCCTACAACAAC	ACAACAACAAAGACCCCTACAACAACAAAGACCCCTTCAACAACAAAG
scaffold_9|CDS|573598:574613|Dappu-309057|+|	12	100.0	669	692	24	ACCTACTCCTGC	ACTCCTGCACCTACTCCTGCACCT
scaffold_9|CDS|573598:574613|Dappu-309057|+|	12	100.0	712	735	24	ACGCCAGCTCCG	CTCCGACGCCAGCTCCGACGCCAG
scaffold_9|CDS|669285:669418|Dappu-98330|-|	10	100.0	105	126	22	AGATCCAGGG	GGATCTCCCTGGATCTCCCTGG
scaffold_9|CDS|689050:689110|Dappu-308981|-|	3	100.0	42	56	15	AGC	CTGCTGCTGCTGCTG
scaffold_9|CDS|757909:758481|Dappu-309068|+|	42	94.6	247	428	182	AACAACAACCGTAGCTCCTCCAACAACTACTGTAGCCCCTCC	ACAACAACCGTAGCCCCGCCAACAACTACTTTAGCCCCGCCAACAAC-A--GTAGCTCCTCCAACAACTACTGTAGCCCCTCCAACAACAACCGTAGCTCCTCCAACAACTACTGTAGCCCCTCCAACAACAACCGTAGCTCCTCCAACAACTACTGTTGCCCCGCCAACAACAACTGTAGCTCC
scaffold_9|CDS|766480:768540|Dappu-98359|-|	3	100.0	1742	1757	16	ACG	ACGACGACGACGACGA
scaffold_9|CDS|785458:785643|Dappu-98366|+|	3	100.0	63	87	25	AAG	AGAAGAAGAAGAAGAAGAAGAAGAA
scaffold_9|CDS|787282:789367|Dappu-98366|+|	3	100.0	98	117	20	AGC	CAGCAGCAGCAGCAGCAGCA
scaffold_9|CDS|787282:789367|Dappu-98366|+|	3	90.9	1315	1358	44	AAC	CAACAACAGCAACAACAACAATAATAACAACAACAGCAACAACA
scaffold_9|CDS|932707:932914|Dappu-98390|-|	3	100.0	71	85	15	ACG	GTCGTCGTCGTCGTC
scaffold_9|CDS|1034038:1034246|Dappu-237296|+|	24	100.0	63	189	127	ACACCACGCAGGCAGCGGAGTACT	CTACACCACGCAGGCAGCGGAGTACTACACCACGCAGGCAGCGGAGTACTACACCACGCAGGCAGCGGAGTACTACACCACGCAGGCAGCGGAGTACTACACCACGCAGGCAGCGGAGTACTACACC
scaffold_9|CDS|1141796:1142258|Dappu-308998|-|	3	95.7	368	390	23	AAC	ACAACAACAACGACAACAACAAC
scaffold_9|CDS|1193242:1194039|Dappu-98430|-|	21	100.0	144	193	50	ACCAGCTCCTGCCTACTCTCC	GCTGGTGGAGAGTAGGCAGGAGCTGGTGGAGAGTAGGCAGGAGCTGGTGG
scaffold_9|CDS|1193242:1194039|Dappu-98430|-|	27	92.0	417	541	125	AAGAAGGAGCGGCTTGCTGGGCATCGT	GCATCGTAAGAAGGAGCAGCTTGCTGGGCATCATAAGAAGGAGCTGCCTGTTGAGCATCATAAGAAGGAGCGGCCTGTTGAGCATCGTAAGAAGGAGCGGCTTGCTGGGCATCGTAAGAAGGAGC
scaffold_9|CDS|1193242:1194039|Dappu-98430|-|	12	100.0	667	706	40	ACGATCACGGGC	CGTGCCCGTGATCGTGCCCGTGATCGTGCCCGTGATCGTG
scaffold_9|CDS|1201396:1202144|Dappu-98431|+|	9	100.0	33	53	21	AAGAAGGGT	TACCCTTCTTACCCTTCTTAC
scaffold_9|CDS|1201396:1202144|Dappu-98431|+|	15	100.0	63	117	55	AAGAAGGAGCAGCGT	TCTTACGCTGCTCCTTCTTACGCTGCTCCTTCTTACGCTGCTCCTTCTTACGCTG
scaffold_9|CDS|1201396:1202144|Dappu-98431|+|	15	96.2	283	334	52	AAGAAGGAGCGGCAT	CTTCTTACGCCGCTCCTTCTTATGCCGCTCCTTCTTACGCCGCTCCTTCTTA
scaffold_9|CDS|1201396:1202144|Dappu-98431|+|	30	98.9	391	485	95	ACCGGCCTACGTCGCTCCAGTCTACTCTGC	CCTACGTCGCTCCAGTCTACTCTGCACCGGCCTACGTCGCTCCAGTCTACTCTGCACCAGCCTACGTCGCTCCAGTCTACTCTGCACCGGCCTAC
scaffold_9|CDS|1201396:1202144|Dappu-98431|+|	16	93.2	477	532	56	ACGCACGCTCCGGCCT	CCGGCCTAC-CACGCTCCGACCTACGC-CGCTCCGGCCTAC-CACGCTCCGGCCTACGC
scaffold_9|CDS|1201396:1202144|Dappu-98431|+|	14	92.6	624	680	57	AAGAAGGAGCGGGT	GCTCCTTCTTATCCCGCTCCTTCTTACCACGCTCCTTCTTACCCCGCTCCATCTTAC
scaffold_9|CDS|1201396:1202144|Dappu-98431|+|	15	94.2	653	704	52	AAGATGGAGCGGAGT	CGCTCCTTCTTACCCCGCTCCATCTTACTCGGCTCCATCTTACTCCGCTCCA
scaffold_9|CDS|1229597:1230066|Dappu-98434|-|	3	100.0	194	211	18	ACG	GTCGTCGTCGTCGTCGTC
scaffold_9|CDS|1233247:1233567|Dappu-98434|-|	3	100.0	211	226	16	AAG	GAAGAAGAAGAAGAAG
scaffold_9|CDS|1237765:1239918|Dappu-98435|-|	3	100.0	56	73	18	AAC	ACAACAACAACAACAACA
scaffold_9|CDS|1237765:1239918|Dappu-98435|-|	3	100.0	540	554	15	AAC	CAACAACAACAACAA
scaffold_9|CDS|1288971:1289405|Dappu-313641|-|	7	100.0	253	271	19	AAATACG	ACGAAATACGAAATACGAA
scaffold_9|CDS|1303918:1304779|Dappu-313644|-|	21	98.2	383	437	55	AAGCAGGAGCTGGTGGAGAAT	TCCACCAGCTCCTGCTTATTCTCCACCAGCTCCTGCTTACTCTCCACCAGCTCCT
scaffold_9|CDS|1346971:1347096|Dappu-237365|+|	3	100.0	103	117	15	AAG	AAGAAGAAGAAGAAG
scaffold_9|CDS|1400692:1400930|Dappu-309096|+|	21	98.0	4	53	50	ACACCCGCTACTGACGCACCT	CACCCGCTACTGACGCACCTACACCCGCTACTGACACACCTACACCCGCT
scaffold_9|CDS|1409483:1410534|Dappu-222394|+|	9	93.9	735	767	33	AAAGCTCCT	CCTAAAGCTCCTAAAGCCCCAAAAGCTCCTAAA
scaffold_9|CDS|1409483:1410534|Dappu-222394|+|	21	94.4	879	949	71	AAGAAGGAGCTGGGGCCTGGT	CCAGCTCCTTCATACCAGGCTCCAGCTCCATCTTACCAAGCCCCAGCTCCTTCTTACCAGGCCCCAGCTCC
scaffold_9|CDS|1418895:1419461|Dappu-193583|+|	6	100.0	177	194	18	AATGTC	CATTGACATTGACATTGA
scaffold_9|CDS|1449812:1450114|Dappu-98469|+|	12	100.0	250	275	26	ACCACCAGCATC	CATCACCACCAGCATCACCACCAGCA
scaffold_9|CDS|1450187:1450546|Dappu-98469|+|	3	100.0	103	121	19	AAC	CAACAACAACAACAACAAC
scaffold_9|CDS|1459824:1460234|Dappu-237387|+|	24	99.3	96	377	282	AAGGCAGCGGAGTACTACACCACG	CTACACCACGAAGGCAGCGGAGTACTACACCACGAAGGCAGCGGAGTACTACACCACGAAGGCAGCGGAGTACTACACCACGAAGGCAGCGGAGTACTACACCACGAAGGCAACGGGGTACTACACCACGAAGGCAGCGGAGTACTACACCACGAAGGCAGCGGAGTACTACACCACGAAGGCAGCGGAGTACTACACCACGAAGGCAGCGGAGTACTACACCACGAAGGCAGCGGAGTACTACACCACGAAGGCAGCGGAGTACTACACCACGAAGGCAGC
scaffold_9|CDS|1543445:1543939|Dappu-98486|-|	3	90.9	130	174	45	AAC	CAACAACAACAGCAACAACCAGCGACAACAACAACAACAACAACA
scaffold_9|CDS|1562323:1563420|Dappu-98488|-|	3	100.0	544	558	15	AGC	CAGCAGCAGCAGCAG
scaffold_9|CDS|1777349:1778625|Dappu-98516|+|	9	100.0	164	205	42	AACAACAGC	CAACAGCAACAACAGCAACAACAGCAACAACAGCAACAACAG
scaffold_9|CDS|1777349:1778625|Dappu-98516|+|	3	100.0	435	457	23	AGC	CAGCAGCAGCAGCAGCAGCAGCA
scaffold_9|CDS|1777349:1778625|Dappu-98516|+|	3	100.0	529	543	15	ACG	CGACGACGACGACGA
scaffold_9|CDS|1777349:1778625|Dappu-98516|+|	3	96.4	830	857	28	AAC	AACAACAACAACAACAGCAACAACAACA
scaffold_9|CDS|1777349:1778625|Dappu-98516|+|	6	100.0	953	973	21	ACCAGC	TGGTGCTGGTGCTGGTGCTGG
scaffold_9|CDS|1913764:1915287|Dappu-313729|+|	7	100.0	1341	1359	19	AAAAGTC	AAGTCAAAAGTCAAAAGTC
scaffold_9|CDS|1969132:1969580|Dappu-98546|-|	27	96.1	344	420	77	AACAGTCTTCCTACCAAGCGCCAGCTC	AGCGCCAGCCCAGCAGTCTTCCTACCAAGCGCCAGCTCAACAGTCTTCTTACCAAGCGCCAGCTCAACAGTCTTCCT
scaffold_9|CDS|1969768:1970512|Dappu-98546|-|	9	100.0	664	686	23	AATTGGCCC	GGCCCAATTGGCCCAATTGGCCC
scaffold_9|CDS|1973514:1973986|Dappu-313736|-|	9	96.6	122	150	29	ACCTGGAGC	GGAGCACCTGGAGCCCCTGGAGCACCTGG
scaffold_9|CDS|2106574:2106969|Dappu-98567|-|	3	100.0	43	59	17	AGC	GCAGCAGCAGCAGCAGC
scaffold_10|CDS|23837:23983|Dappu-313768|-|	3	88.6	53	96	44	AAG	AGAAGAAGAAGAAGGAA-AAGAGGAAGAAGGAGAAAAAGAAGAAG
scaffold_10|CDS|78718:79385|Dappu-313782|-|	3	100.0	372	389	18	AAG	GAAGAAGAAGAAGAAGAA
scaffold_10|CDS|78718:79385|Dappu-313782|-|	3	100.0	503	521	19	AAC	ACAACAACAACAACAACAA
scaffold_10|CDS|78718:79385|Dappu-313782|-|	9	100.0	515	537	23	AACAAGGAC	ACAACAAGGACAACAAGGACAAC
scaffold_10|CDS|90267:90453|Dappu-98603|+|	3	100.0	34	50	17	ACC	GGTGGTGGTGGTGGTGG
scaffold_10|CDS|259863:260358|Dappu-98626|-|	3	93.3	179	208	30	ACG	ACGACGACGACGACGGTGACGACGACGACG
scaffold_10|CDS|260708:260917|Dappu-98626|-|	3	100.0	47	63	17	AAC	CAACAACAACAACAACA
scaffold_10|CDS|302462:302623|Dappu-45672|+|	3	100.0	61	75	15	AAG	GAAGAAGAAGAAGAA
scaffold_10|CDS|360901:361285|Dappu-237625|-|	15	100.0	176	210	35	ACGCTGCTCCAGCCT	CCTACGCTGCTCCAGCCTACGCTGCTCCAGCCTAC
scaffold_10|CDS|489463:489686|Dappu-300235|-|	12	100.0	74	139	66	AACTACTACCCC	TACTACCCCAACTACTACCCCAACTACTACCCCAACTACTACCCCAACTACTACCCCAACTACTAC
scaffold_10|CDS|517369:517899|Dappu-98702|-|	13	97.7	336	378	43	AAGCTGGGGTAGT	CTACCCCAGCTTACTACCCCAGCTTTCTACCCCAGCTTACTAC
scaffold_10|CDS|517369:517899|Dappu-98702|-|	13	95.3	475	517	43	AAGCTGGGGTAGT	CTACCCCAGCTTACTACCCCAGCTTTCTACACCAGCTTACTAC
scaffold_10|CDS|548561:548771|Dappu-237688|+|	3	100.0	68	86	19	ACC	GTGGTGGTGGTGGTGGTGG
scaffold_10|CDS|584641:585221|Dappu-237695|+|	21	98.5	391	458	68	AACCTCCCGCTCCGGCCTATC	CAACCTCCCGCTCCGGCCTATCAACCTCCCGCTCCGGCCTATCAACCTCCAGCTCCGGCCTATCAACC
scaffold_10|CDS|590579:590798|Dappu-237697|+|	13	95.3	164	206	43	AAGCTGGGGTAGT	CTACCCCAGCTTACTACCCCAGCTTTCTACACCAGCTTACTAC
scaffold_10|CDS|635271:635689|AST_NCBI_GNO_1000152|+|	9	100.0	139	159	21	AAAAAGAAG	AAGAAAAAGAAGAAAAAGAAG
scaffold_10|CDS|649941:650216|Dappu-313917|-|	39	93.4	97	263	167	AAAAAACCGAGAAACCAAAAACCGAAAAACCAAAGACGG	AAACCGAAGACGGAAAAGACGGAGAAACCGAAAACCGAAAAACCAAAGACGGAAAAAACCGAAAAACCTAAAACCGAAAAACCGAAGACAGAAAAGACGGAGAAACCAAAAACCGAAAAACCAAAGACGGAAAAAACCGAGAAACCGAAAACCGAAAAACCAAAGAC
scaffold_10|CDS|666733:668892|Dappu-313924|+|	3	100.0	161	178	18	AAG	AAGAAGAAGAAGAAGAAG
scaffold_10|CDS|666733:668892|Dappu-313924|+|	12	100.0	1750	1773	24	AACGACGACGAC	GACAACGACGACGACAACGACGAC
scaffold_10|CDS|673433:674725|Dappu-300377|+|	3	100.0	890	906	17	AAG	AAGAAGAAGAAGAAGAA
scaffold_10|CDS|681735:681926|Dappu-313930|+|	21	100.0	82	128	47	AAGGCTACGGAGGATACAATC	CAAGGCTACGGAGGATACAATCAAGGCTACGGAGGATACAATCAAGG
scaffold_10|CDS|683328:683476|Dappu-300378|+|	21	92.9	12	98	87	AAGGATTCGGCGGATTCAATC	GGCGGATTCAATCAAGGATTCGGTGGATTCAATCAAGGATTCAACGGCGGATTCAATCAAGGCTTCGGCGGATTTAATCAAGGATTC
scaffold_10|CDS|688144:688383|Dappu-237728|+|	42	98.2	19	128	110	AAAACCGGCAGCTACTACACCGAAACCAGCGGCATCTACCCG	AAACCAGCGGAAACTACCCGAAAACCGGCAGCTACTACACCGAAACCAGCGGCATCTACCCGAAAACCGGCAGCTACTACACCGAAACCAGCGGCATCTACCCGAAAACC
scaffold_10|CDS|690854:691395|Dappu-300254|+|	15	100.0	260	294	35	AACCTGGAACTTGCT	GGAACTTGCTAACCTGGAACTTGCTAACCTGGAAC
scaffold_10|CDS|717608:719011|Dappu-237736|+|	12	100.0	691	720	30	AAGAATCATCCG	GAAGAATCATCCGAAGAATCATCCGAAGAA
scaffold_10|CDS|717608:719011|Dappu-237736|+|	3	93.9	745	776	32	AAG	GAAGAAGAAGAAGAAGAAGATGA-GAAGAAGAA
scaffold_10|CDS|717608:719011|Dappu-237736|+|	3	95.2	931	951	21	AGC	CAGCAGGAGCAGCAGCAGCAG
scaffold_10|CDS|722337:723669|Dappu-237736|+|	3	94.1	600	633	34	AAG	AGAAGAAGAAGAAGAAGAAGAGGAAGAGGAAGAA
scaffold_10|CDS|722337:723669|Dappu-237736|+|	3	100.0	670	687	18	AAG	GAAGAAGAAGAAGAAGAA
scaffold_10|CDS|727745:728584|Dappu-98751|+|	3	96.4	304	331	28	AAG	GAAGAAGAAGAAGATGAAGAAGAAGAAG
scaffold_10|CDS|727745:728584|Dappu-98751|+|	3	100.0	446	465	20	AAG	AAGAAGAAGAAGAAGAAGAA
scaffold_10|CDS|727745:728584|Dappu-98751|+|	3	100.0	597	611	15	AAG	AGAAGAAGAAGAAGA
scaffold_10|CDS|791572:792310|Dappu-237749|+|	18	99.0	171	272	102	AAATGTTGTTGTGGATTC	ACAACATTTGAACCCACAACAACATTTGAATCCACAACAACATTTGAATCCACAACAACATTTGAATCCACAACAACATTTGAATCCACAACAACATTTGAA
scaffold_10|CDS|821352:821760|Dappu-313959|-|	13	100.0	158	198	41	AAGCTGGTGTAGT	CCAGCTTACTACACCAGCTTACTACACCAGCTTACTACACC
scaffold_10|CDS|832818:833316|Dappu-313964|+|	18	97.9	182	229	48	AACCACTACAACGCCCCC	GCCCCCAACCACTACAACACCCCCAACCACTACAACGCCCCCAACCAC
scaffold_10|CDS|848516:849889|Dappu-98774|-|	3	100.0	1004	1018	15	AGC	GCAGCAGCAGCAGCA
scaffold_10|CDS|848516:849889|Dappu-98774|-|	6	100.0	1150	1167	18	AGCTGC	GCTGCAGCTGCAGCTGCA
scaffold_10|CDS|848516:849889|Dappu-98774|-|	12	100.0	1337	1365	29	ACTACTGCTCCT	CTGCTCCTACTACTGCTCCTACTACTGCT
scaffold_10|CDS|857102:857326|Dappu-237770|+|	3	100.0	130	155	26	AAC	AACAACAACAACAACAACAACAACAA
scaffold_10|CDS|857412:857698|Dappu-237770|+|	3	100.0	53	67	15	ACC	ACCACCACCACCACC
scaffold_10|CDS|857412:857698|Dappu-237770|+|	3	100.0	107	127	21	AAC	ACAACAACAACAACAACAACA
scaffold_10|CDS|966299:966844|Dappu-300269|+|	3	100.0	207	222	16	AAC	CAACAACAACAACAAC
scaffold_10|CDS|974995:975454|Dappu-237799|-|	3	96.9	71	102	32	ACG	ACGACGACGACGACGACAACGACGACGACGAC
scaffold_10|CDS|1016919:1017156|Dappu-300393|+|	3	100.0	154	168	15	ACG	TCGTCGTCGTCGTCG
scaffold_10|CDS|1018563:1019392|Dappu-300393|+|	3	100.0	587	603	17	ACC	TGGTGGTGGTGGTGGTG
scaffold_10|CDS|1168056:1170219|Dappu-314056|-|	3	100.0	52	67	16	ACG	GACGACGACGACGACG
scaffold_10|CDS|1168056:1170219|Dappu-314056|-|	3	93.9	960	992	33	AAC	CAACAACAACAACAACAACGACCACAACAACAA
scaffold_10|CDS|1179528:1180079|Dappu-314058|-|	3	100.0	449	466	18	AAG	AAGAAGAAGAAGAAGAAG
scaffold_10|CDS|1180861:1183056|Dappu-314059|-|	15	100.0	471	501	31	AAACTCAAGTCCAGC	AACTCAAGTCCAGCAAACTCAAGTCCAGCAA
scaffold_10|CDS|1206371:1206670|Dappu-237855|-|	42	98.8	8	249	242	AAAGCCATCTATTGCGCTTGGCAGGCGAATTTCATCATCTCC	CCATCTATTGCGCTTGGCAGGCGAATTTCATCATCTCCAAAGCCATCTATTGCGCTTGGCAGGCGAATTTCATCATCTCCAAAGCCATCTATTGCGCTTGGCAGGCGAATTTCATCATCTCCAAAGCCATCTATTGCGCTTGGCAGGCGAATTTCATCATCTCCAAAGCCATCTATTGCGCTTGGCAGGCGAATTTCATTCATCTCCAAAGCCATCTATTGAGCTTAGCAGGCGAATTTCAT
scaffold_10|CDS|1227592:1228132|Dappu-237863|+|	126	98.7	157	456	300	AAACTGGAAGGTGAGCTTATCGCCTCTCAGGAAGAAGTTACGGAATTACACCGTTCAATGGATGAGATGAGCTCAGCCTCCGCTGGTCTTCGCGCGGAATTGGAGTATCTTCAACCCGCAGTTACT	GATGAGCTCAGCCTCCGCTGGTCATCGCGCGGAATTGGAGTATCTTCAGCCCGCAGTTACTAAACTGGAAGGTGAGCTTATCGCCTCTCAGGAAGAAGTTACGGAATTACACCGTTCAATGGCTGAGATGAGCTCAGCCTCCGCTGGTCTTCGCGCGGAATTGGAGTATCTTCAACCCGCAGTTACTAAACTGGAAGGTGAGCTTATCGCCTCTCAGGAAGAAGTTACGGAATTACACCGTTCAATGGATGAGATGAGCTCAGCCTTCGCTGGTCTTCGCGCGGAATTGGAGTATCTTCA
scaffold_10|CDS|1236514:1237959|Dappu-237866|+|	3	100.0	1230	1245	16	AGC	GCAGCAGCAGCAGCAG
scaffold_10|CDS|1271191:1271356|Dappu-237880|+|	9	100.0	109	132	24	AAATTCGTC	CGAATTTGACGAATTTGACGAATT
scaffold_10|CDS|1324574:1325640|Dappu-237894|+|	48	100.0	339	439	101	AAGTGGATATGGTGGACAATCTGCAGGTCACGCAGCTCGTCCCGCAGC	TCTGCAGGTCACGCAGCTCGTCCCGCAGCAAGTGGATATGGTGGACAATCTGCAGGTCACGCAGCTCGTCCCGCAGCAAGTGGATATGGTGGACAATCTGC
scaffold_10|CDS|1324574:1325640|Dappu-237894|+|	15	94.1	599	649	51	AAGGAGCTACGTGAG	AGCTCCTTCTCACGCAGCTCCTGT-TCACGTAGCTCCTTCTCACGTAGCTCC
scaffold_10|CDS|1324574:1325640|Dappu-237894|+|	14	92.2	854	907	54	AAAGGAGCTGCGTG	CGCAGCTCCTTCTCACGCAGCTCCTGTTCACGCAGCTCCTTCTCACGTAGCTCC
scaffold_10|CDS|1346289:1346777|Dappu-314112|+|	87	98.0	146	390	245	AAAACTGTCGTGGTAACCTGTGAAGGAGCTGGTGTAGTGGTCGGCGTTGTTGTTGAACAACCAACACATGGAACAGTAGGAGGAGTG	CGACCACCACACCAGCTCCTTTACAGGTTGCCACGACAGTTTTCACTCCTCCTACTGTTCCATGTGTTAGTTGTTCAACAACAACACCGACCACTACACCAGCTCCTTCACAGGTTACCACGACAGTTTTCACTCCTCCTACTGTTCCATGTGTTGGTTGTTCAACAACAACGCCGACCACTACACCAGCTCCTTCACAGGTTACCACGACAGTTTTCACTCCTCCTACTGTTCCATGTGTTGGT
scaffold_10|CDS|1351284:1351573|Dappu-222588|+|	12	97.1	127	160	34	ACCACTACCGTC	CCGTCACCACTACCGTCACCACTGCCGTCACCAC
scaffold_10|CDS|1352970:1353620|Dappu-98890|+|	12	92.3	212	439	228	ACCACGACTCCT	CGACTCCTACCAAGACTTCTACTACGACTCCTATCACGACTCCTACG--G-CTCCTATCACGACTCCTACCACGACTCCTACCACGACTCCTACCACGACTCCTACCACGACTCCTACCAAGACTTCTACCACGACTCCTATCACGACTCCTACG--G-CTCCTATCACGACTCCTACCACGACTCCTACCACGACTCCTACCACGACTCCTACCACGACTCCTATCACGACTC
scaffold_10|CDS|1352970:1353620|Dappu-98890|+|	12	88.9	373	471	99	AACGACTCCTAC	ACGACTCCTACCACGACTCCTACCACGACTCCTACCACGACTCCTACCACGACTCCTATC-ACGACTCTTATGGCGACTCCTCCAACGACTCCTACAACG
scaffold_10|CDS|1366001:1366231|Dappu-300291|-|	12	96.0	109	158	50	ACGGCGGAGGCT	GGCTACGGTGGAGGCTACGGCGGAGGCTACGGCGGAGGCTATGGCGGAGG
scaffold_10|CDS|1368567:1368735|Dappu-237910|-|	9	96.8	137	167	31	ACGATCATC	ATCATCACCATCATCACGATCATCACGATCA
scaffold_10|CDS|1413679:1414501|Dappu-300422|-|	3	100.0	415	430	16	CCG	GCGGCGGCGGCGGCGG
scaffold_10|CDS|1415353:1416019|Dappu-300422|-|	3	100.0	88	106	19	AAG	GAAGAAGAAGAAGAAGAAG
scaffold_10|CDS|1477916:1478167|Dappu-46010|-|	3	100.0	1	15	15	AAG	GAAGAAGAAGAAGAA
scaffold_10|CDS|1482005:1482392|Dappu-46010|-|	3	100.0	135	151	17	AGC	GCTGCTGCTGCTGCTGC
scaffold_10|CDS|1558688:1561072|Dappu-314172|-|	3	100.0	1262	1276	15	ACG	CGACGACGACGACGA
scaffold_10|CDS|1558688:1561072|Dappu-314172|-|	3	100.0	1765	1781	17	AAC	CAACAACAACAACAACA
scaffold_10|CDS|1563417:1564645|Dappu-314172|-|	3	100.0	563	583	21	AGC	CTGCTGCTGCTGCTGCTGCTG
scaffold_10|CDS|1681009:1681225|Dappu-20190|+|	3	100.0	71	86	16	AGC	GCAGCAGCAGCAGCAG
scaffold_10|CDS|1681715:1682056|Dappu-20190|+|	3	100.0	209	228	20	AGC	CAGCAGCAGCAGCAGCAGCA
scaffold_10|CDS|1693074:1693571|Dappu-98962|+|	12	92.4	373	438	66	AAACCCGAGCCC	GAGCCCAAACCCGAGCCGGAACCCGAACCCAAACCCGAACCCGAACCCGAGCCCAAACCCGAGCCC
scaffold_10|CDS|1693074:1693571|Dappu-98962|+|	6	90.3	391	452	62	AACCCG	GAACCCGAACCCAAACCCGAACCCGAACCCGAGCCCAAACCCGAGCCCGAGCCCAAACCCGA
scaffold_10|CDS|1694524:1695104|Dappu-98962|+|	3	100.0	468	484	17	ACG	GACGACGACGACGACGA
scaffold_10|CDS|1833549:1833619|Dappu-99003|+|	2	100.0	16	35	20	AG	TCTCTCTCTCTCTCTCTCTC
scaffold_10|CDS|1833813:1833969|Dappu-99003|+|	3	100.0	93	107	15	ACC	TGGTGGTGGTGGTGG
scaffold_10|CDS|1835538:1839599|Dappu-99003|+|	11	94.3	607	643	37	AACAACGCAGC	CAGCAACAACAGCAGCAGACAACGCAGCAACAACGCA
scaffold_10|CDS|1835538:1839599|Dappu-99003|+|	3	100.0	1738	1755	18	AGC	CAGCAGCAGCAGCAGCAG
scaffold_10|CDS|1835538:1839599|Dappu-99003|+|	3	100.0	2149	2172	24	AAC	AACAACAACAACAACAACAACAAC
scaffold_10|CDS|1835538:1839599|Dappu-99003|+|	3	100.0	2196	2211	16	AGC	CAGCAGCAGCAGCAGC
scaffold_10|CDS|1835538:1839599|Dappu-99003|+|	3	100.0	3286	3300	15	AGC	CAGCAGCAGCAGCAG
scaffold_10|CDS|1849315:1853274|Dappu-300453|+|	3	100.0	709	724	16	AAG	AAGAAGAAGAAGAAGA
scaffold_10|CDS|1856125:1856233|Dappu-300453|+|	3	100.0	48	64	17	ACC	CCACCACCACCACCACC
scaffold_10|CDS|1901126:1901488|Dappu-99015|-|	36	96.3	51	347	297	AAAAACCTGAACCAACTCGAGGATCTAAGCCAACGG	TAAGCCAACGGAAAAACCTGAACCAACTCGAGGATCTAAGCCAACGGAAAAACCTGAACCAACTCGAGGATCTAAGCCAACGGAAAAACCTGAACCCACTCGAGGATCTAAGCCAACGGAAAAACCTGAACCAACTCGAGGATCTAAGCCAACGGAAAAACCTGAACCCACTCGAGGATCTAAGCCAACTGAAAAACCTGAGCCCACTCGAGGAACTAAGCCAACGGAAAAACCTGAACCCACTCGAGGATCTAAGCCAACTGAAAAACCTGAGCCCACTCGAGGAACTAAGCCAAC
scaffold_10|CDS|1902450:1902884|Dappu-300457|-|	81	96.5	61	371	311	AAAAGCCTGGAACCAAGGGAACAGAAGGAACGGAGAAGCCTGGAACCAAGGGAACGGAGAAGCCTGGAACTAAAGGGACTG	AAGCCTGGAACCAAGGGAACAGAAGGAACGGAGAAGCCTGGAACCAAGGGAACGGAGAAGCCTGGAACTAAAGGGACTGAAAAGCCTGGAACCAAGGGAACAGAAGGAACGGAGAAGCCAGGTTCCAAGGGAACAGAAAAGCCTGGAACTAAAGGGACTGAAAAGCCTGGAACCAAGGGAACAGAAGGAACGGAGAAGCCAGGATCCAAGGGAACAGAAAAGCCTGGAACTAAAGGGACTGAAAAGCCTGGAACCAAGGGAACAGAAGGAACGGAGAGGCCTGGAACCAAGGGAACGGAAAAGCCTGGAAC
scaffold_10|CDS|1903908:1904372|Dappu-300322|-|	9	96.3	307	333	27	AACTACGAC	ACGACAACTACTACAACTACGACAACT
scaffold_10|CDS|1921281:1921928|Dappu-238055|+|	12	100.0	149	175	27	ACCTGACGATCT	CTGACGATCTACCTGACGATCTACCTG
scaffold_10|CDS|2072878:2073223|Dappu-314277|+|	9	96.3	165	191	27	AAGATGATG	GATGAAGAAGATGATGAAGATGATGAA
scaffold_10|CDS|2101689:2102010|Dappu-300466|+|	9	96.3	188	214	27	ACCACTACT	ACTACCACCACTACTACCACTACTACC
scaffold_10|CDS|2128587:2128637|Dappu-238102|+|	3	95.7	18	40	23	AGC	AGCAGCAGCAGTAGCAGCAGCAG
scaffold_11|CDS|1159:1615|Dappu-314295|-|	24	98.0	7	108	102	AATCAGCGGGAGCCTCGGTGGAGT	CACCGAGGCTCCCGCTGATTACTCCACCAAGGCTCCCGCTGATTACTCCACCAAGGCTCCCGCTGATTACTCCACCGAGGCTCCCGCTGATTACTCCACCGA
scaffold_11|CDS|19918:20156|Dappu-46516|-|	1	100.0	215	227	13	A	TTTTTTTTTTTTT
scaffold_11|CDS|60923:61189|Dappu-222698|-|	3	95.7	123	145	23	AAC	CAACAACAACAACAATAACAACA
scaffold_11|CDS|152769:153011|Dappu-238135|+|	24	100.0	1	239	239	AAGGCACCGGAGTACTACACCAGC	CAAGGCACCGGAGTACTACACCAGCAAGGCACCGGAGTACTACACCAGCAAGGCACCGGAGTACTACACCAGCAAGGCACCGGAGTACTACACCAGCAAGGCACCGGAGTACTACACCAGCAAGGCACCGGAGTACTACACCAGCAAGGCACCGGAGTACTACACCAGCAAGGCACCGGAGTACTACACCAGCAAGGCACCGGAGTACTACACCAGCAAGGCACCGGAGTACTACACCA
scaffold_11|CDS|153025:153305|Dappu-238135|+|	17	100.0	119	152	34	AAACGTTGTAGTGTAGT	GTTTACTACACTACAACGTTTACTACACTACAAC
scaffold_11|CDS|157906:158386|Dappu-314313|-|	24	99.2	7	126	120	AATCAGCGGGAGCCTCGGTGGAGT	CACCGAGGCTCCCGCTGATTACTCCACCGAGGCTCCCGCTGATTACTCCACCGAGGCTCCCGCTGATTACTCCACCGAGGCCCCCGCTGATTACTCCACCGAGGCTCCCGCTGATTACTC
scaffold_11|CDS|162032:162109|Dappu-222703|+|	15	97.8	18	63	46	AATGTCACTGGCCTG	CACTGGCCTGAATGTCGCTGGCCTGAATGTCACTGGCCTGAATGTC
scaffold_11|CDS|198781:199020|Dappu-314319|-|	3	100.0	73	90	18	ACC	CACCACCACCACCACCAC
scaffold_11|CDS|300689:300963|Dappu-238167|+|	3	100.0	213	227	15	AGC	GCTGCTGCTGCTGCT
scaffold_11|CDS|312535:316181|Dappu-99118|-|	3	100.0	1665	1684	20	AGC	CAGCAGCAGCAGCAGCAGCA
scaffold_11|CDS|312535:316181|Dappu-99118|-|	3	96.6	1683	1711	29	AAC	CAACAACAACAACAACAGCAACAACAACA
scaffold_11|CDS|312535:316181|Dappu-99118|-|	3	100.0	3010	3025	16	CCG	CGGCGGCGGCGGCGGC
scaffold_11|CDS|312535:316181|Dappu-99118|-|	3	100.0	3053	3070	18	CCG	CGGCGGCGGCGGCGGCGG
scaffold_11|CDS|316891:316981|Dappu-99118|-|	2	100.0	41	54	14	AG	TCTCTCTCTCTCTC
scaffold_11|CDS|316891:316981|Dappu-99118|-|	3	100.0	59	79	21	AAC	TGTTGTTGTTGTTGTTGTTGT
scaffold_11|CDS|405162:405521|Dappu-314338|+|	3	95.7	128	150	23	AGC	GCAGCAGCAGCCGCAGCAGCAGC
scaffold_11|CDS|410597:411114|Dappu-314338|+|	3	100.0	154	170	17	ACG	ACGACGACGACGACGAC
scaffold_11|CDS|410597:411114|Dappu-314338|+|	3	100.0	404	418	15	AGC	GCAGCAGCAGCAGCA
scaffold_11|CDS|416157:416447|Dappu-314338|+|	3	100.0	13	32	20	AAC	CAACAACAACAACAACAACA
scaffold_11|CDS|436451:436538|Dappu-238184|-|	3	95.7	20	41	22	AGG	GAGGAGGAGGAGGAG-AGGAGGA
scaffold_11|CDS|440891:441028|Dappu-238184|-|	3	100.0	42	60	19	AAG	GAAGAAGAAGAAGAAGAAG
scaffold_11|CDS|446555:446733|Dappu-238184|-|	3	95.5	8	29	22	CCG	CGGCGGCGGCGGCGGTGGCGGC
scaffold_11|CDS|450304:450420|Dappu-238186|+|	3	100.0	66	114	49	AAG	AGAAGAAGAAGAAGAAGAAGAAGAAGAAGAAGAAGAAGAAGAAGAAGAA
scaffold_11|CDS|596876:596976|Dappu-7671|+|	12	93.2	27	70	44	AACATCAGCAGC	CAGCAACTTCAGCAGCAACATCAACAGCAACACCAGCAGCAACA
scaffold_11|CDS|657050:657907|Dappu-238221|+|	12	97.1	163	197	35	ACCGTCGCCCCC	CCACCGTCGCCCCCACCATCGCCCCCACCGTCGCC
scaffold_11|CDS|657050:657907|Dappu-238221|+|	3	96.2	553	578	26	AAG	GAAGAAGAAGATGAAGAAGAAGAAGA
scaffold_11|CDS|686758:686782|Dappu-238230|+|	8	100.0	3	24	22	ACCGGCAG	GTCTGCCGGTCTGCCGGTCTGC
scaffold_11|CDS|699017:699293|Dappu-238232|+|	24	100.0	1	258	258	AAGGCAGCGGAGTACTACACCACC	CGGAGTACTACACCACCAAGGCAGCGGAGTACTACACCACCAAGGCAGCGGAGTACTACACCACCAAGGCAGCGGAGTACTACACCACCAAGGCAGCGGAGTACTACACCACCAAGGCAGCGGAGTACTACACCACCAAGGCAGCGGAGTACTACACCACCAAGGCAGCGGAGTACTACACCACCAAGGCAGCGGAGTACTACACCACCAAGGCAGCGGAGTACTACACCACCAAGGCAGCGGAGTACTACACCACCA
scaffold_11|CDS|703436:703610|Dappu-238234|-|	24	100.0	2	131	130	AAGGCAGCGGAGTACTACACCACC	TACACCACCAAGGCAGCGGAGTACTACACCACCAAGGCAGCGGAGTACTACACCACCAAGGCAGCGGAGTACTACACCACCAAGGCAGCGGAGTACTACACCACCAAGGCAGCGGAGTACTACACCACCA
scaffold_11|CDS|979817:979891|Dappu-238287|+|	3	100.0	40	59	20	AGC	CAGCAGCAGCAGCAGCAGCA
scaffold_11|CDS|984211:984310|Dappu-238287|+|	3	100.0	41	58	18	ACC	CCACCACCACCACCACCA
scaffold_11|CDS|992502:992547|Dappu-238287|+|	3	100.0	5	21	17	AGC	CAGCAGCAGCAGCAGCA
scaffold_11|CDS|1011067:1012488|Dappu-99210|-|	3	100.0	96	113	18	AGC	CAGCAGCAGCAGCAGCAG
scaffold_11|CDS|1011067:1012488|Dappu-99210|-|	3	100.0	1048	1062	15	AGC	CAGCAGCAGCAGCAG
scaffold_11|CDS|1011067:1012488|Dappu-99210|-|	3	100.0	1138	1154	17	AGC	CAGCAGCAGCAGCAGCA
scaffold_11|CDS|1011067:1012488|Dappu-99210|-|	3	100.0	1355	1371	17	ACG	TCGTCGTCGTCGTCGTC
scaffold_11|CDS|1013946:1014065|Dappu-238290|-|	5	100.0	93	112	20	AGCCC	CAGCCCAGCCCAGCCCAGCC
scaffold_11|CDS|1112421:1113328|Dappu-290549|+|	3	100.0	408	427	20	ACC	CACCACCACCACCACCACCA
scaffold_11|CDS|1112411:1113190|Dappu-99231|-|	3	100.0	344	363	20	ACC	TGGTGGTGGTGGTGGTGGTG
scaffold_11|CDS|1127930:1128309|Dappu-238314|-|	3	95.8	249	272	24	AGC	AGCAGCAGCAGCAGCAGTAGCAGC
scaffold_11|CDS|1187938:1188138|Dappu-238323|+|	3	100.0	132	148	17	AGC	TGCTGCTGCTGCTGCTG
scaffold_11|CDS|1190821:1192371|Dappu-99238|+|	3	100.0	931	947	17	AGC	GCTGCTGCTGCTGCTGC
scaffold_11|CDS|1196567:1196750|Dappu-314427|+|	3	100.0	15	29	15	AAG	AGAAGAAGAAGAAGA
scaffold_11|CDS|1250166:1250606|Dappu-99246|-|	3	100.0	141	168	28	ACC	CCACCACCACCACCACCACCACCACCAC
scaffold_11|CDS|1250166:1250606|Dappu-99246|-|	3	100.0	367	402	36	AGC	CAGCAGCAGCAGCAGCAGCAGCAGCAGCAGCAGCAG
scaffold_11|CDS|1300471:1300791|Dappu-99252|+|	3	100.0	241	255	15	AAC	TTGTTGTTGTTGTTG
scaffold_11|CDS|1311908:1312147|Dappu-238349|+|	3	100.0	21	36	16	ACC	GGTGGTGGTGGTGGTG
scaffold_11|CDS|1350425:1350733|Dappu-314450|+|	14	97.5	269	308	40	ACACCGAGGCTCCT	CCGAGGCTCATACACCGAGGCTCCTACACCGAGGCTCCTA
scaffold_11|CDS|1356806:1357155|Dappu-238363|-|	14	97.5	310	349	40	ACACCGAGGCTCCT	CCGAGGCTCATACACCGAGGCTCCTACACCGAGGCTCCTA
scaffold_11|CDS|1380180:1380359|Dappu-222793|+|	15	97.2	81	116	36	AAAAACGCTGTCAAG	CGCTGTCAAGAAAAACGCTGTCAAGAAAACCGCTGT
scaffold_11|CDS|1427273:1427483|Dappu-99285|+|	3	100.0	106	124	19	AGC	GCTGCTGCTGCTGCTGCTG
scaffold_11|CDS|1448233:1448308|Dappu-238385|+|	3	100.0	50	67	18	AAG	GAAGAAGAAGAAGAAGAA
scaffold_11|CDS|1460655:1460938|Dappu-300768|+|	3	100.0	66	80	15	AAG	GAAGAAGAAGAAGAA
scaffold_11|CDS|1463255:1464639|Dappu-238391|-|	3	96.0	460	484	25	AGC	CAGCAGCAGAAGCAGCAGCAGCAGC
scaffold_11|CDS|1463255:1464639|Dappu-238391|-|	3	95.7	922	944	23	CCG	GCCGCCGCAGCCGCCGCCGCCGC
scaffold_11|CDS|1467780:1468092|Dappu-238391|-|	3	100.0	169	184	16	AGC	GCAGCAGCAGCAGCAG
scaffold_11|CDS|1473623:1474049|Dappu-238391|-|	9	96.7	225	254	30	ACGCCGCCG	GCGTCGGCGGCGTCGGTGGCGTCGGCGGCG
scaffold_11|CDS|1476313:1476429|Dappu-238391|-|	10	100.0	41	79	39	ACAGCTCCGC	GTGCGGAGCTGTGCGGAGCTGTGCGGAGCTGTGCGGAGC
scaffold_11|CDS|1488610:1488803|Dappu-300798|-|	3	100.0	158	172	15	AAG	GAAGAAGAAGAAGAA
scaffold_11|CDS|1523685:1524329|Dappu-99300|+|	48	98.9	371	555	185	AAAGTTCCGAAGATGACGATCCCCGGAAGCAGAACGGGAATCACAGTG	ACAGTGAAAGTTCCGAAGATGACGATCCCCGGAAGCAGAACGGGAATCACAGTGAAAGTTCCGAAGATGACGATCCCCGGAAGCAGAACGGGAATCACAGTGAAAGTTCCGAAGATGACGATCCCCGGAAGCAGAACAGGAATCACAGTGAAAGTTCCGAAGATGAAGATCCCCGGAAGCAGAAC
scaffold_11|CDS|1585641:1586063|Dappu-99319|+|	3	100.0	51	70	20	AGC	TGCTGCTGCTGCTGCTGCTG
scaffold_11|CDS|1585641:1586063|Dappu-99319|+|	3	100.0	126	145	20	AAC	TGTTGTTGTTGTTGTTGTTG
scaffold_11|CDS|1587922:1589949|Dappu-238419|-|	3	100.0	87	102	16	AAG	GAAGAAGAAGAAGAAG
scaffold_11|CDS|1587922:1589949|Dappu-238419|-|	3	100.0	817	835	19	AGC	AGCAGCAGCAGCAGCAGCA
scaffold_11|CDS|1587922:1589949|Dappu-238419|-|	12	100.0	847	873	27	AACTGCTGCTGG	AGTTCCAGCAGCAGTTCCAGCAGCAGT
scaffold_11|CDS|1587922:1589949|Dappu-238419|-|	9	100.0	867	890	24	ACAGCAGTG	CAGCAGTGACAGCAGTGACAGCAG
scaffold_11|CDS|1587922:1589949|Dappu-238419|-|	9	96.8	1203	1233	31	AACTGCTGG	CAGTTCCAGCAGCTCCAGCAGTTCCAGCAGT
scaffold_11|CDS|1587922:1589949|Dappu-238419|-|	3	100.0	1579	1595	17	AGG	GAGGAGGAGGAGGAGGA
scaffold_11|CDS|1605330:1605483|Dappu-238422|+|	3	100.0	124	139	16	AGC	CAGCAGCAGCAGCAGC
scaffold_11|CDS|1682968:1683094|Dappu-238437|-|	3	100.0	46	61	16	AAC	ACAACAACAACAACAA
scaffold_11|CDS|1683922:1683971|Dappu-238437|-|	15	100.0	1	36	36	ACCATCATAGAGGTG	ATGGTCACCTCTATGATGGTCACCTCTATGATGGTC
scaffold_11|CDS|1697136:1697249|Dappu-238441|+|	3	96.4	1	28	28	AAG	AAGAAGAAGAAGAAGAAGAAAAAGAAGA
scaffold_11|CDS|1731470:1732234|Dappu-300779|-|	3	100.0	733	749	17	AAG	AAGAAGAAGAAGAAGAA
scaffold_11|CDS|1776420:1776785|Dappu-238460|+|	19	91.7	86	231	146	AAGAGGACCGGAGCTGAGG	TCTTCCTCAGCTCCGGTCCTCTTCTTCAGCTCCGGTCCTCTTCCTCAGCTCCGGTCCTCTTCCTCAACTTCGGTTCTCTCCCTTTTTCTCTGGTCATCTTCCTCAGCTCCGGTCCTCTTCCTCAGCTTCGGTCCTCTTCCTCAGCT
scaffold_11|CDS|1782019:1782182|Dappu-238462|-|	19	91.3	10	135	126	AAGAGGACCGGAGCTGAGG	TGAGGAAGAGGACAGGGGCAGAGGAAGAGGACCGCAGCAGAGGAAGAGGACCGGAGCTGAGGAAGAGGACCAAAGTTGAGGAAGAGGACCGGAGCTGTGGAAGAGGACCGGAAATGAGGAAGAGGA
scaffold_11|CDS|1814504:1814655|Dappu-187724|+|	3	100.0	71	85	15	AGC	GCAGCAGCAGCAGCA
scaffold_11|CDS|1831125:1832038|Dappu-300822|-|	3	100.0	60	77	18	AGC	GCTGCTGCTGCTGCTGCT
scaffold_11|CDS|1850963:1851337|Dappu-99365|-|	18	97.7	229	272	44	AACAACAACAACAGCAGC	CAACAGCAGCAGCAACAACAACAACAGCAGCAACAACAACAACA
scaffold_11|CDS|1876050:1876394|Dappu-238483|+|	14	97.4	161	200	40	ACACTGGCTACCCG	ACTGGCTACCTCGACACTGGCTACCCGACACTGGCTACCC
scaffold_11|CDS|1876050:1876394|Dappu-238483|+|	15	97.8	207	251	45	ACACTGGCTACCCCG	CCGACAATGGCTACCCCGACACTGGCTACCCCGACACTGGCTACC
scaffold_11|CDS|1889290:1889736|Dappu-314559|+|	3	100.0	208	222	15	AGC	GCTGCTGCTGCTGCT
scaffold_11|CDS|1920989:1921477|Dappu-99371|+|	3	100.0	11	25	15	ACG	CGACGACGACGACGA
scaffold_11|CDS|1920989:1921477|Dappu-99371|+|	3	100.0	415	433	19	ACG	GACGACGACGACGACGACG
scaffold_11|CDS|1922824:1922982|Dappu-238493|-|	3	100.0	131	151	21	AGC	GCTGCTGCTGCTGCTGCTGCT
scaffold_11|CDS|2036137:2036535|Dappu-222859|+|	3	93.1	353	381	29	AAC	CAACAACAGCAGCAACAACAACAACAACA
scaffold_11|CDS|2089316:2089527|Dappu-238528|+|	3	100.0	137	153	17	AAG	AAGAAGAAGAAGAAGAA
scaffold_11|CDS|2090652:2091562|SNAP_00006587|+|	3	100.0	264	280	17	AGC	CAGCAGCAGCAGCAGCA
scaffold_11|CDS|2095014:2095755|SNAP_00006587|+|	3	100.0	557	577	21	CCG	GCCGCCGCCGCCGCCGCCGCC
scaffold_11|CDS|2162885:2163100|Dappu-238539|+|	3	100.0	2	20	19	AAG	AGAAGAAGAAGAAGAAGAA
scaffold_12|CDS|24940:25083|Dappu-99396|-|	6	97.8	1	45	45	AGCCTG	GCTCAGGCTCAGGCTCAGGCTCAGGCCCAGGCTCAGGCTCAGGCT
scaffold_12|CDS|24940:25083|Dappu-99396|-|	10	95.5	57	100	44	AAGCTTCGCC	AGCTTCGCCAAGCTTCGCCAAGCTTTGCCAAGCTACGCCAAGCT
scaffold_12|CDS|25440:25570|Dappu-99396|-|	5	100.0	46	68	23	ACAGC	CAGCACAGCACAGCACAGCACAG
scaffold_12|CDS|25440:25570|Dappu-99396|-|	10	100.0	71	101	31	AAGCTTCGCC	CGCCAAGCTTCGCCAAGCTTCGCCAAGCTTC
scaffold_12|CDS|25440:25570|Dappu-99396|-|	6	96.7	100	128	29	AGCCTG	TCAGGCTCAGGCTCAGGCTCAG-CTCAGGC
scaffold_12|CDS|25970:26192|Dappu-99396|-|	6	97.4	1	39	39	AGCCTG	GCTCAGGCTCAGGCTCAGGCCCAGGCTCAGGCTCAGGCT
scaffold_12|CDS|25970:26192|Dappu-99396|-|	10	97.1	51	84	34	AAAGCTTGGC	AGCTTCGCCAAGCTTTGCCAAGCTTTGCCAAGCT
scaffold_12|CDS|26547:26653|Dappu-99396|-|	6	100.0	70	97	28	AGCCTG	TCAGGCTCAGGCTCAGGCTCAGGCTCAG
scaffold_12|CDS|27153:27296|Dappu-99396|-|	6	97.0	1	33	33	AGCCTG	GCTCAGGCTCAGGCCCAGGCTCAGGCTCAGGCT
scaffold_12|CDS|27153:27296|Dappu-99396|-|	10	98.6	41	111	71	AAGCTTCGCC	TTCGCCAAGCTTCGCCATGCTTCGCCAAGCTTCGCCAAGCTTCGCCAAGCTTCGCCAAGCTTCGCCAAGCT
scaffold_12|CDS|27653:27763|Dappu-99396|-|	6	96.7	80	108	29	AGCCTG	TCAGGCTCAGGCTCAGGCTCAG-CTCAGGC
scaffold_12|CDS|28811:29158|Dappu-99396|-|	10	100.0	57	315	259	AAGCTTCGCC	CGCCAAGCTTCGCCAAGCTTCGCCAAGCTTCGCCAAGCTTCGCCAAGCTTCGCCAAGCTTCGCCAAGCTTCGCCAAGCTTCGCCAAGCTTCGCCAAGCTTCGCCAAGCTTCGCCAAGCTTCGCCAAGCTTCGCCAAGCTTCGCCAAGCTTCGCCAAGCTTCGCCAAGCTTCGCCAAGCTTCGCCAAGCTTCGCCAAGCTTCGCCAAGCTTCGCCAAGCTTCGCCAAGCTTCGCCAAGCTTCGCCAAGCTTCGCCAAGCT
scaffold_12|CDS|29658:29839|Dappu-99396|-|	10	100.0	94	149	56	AAGCTTCGCC	CAAGCTTCGCCAAGCTTCGCCAAGCTTCGCCAAGCTTCGCCAAGCTTCGCCAAGCT
scaffold_12|CDS|71141:73435|Dappu-99409|+|	21	93.1	1519	1605	87	AACAGCATGAACCACAGCATG	CAGCATGAACCACAGCATGAACAGGATGAACCACAGAATGAACAGCATGAACCGCAGTATGAACAGGATGAACCGCAGCATGAACAG
scaffold_12|CDS|71141:73435|Dappu-99409|+|	33	97.5	2169	2247	79	AAAGAGAAGGCTGCAAAGGCCAAAGCAGCGATG	GAAAGAGAAAGCCGCAAAGGCCAAAGCAGCGATGAAAGAGAAGGCTGCAAAGGCCAAAGCAGCGATGAAAGAGAAGGCT
scaffold_12|CDS|134682:134969|Dappu-238581|-|	20	100.0	1	195	195	ACACCGAGGCTCCAGCTGCT	CTGCTACACCGAGGCTCCAGCTGCTACACCGAGGCTCCAGCTGCTACACCGAGGCTCCAGCTGCTACACCGAGGCTCCAGCTGCTACACCGAGGCTCCAGCTGCTACACCGAGGCTCCAGCTGCTACACCGAGGCTCCAGCTGCTACACCGAGGCTCCAGCTGCTACACCGAGGCTCCAGCTGCTACACCGAGGC
scaffold_12|CDS|178188:178541|Dappu-99422|+|	3	100.0	120	134	15	AAG	AGAAGAAGAAGAAGA
scaffold_12|CDS|191535:191654|Dappu-238587|+|	3	100.0	11	26	16	AAG	AAGAAGAAGAAGAAGA
scaffold_12|CDS|308985:309125|Dappu-238612|-|	20	97.7	1	132	132	ACACCGAGGCTCCAGCTGCT	CTGCTACACCGAGGCTCCAGCTGCTACACCGAGGCTCCAGCTGCTACTCCGAGGCTCCAGCTGCTACTCCGAGGCTCCAGCTGCTACTCCGAGGCTCCAGCTGCTACACCGAGGCTCCAGCTGCTACACCGA
scaffold_12|CDS|425511:426147|Dappu-238628|-|	9	92.7	278	318	41	AAGAAGAGG	GAAGAAGAGGAGGAGGAGGAAGAAGAAGAAGAAGAGGAAGA
scaffold_12|CDS|426533:426945|Dappu-238628|-|	3	100.0	192	207	16	AAC	CAACAACAACAACAAC
scaffold_12|CDS|531891:532270|Dappu-314654|-|	36	94.4	15	264	250	AAATCAACAGCGGGTTCCGCAGCTACTACTCCGGCC	GAACCCGCTGGTGATTTGGCCGGAGTAGTAGCTGCGGAACCCGCTGTTGATTTGGCCGGAGTAGTAGCTGTGGAACCCGCTGTTGATTTGGCCGGAGTAGTAGCTGTGGAACCCGCTGGTGATTTGGCCGGAGTAGTAGCTGCGGAACTCACTGGTGATTTGGCCGGAGTAGTAGCTGCGGAACTCACTGGTGATTTGGCCGGAGTAGTAGCTGCCGGA-CCCGCTGATGATTTGGCTGGAGTAGTAGCTG
scaffold_12|CDS|585796:586167|Dappu-222916|+|	3	100.0	213	227	15	ACG	GACGACGACGACGAC
scaffold_12|CDS|601691:601806|Dappu-99499|+|	2	100.0	101	116	16	AG	AGAGAGAGAGAGAGAG
scaffold_12|CDS|702114:702263|Dappu-99502|-|	3	95.5	65	86	22	AAC	CAACAACAACTACAACAACAAC
scaffold_12|CDS|702114:702263|Dappu-99502|-|	3	100.0	85	101	17	ACC	ACCACCACCACCACCAC
scaffold_12|CDS|773223:774423|Dappu-301122|-|	3	100.0	584	608	25	AGC	CAGCAGCAGCAGCAGCAGCAGCAGC
scaffold_12|CDS|820551:820886|Dappu-99527|-|	3	100.0	85	106	22	ACG	GACGACGACGACGACGACGACG
scaffold_12|CDS|880934:881455|Dappu-301074|+|	9	89.5	460	516	57	AATGGGAGG	ATGGGAGGAATGGGCGGTATGGGAGGCATGGGTGGAATGGGAGGTATGGGCGGAATG
scaffold_12|CDS|882628:882847|Dappu-230610|+|	3	100.0	172	191	20	ATC	TGATGATGATGATGATGATG
scaffold_12|CDS|963493:963622|Dappu-238750|+|	9	90.2	71	121	51	AAGAGTCTG	TGAAGTGTCTGAAGAGTTTGAAAAGTCTGAAGAGT-TGGAAGAGTCTGAAGA
scaffold_12|CDS|963678:963899|Dappu-238750|+|	9	94.1	181	214	34	AAGAGTCTG	TGAAGAGTCTGAAGAGTCCGAAGAATCTGAAGAG
scaffold_12|CDS|1027510:1027697|Dappu-99576|+|	3	100.0	21	39	19	ATC	ATCATCATCATCATCATCA
scaffold_12|CDS|1033903:1034073|Dappu-301124|-|	5	100.0	7	23	17	AATCC	ATTGGATTGGATTGGAT
scaffold_12|CDS|1041040:1041180|Dappu-222961|+|	9	96.4	68	95	28	AACCCCATC	ATCAATCCCATCAACCCCATCAACCCCA
scaffold_12|CDS|1046829:1046932|Dappu-314752|-|	3	100.0	60	74	15	AAG	GAAGAAGAAGAAGAA
scaffold_12|CDS|1100067:1100645|Dappu-314766|+|	12	100.0	328	353	26	ATCATCATCGCG	GATCGCGATGATGATCGCGATGATGA
scaffold_12|CDS|1124758:1125213|Dappu-99601|+|	3	100.0	148	167	20	AGC	CAGCAGCAGCAGCAGCAGCA
scaffold_12|CDS|1126399:1126793|Dappu-99601|+|	3	95.5	107	128	22	AAC	CAACAACAACAACATCAACAAC
scaffold_12|CDS|1126399:1126793|Dappu-99601|+|	3	100.0	152	167	16	CCG	CGGCGGCGGCGGCGGC
scaffold_12|CDS|1233035:1233832|Dappu-99612|-|	3	100.0	568	583	16	AGC	AGCAGCAGCAGCAGCA
scaffold_12|CDS|1257965:1268014|Dappu-99614|-|	3	100.0	4390	4408	19	AAG	AAGAAGAAGAAGAAGAAGA
scaffold_12|CDS|1366970:1367428|Dappu-238815|+|	9	100.0	12	32	21	AAAAGAAGG	AAAAGAAGGAAAAGAAGGAAA
scaffold_12|CDS|1432612:1433130|Dappu-314799|+|	3	95.7	473	496	24	AAC	ACAACAACAACAATCAACAACAAC
scaffold_12|CDS|1485056:1486170|Dappu-99654|+|	15	93.4	214	274	61	AAACCAGCCTACGTT	TTAAACCAGCCTACGTTAAACCCGCCTACGTTAAACCGGCCTACGCCAAACCAGCCTACGT
scaffold_12|CDS|1485056:1486170|Dappu-99654|+|	15	95.4	781	867	87	AACTACTTCAGGAGC	AAGTAGTTGCTCCCGAAGTAGTTGCTCCTGAAGTAGTTGCTCCTGAAGTAGTTGCTCCCGAAGAAGTTGCTCCCGAAGTAGTTGCTC
scaffold_12|CDS|1507903:1508110|Dappu-222995|+|	3	100.0	74	88	15	ACG	TCGTCGTCGTCGTCG
scaffold_12|CDS|1529800:1530015|Dappu-194485|+|	3	100.0	182	197	16	AGG	AGGAGGAGGAGGAGGA
scaffold_12|CDS|1555862:1556326|Dappu-238867|+|	18	94.3	172	329	158	AACAACAACGGGACTCTC	CAACAACAACGGGAGC-CACAACAACAACGGGAGC-CACAACAACAACGGGAGC-CACAACAACAACGGGACTCTCAACAACAACGGGACTCTCAACAACAACGGGACTCTCAACAACAACGGGACTCTCAACAACAACGGGACTCTCAACAACAACGGGA
scaffold_12|CDS|1563360:1563875|Dappu-99673|+|	3	100.0	142	158	17	AGC	CAGCAGCAGCAGCAGCA
scaffold_12|CDS|1563360:1563875|Dappu-99673|+|	10	96.3	277	304	28	AACAACACCC	CAACAACAACCCAACAACACCCAACAAC
scaffold_12|CDS|1574508:1574663|Dappu-238870|+|	9	100.0	24	44	21	AAGGCGGTC	GGCGGTCAAGGCGGTCAAGGC
scaffold_12|CDS|1589363:1589479|Dappu-314839|+|	6	95.7	27	50	24	AAAATG	AAAATGAAAGATGAAAATGAAAAT
scaffold_12|CDS|1623680:1623808|Dappu-238888|+|	16	93.3	13	72	60	AAGTGGGCCGAGATCC	TCTCGGCCCACCTGGATCTTGGCCCACTTGGATCTCGGCCCACCTAGATCTCGGCCCACT
scaffold_12|CDS|1871324:1871569|Dappu-194512|+|	3	100.0	118	132	15	AAC	CAACAACAACAACAA
scaffold_12|CDS|1917224:1917886|Dappu-99720|+|	18	97.5	333	413	81	ACCAGCGCCACCGCCTCC	TGGCGCTGGTGGAGGCGGTGGCGCTGGAGGAGGCGGTGGCGCTGGTGGAGGCGGTGGCGCTGGAGGAGGCGGTGGCGCTGG
scaffold_12|CDS|2023101:2023196|Dappu-238974|-|	12	96.7	20	49	30	AACAACAGCAGC	GCAGCAACAACAACAGCAACAACAGCAGCA
scaffold_12|CDS|2023908:2024444|Dappu-238974|-|	3	96.2	316	341	26	AAC	CAACAACAATAACAACAACAACAACA
scaffold_12|CDS|2025176:2025539|Dappu-238974|-|	4	95.8	341	364	24	ACGG	GGACGGACGGACGGGCGGACGGAC
scaffold_12|CDS|2052907:2053204|Dappu-314917|+|	3	100.0	7	23	17	AAG	AAGAAGAAGAAGAAGAA
scaffold_12|CDS|2110429:2110932|Dappu-314927|-|	21	100.0	279	323	45	AACCACGTCTCATTCTACAGG	TCTCATTCTACAGGAACCACGTCTCATTCTACAGGAACCACGTCT
scaffold_12|CDS|2188648:2189680|Dappu-99747|-|	12	91.1	782	837	56	AAAATTTGGTTG	AATTTTCAACCAAATTTTCCATCAAATTTTCAGTCAAATTATCAACCAAATTTTCA
scaffold_13|CDS|45122:45279|Dappu-239026|+|	30	96.5	62	147	86	ACACCACCCCCGGGGCACCGGAGTACTGCT	GGCACCGGAGTACTGCTACACCACCCCCGGGGCACCGGAGTACTGCTACACCACCCCCGAGGCACCGCGAGTACTACTACACCACC
scaffold_13|CDS|45284:45512|Dappu-239026|+|	27	94.4	4	95	92	ACACCACCACCGAGGCACCGTAGTACT	TACTACACCACCACCGAGGCATCGTAGTACTACTACACCACCACCGAGGCACCGTAGTACTACACCACCACCGAGGCACCGGAGTACTACAC
scaffold_13|CDS|75199:75421|Dappu-239034|+|	3	95.7	139	161	23	AAG	AGAAGAGGAAGAAGAAGAAGAAG
scaffold_13|CDS|99091:99363|Dappu-99754|+|	3	100.0	202	220	19	AAC	AACAACAACAACAACAACA
scaffold_13|CDS|120195:120677|Dappu-239045|-|	15	93.6	246	339	94	AACCGCTGGAACTGG	CAGTTCCAGCGGTTCCAGTTCCAGCGGTTCCAGTTCCAGCGGTTCCAGCTCCAGCGGTTCTAGCTCCAGCGGTTCTAGCTCCAGCAGTTCCAGT
scaffold_13|CDS|135562:136098|Dappu-99759|-|	6	94.4	331	366	36	ACTGCT	AGTAGCAGTAGCAGTAGCGGTAGCAGTAGTAGTAGC
scaffold_13|CDS|164456:164767|Dappu-239056|-|	30	92.5	131	310	180	AACGGAGTATTACTACACCACCACCGAGGC	CGGAGTACTACTACACCACCACCGAGCCAACGGAGTACCACT--A-CACCACCGAGGCAACGGAGTACTACT--A-CACCACCGAGGCAACGGAGTATTACTACACCACCACCGAGGCAACGGAGTATTACTACACCACCACCGAGGCAAAGGAGTACTACTACACCACCACCGAGGCATCGGAGT
scaffold_13|CDS|167731:167994|Dappu-239059|+|	15	95.9	86	134	49	ACACACCTCCTGCGT	CTCCTGCGTACACACCTCCTGCGTACACTCCTCCTGCTTACACACCTCC
scaffold_13|CDS|214249:215243|Dappu-314966|-|	3	100.0	792	806	15	AGC	GCTGCTGCTGCTGCT
scaffold_13|CDS|244187:244528|Dappu-314974|+|	9	100.0	13	36	24	AACGAATCC	GAATCCAACGAATCCAACGAATCC
scaffold_13|CDS|244187:244528|Dappu-314974|+|	24	95.0	217	296	80	AAACGGGAGCAGCGGGAGCTTGGT	GCTCCTGTTTACCAAGCTCCCGCTGCACCCGTCTACCAAGCTCCTGCTGCTCCCGTTTACCAAGCTCCCGCTGCTCCCGT
scaffold_13|CDS|244187:244528|Dappu-314974|+|	15	97.6	289	329	41	AAGCTCCCGTCTACG	GCTCCCGTCTACGAAGCACCCGTCTACGAAGCTCCCGTCTA
scaffold_13|CDS|254684:254937|Dappu-239081|+|	30	98.4	3	254	252	ACACCACCACCGAGGCACCGGAGTACTGCT	CACCGAGGCACCGGAGTACTGCTACACCACCA---AGGCACCGGAGTACTGCTACACCACCACCGAGGCACCGGAGTACTGCTACACCACCACCGAGGCACCGGAGTACTGCTACACCACCACCGAAGCACCGGAGTACTGCTACACCACCACCGAGGCACCGGAGTACTGCTACACCACCACCGAGGCACCGGAGTACTGCTACACCACCACCGAGGCACCGGAGTACTGCTACACCACCACCGAGGCACCGGA
scaffold_13|CDS|311534:311905|Dappu-314983|+|	3	100.0	28	48	21	AAG	GAAGAAGAAGAAGAAGAAGAA
scaffold_13|CDS|336571:336685|Dappu-99801|+|	3	100.0	23	45	23	AAC	TGTTGTTGTTGTTGTTGTTGTTG
scaffold_13|CDS|453477:453958|Dappu-239131|+|	15	90.8	244	384	141	AATACTCTGCCCCGG	TACTCTGCCCCGGAATACTCTGCCCCGGAATACTCTGCTCCGGAATACTCTGCCCTGGCATATTCTGCCCCG-ACATACTCTGCCCCGGTATATTCTGCCCCG-ACATATTCTGCCCCGGCATATTCTGCCCCGGAATACTCT
scaffold_13|CDS|503354:505075|Dappu-223050|-|	27	98.4	285	345	61	AACTCCAAGATGAACTGCAGCAAGATG	GCAAGACGAACTCCAAGATGAACTGCAGCAAGATGAACTCCAAGATGAACTGCAGCAAGAT
scaffold_13|CDS|556308:556423|Dappu-239164|-|	3	96.8	8	38	31	CCG	CGCCGCCGCCGCCGCCGCCGCCACCGCCGCC
scaffold_13|CDS|556308:556423|Dappu-239164|-|	3	93.1	37	65	29	ACC	CCACCACCGCCGCCACCACCACCACCACC
scaffold_13|CDS|599027:599144|Dappu-194601|-|	3	100.0	9	23	15	AAG	AGAAGAAGAAGAAGA
scaffold_13|CDS|607023:607473|Dappu-239176|+|	24	97.4	216	445	230	AAGGCGGCGGAGTACTACAGCACG	TACAGCACGAAGGCAGCGGAGCAGTACAGCACGAAGGCAGCGGAGCAGTACAGCACGAAGGCGGCGGAGTACTACAGCACGAAGGCGGCGGAGTACTACAGCACGAAGGCGGCGGAGTACTACAGCACGAAGGCGGCGGAGTACTACAGCACGAAGGCGGCGGAGTACTACAGCACGAAGGCGGCGGAGTACTACAGCACGAAGGCGGCGGAGTACTACAGCACGAAGGC
scaffold_13|CDS|620499:620900|Dappu-223069|-|	3	100.0	220	237	18	AGG	CCTCCTCCTCCTCCTCCT
scaffold_13|CDS|623281:623433|Dappu-223070|+|	9	96.6	31	59	29	AATGCTGCC	GCAGCATTGGCAGCATTGGTAGCATTGGC
scaffold_13|CDS|754739:754828|Dappu-99893|+|	3	100.0	22	37	16	ACG	GACGACGACGACGACG
scaffold_13|CDS|757619:757782|Dappu-99893|+|	3	100.0	136	151	16	AAG	CTTCTTCTTCTTCTTC
scaffold_13|CDS|767318:767444|Dappu-239216|+|	3	95.8	18	41	24	AGC	TGCTGCTGCTGTTGCTGCTGCTGC
scaffold_13|CDS|841732:843128|Dappu-239230|+|	36	94.9	401	517	117	AAGCTGGAGCAGGGGCATATGCTGGAGAAGGATCGT	TTACGATCCTGCTCCAGCATATGCCCCTGCCCCAGCTTACGATCCTTCTCCAGCATATGCCCCTGCTCCAGCTTACGATCCTACTCCAGCATATGCTCCTCCCCCAGCTTACGATCC
scaffold_13|CDS|857176:857687|Dappu-223098|-|	3	100.0	204	218	15	AGG	GGAGGAGGAGGAGGA
scaffold_13|CDS|911916:913070|Dappu-315107|-|	3	100.0	279	294	16	AGC	CAGCAGCAGCAGCAGC
scaffold_13|CDS|911916:913070|Dappu-315107|-|	3	100.0	593	607	15	CCG	CGGCGGCGGCGGCGG
scaffold_13|CDS|1067667:1067987|Dappu-99952|-|	12	100.0	269	297	29	AGCAGCGGCGGC	GCAGCAGCGGCGGCAGCAGCGGCGGCAGC
scaffold_13|CDS|1073926:1074294|Dappu-47172|-|	12	94.4	41	75	35	AAAATAAATGAT	AAAATAAAT-ACAAAATAAATGATAAAATAAATGAT
scaffold_13|CDS|1082598:1083791|Dappu-315132|+|	3	100.0	1104	1123	20	AGC	CAGCAGCAGCAGCAGCAGCA
scaffold_13|CDS|1128377:1128546|Dappu-239283|-|	5	100.0	29	46	18	AGGCC	CTGGCCTGGCCTGGCCTG
scaffold_13|CDS|1134600:1134838|Dappu-24627|+|	3	100.0	217	238	22	AAC	CAACAACAACAACAACAACAAC
scaffold_13|CDS|1166742:1167176|Dappu-239294|-|	15	100.0	286	319	34	ACACTGCCCCAGCCT	TACACTGCCCCAGCCTACACTGCCCCAGCCTACA
scaffold_13|CDS|1167257:1167421|Dappu-239294|-|	30	97.6	59	141	83	AAATACGAAGCTCCCAAGTACGAGGCTCCT	AATACGAAGCCCCCAAGTACGAGGCTCCTAAATACGAAGCTCCCAAGTACGAGGCTCCTAAATACGAAGCACCCAAGTACGAG
scaffold_13|CDS|1229387:1230415|Dappu-315160|+|	3	100.0	255	275	21	CCG	GGCGGCGGCGGCGGCGGCGGC
scaffold_13|CDS|1234663:1234759|Dappu-239304|+|	3	100.0	34	48	15	ACG	GACGACGACGACGAC
scaffold_13|CDS|1305178:1305350|Dappu-23710|-|	3	100.0	140	170	31	CCG	CGGCGGCGGCGGCGGCGGCGGCGGCGGCGGC
scaffold_13|CDS|1330918:1331774|Dappu-99998|-|	9	100.0	112	133	22	AGCCGCCGC	CGCCGCAGCCGCCGCAGCCGCC
scaffold_13|CDS|1330918:1331774|Dappu-99998|-|	9	100.0	129	151	23	AATTCCGCC	CCGCCAATTCCGCCAATTCCGCC
scaffold_13|CDS|1330918:1331774|Dappu-99998|-|	3	100.0	417	431	15	ACC	GGTGGTGGTGGTGGT
scaffold_13|CDS|1330918:1331774|Dappu-99998|-|	3	100.0	434	456	23	AAC	CAACAACAACAACAACAACAACA
scaffold_13|CDS|1399115:1399223|Dappu-100009|+|	5	100.0	70	86	17	AAAAC	TTGTTTTGTTTTGTTTT
scaffold_13|CDS|1399871:1400680|Dappu-100009|+|	3	100.0	530	547	18	AGC	TGCTGCTGCTGCTGCTGC
scaffold_13|CDS|1399871:1400680|Dappu-100009|+|	3	95.8	729	752	24	ACC	CACCACCACCACCACCATCACCAC
scaffold_13|CDS|1410590:1410917|Dappu-223144|+|	3	100.0	237	253	17	ACC	CCACCACCACCACCACC
scaffold_13|CDS|1411795:1412288|Dappu-223144|+|	3	100.0	105	127	23	AAG	GAAGAAGAAGAAGAAGAAGAAGA
scaffold_13|CDS|1411795:1412288|Dappu-223144|+|	6	100.0	245	263	19	AGCAGG	GGAGCAGGAGCAGGAGCAG
scaffold_13|CDS|1413240:1415450|Dappu-223144|+|	3	100.0	67	84	18	AGG	GAGGAGGAGGAGGAGGAG
scaffold_13|CDS|1413240:1415450|Dappu-223144|+|	3	100.0	391	408	18	AGC	AGCAGCAGCAGCAGCAGC
scaffold_13|CDS|1413240:1415450|Dappu-223144|+|	12	100.0	668	694	27	AAAGAAGAAGTC	AAGTCAAAGAAGAAGTCAAAGAAGAAG
scaffold_13|CDS|1413240:1415450|Dappu-223144|+|	3	100.0	686	707	22	AAG	AAGAAGAAGAAGAAGAAGAAGA
scaffold_13|CDS|1413240:1415450|Dappu-223144|+|	3	100.0	879	901	23	AGC	CAGCAGCAGCAGCAGCAGCAGCA
scaffold_13|CDS|1413240:1415450|Dappu-223144|+|	3	100.0	1364	1382	19	AAC	CAACAACAACAACAACAAC
scaffold_13|CDS|1413240:1415450|Dappu-223144|+|	3	100.0	1540	1556	17	AAG	GAAGAAGAAGAAGAAGA
scaffold_13|CDS|1413240:1415450|Dappu-223144|+|	3	95.5	1971	1992	22	AAG	GAAGAAGAAGAAGAACAAGAAG
scaffold_13|CDS|1413240:1415450|Dappu-223144|+|	3	95.2	2026	2046	21	AAG	AAGAAGAAGAACAAGAAGAAG
scaffold_13|CDS|1447398:1447871|Dappu-223150|+|	18	100.0	379	428	50	ACCGTCTCCAGATCCGCT	AGCGGATCTGGAGACGGTAGCGGATCTGGAGACGGTAGCGGATCTGGAGA
scaffold_13|CDS|1455605:1455840|Dappu-223152|-|	9	94.1	135	168	34	AATACCTGG	CCAGGTATTCCAGGCATTCCAGGTAGTCCAGGTA
scaffold_13|CDS|1535209:1536018|Dappu-239370|-|	23	92.4	479	560	82	AAGCAGGTGGAGAGGAGGATTGT	CTTACAGTCCTCCTTCTCCACCTACCTACAATCCTCCTTCTCCACCTGCTTACAATCCTCCTCCTCCACCTGCTTACAATCC
scaffold_13|CDS|1572667:1573461|Dappu-100044|-|	3	100.0	37	53	17	AGG	GGAGGAGGAGGAGGAGG
scaffold_13|CDS|1572667:1573461|Dappu-100044|-|	3	100.0	241	257	17	AAC	CAACAACAACAACAACA
scaffold_13|CDS|1572667:1573461|Dappu-100044|-|	3	100.0	466	491	26	AAG	GAAGAAGAAGAAGAAGAAGAAGAAGA
scaffold_13|CDS|1572667:1573461|Dappu-100044|-|	3	96.8	509	539	31	AAG	AAGAAGAAGAAGATGAAGAAGAAGAAGAAGA
scaffold_13|CDS|1572667:1573461|Dappu-100044|-|	3	100.0	734	750	17	ATC	TCATCATCATCATCATC
scaffold_13|CDS|1668655:1668738|Dappu-239388|+|	4	100.0	2	57	56	AGCC	GCCAGCCAGCCAGCCAGCCAGCCAGCCAGCCAGCCAGCCAGCCAGCCAGCCAGCCA
scaffold_13|CDS|1776240:1776404|Dappu-315263|-|	3	95.2	98	118	21	AAC	TTGTTATTGTTGTTGTTGTTG
scaffold_13|CDS|1779161:1779283|Dappu-301391|+|	15	100.0	67	98	32	AAGCTGGAGCTGGGT	CCAGCTTACCCAGCTCCAGCTTACCCAGCTCC
scaffold_13|CDS|1780882:1781058|Dappu-301392|+|	14	91.2	99	158	60	AACACCAGCCTACG	AACACCAGCCTACGAAACACCAGCTTACGAACAACCGGCCTACGAACAACCAGCCTACGA
scaffold_13|CDS|1827405:1827617|Dappu-315280|-|	6	96.4	76	103	28	ATGCCC	TGGGCATGGGCATGGGGATGGGCATGGG
scaffold_13|CDS|1859604:1860173|Dappu-315288|+|	3	100.0	337	351	15	AGC	AGCAGCAGCAGCAGC
scaffold_13|CDS|1859604:1860173|Dappu-315288|+|	3	90.9	454	486	33	AAG	GAAGAAGTAGAAGAAGAAGAGGAAGAGGAAGAA
scaffold_13|CDS|1870127:1870213|Dappu-239431|+|	3	100.0	45	70	26	ACC	ACCACCACCACCACCACCACCACCAC
scaffold_13|CDS|1887798:1888244|Dappu-100103|+|	24	97.4	243	354	112	AATAGGATCGACTGCAGGTGCAGG	TCCTGCACCTGCAGTCGATCC---TCCTGCACCTGCAGTCGATCCTATTCCTGCACCTGCAGTCGATCCTATTCCTGCACCTGCAGTCGATCCTATTCCTGCACCTGCAGTCGAT
scaffold_14|CDS|251183:251522|Dappu-290554|-|	3	100.0	41	63	23	ACG	CGTCGTCGTCGTCGTCGTCGTCG
scaffold_14|CDS|293179:293546|Dappu-239532|-|	14	94.9	197	235	39	ACACTGGACACTGT	ACAGTGTCCAGTGTACAAGTGTCCAGTGT-CAGTGTCCAG
scaffold_14|CDS|397551:397880|Dappu-239560|-|	3	100.0	99	123	25	ATC	TGATGATGATGATGATGATGATGAT
scaffold_14|CDS|399166:399242|Dappu-239560|-|	21	100.0	5	54	50	AAGGATCCGTCGGCATCGTGG	GCCGACGGATCCTTCCACGATGCCGACGGATCCTTCCACGATGCCGACGG
scaffold_14|CDS|556735:557047|Dappu-100189|+|	12	91.3	69	172	104	ACGAGATGGCGG	CTCGTCCGCCATATCGTCCGCCACCTCGTCCGCCATCTCGTTCGCCACCTCGTCCGCCATCTCGTCCGCCACCTGGTTCACCATCTCGTCCGTCCATCTCGTCC
scaffold_14|CDS|557534:557888|Dappu-100189|+|	3	100.0	317	336	20	CCG	CGCCGCCGCCGCCGCCGCCG
scaffold_14|CDS|613712:614485|Dappu-315424|+|	9	100.0	403	426	24	ACGACGAGG	GACGACGAGGACGACGAGGACGAC
scaffold_14|CDS|639920:640125|Dappu-239628|+|	12	92.7	61	142	82	ACGACGTGCCGG	GACGTGCCGGACGACGTGCCGGACTACGTGCCGGACTACTTCCCGGAATACGTGCCGGACGACGTGCCGGACGACGTGCCGG
scaffold_14|CDS|661939:662096|Dappu-100200|+|	9	100.0	107	133	27	ACCACGTCC	GGACGTGGTGGACGTGGTGGACGTGGT
scaffold_14|CDS|742867:743398|Dappu-100208|+|	3	100.0	104	120	17	CCG	GCGGCGGCGGCGGCGGC
scaffold_14|CDS|742867:743398|Dappu-100208|+|	24	95.8	145	240	96	ACCAGCGCCACCGCCACCGCCGCC	GGCGCTGGTGGTGGCGGTGGCGGTGGCGCTGGTGGCGGCGGTGGCGGTGGCGCTGGTGGCGGCGGTGGCGGTGGCGGC-GGTGGCGGCGGCGGCGGT
scaffold_14|CDS|854111:855070|Dappu-301626|-|	39	92.8	240	409	170	AAGATCCTGACCCATAAGCAGATGCAGGTGTGACGCCAT	TCTGCTTATGGGTCAGCATCCTATGGCGTCACACCTGCATCTGCTTATGGGTCAGGATCTTATGGCGTCACACCTGCACCTGCTTATGGACCGTCAGGATCTTATGGTGTCAAACCTGCACCAGCTTATGGGTCAGGATCTTATGGCGTTACACCTGCACCTGCTTATGG
scaffold_14|CDS|1142697:1142933|Dappu-100284|+|	15	94.7	83	210	128	ACACCGACTACTACT	CGACTACTACTACACCAACTACTACTACACCGACTACTACTACACCGACTACTACTACACCGACTACTACTACACCGACCACTACTACACCGAC--C-ACTACACCGACCACTACTACACCAACTACTACT
scaffold_14|CDS|1148669:1148956|Dappu-239751|+|	21	92.5	137	269	133	ACAGCGGCCGCATCGAGTGCG	CGACAGAGGCCGCATCGAGTGCGACAGCGGCCGTATCAAGTGCGACAGCAGCCGCATCGAGTGCGACAGCGGCCGTATCAAGTGCGACAGCAGCCGCATCGAGGGCGACAGCAGCCGCATCGAGGGCGACAGC
scaffold_14|CDS|1210286:1213874|Dappu-239768|+|	3	95.5	601	622	22	AAG	GAAGATGAAGAAGAAGAAGAAG
scaffold_14|CDS|1210286:1213874|Dappu-239768|+|	3	95.5	664	685	22	AAG	GAAGAAGGAGAAGAAGAAGAAG
scaffold_14|CDS|1210286:1213874|Dappu-239768|+|	18	95.0	2980	3059	80	AAACTTTCCCCCAGCAGG	TTCCCGCAGCAGGAAACATTCCCACAGCAGGAAACTTTCCCCCAGCAGGAAACTTTCCCCCAGCAGGAAACCTTCCCCCA
scaffold_14|CDS|1258248:1258670|Dappu-315538|+|	9	100.0	102	124	23	ACCATCCGC	CCATCCGCACCATCCGCACCATC
scaffold_14|CDS|1269656:1270208|Dappu-239781|+|	3	100.0	383	406	24	CCG	GCCGCCGCCGCCGCCGCCGCCGCC
scaffold_14|CDS|1271508:1272413|Dappu-239782|+|	3	100.0	483	499	17	AGC	CAGCAGCAGCAGCAGCA
scaffold_14|CDS|1276755:1277081|Dappu-100315|-|	3	100.0	290	307	18	AGC	CTGCTGCTGCTGCTGCTG
scaffold_14|CDS|1284639:1284773|Dappu-301577|+|	15	100.0	64	113	50	ACCCTGCTCCGGCCT	CCGGCCTACCCTGCTCCGGCCTACCCTGCTCCGGCCTACCCTGCTCCGGC
scaffold_14|CDS|1284845:1285120|Dappu-301577|+|	12	100.0	232	263	32	ACCCGGCCGCCT	GCCTACCCGGCCGCCTACCCGGCCGCCTACCC
scaffold_14|CDS|1301094:1301423|Dappu-239790|-|	15	100.0	256	293	38	ACTCTGCCCCAGCCT	TACTCTGCCCCAGCCTACTCTGCCCCAGCCTACTCTGC
scaffold_14|CDS|1303273:1303446|Dappu-315550|-|	30	94.6	49	137	89	AAGCCCCCAAGTACGAGGCTCCTAAGTACG	GCTCCAAAGTACGAAGCCCCCAAGTACGAGGCTCCTAAGTACGAAGCCC--AA-TACGAGGCTCCTAAATACGAAGCCCCCAAGTACGAGGC
scaffold_14|CDS|1303273:1303446|Dappu-315550|-|	15	95.2	112	153	42	AAATACGAAGCCCCC	AAATACGAAGCCCCCAAGTACGAGGCCCCCAAATACGAAGCC
scaffold_14|CDS|1305030:1305203|Dappu-301649|-|	15	95.2	112	153	42	AAATACGAAGCCCCC	AAATACGAAGCCCCCAAGTACGAGGCCCCCAAATACGAAGCC
scaffold_14|CDS|1306891:1307430|Dappu-239793|-|	15	88.0	286	393	108	AAAGCCCCAGCCTAC	TACAAAGCCCCAGCTTACACTGCCCCAGCCTACAAAGCCCCAACCTACACTGCTCCAGCCTACAAGGCCCCAGCATACAAGGCCCCTGAATACAAAGCCCCAGCCTAC
scaffold_14|CDS|1313038:1313520|Dappu-301651|-|	42	98.6	148	287	140	AAATACGAAGCCCCGGCTCCTAAATATGAAGCCCCAGCTCCT	AAATACGAAGCCCCGGCTCCTAAATATGAAGCCCCAGCTCCTAAATACGAAGCCCCGGCTCCTAAATATGAAGCCCCAGCTCCTAAATACGAAGCCCCGACTCCTAAATATGAAGCCCCAGCTCCTAAATATGAAGCCCC
scaffold_14|CDS|1315764:1316342|Dappu-223258|-|	15	100.0	295	326	32	AAGGCCCCCGCCTAC	GCCTACAAGGCCCCCGCCTACAAGGCCCCCGC
scaffold_14|CDS|1315764:1316342|Dappu-223258|-|	30	96.6	313	401	89	AAGCGGGAGCCTTGTATGCCGGAGCAGAGT	TACAAGGCCCCCGCTTACTCTGCTCCGGCATACAAGGCTCCCGCTTACTCTGCTCCGGCGTACAAAGCTCCCGCTTACTCTGCTCCGGC
scaffold_14|CDS|1317823:1318251|Dappu-301652|-|	12	100.0	212	242	31	AAGCCCGCATAC	AGCCCGCATACAAGCCCGCATACAAGCCCGC
scaffold_14|CDS|1323575:1323913|Dappu-100332|-|	3	96.2	96	122	27	AAT	AATAATAATAATAAATAATAATAATAA
scaffold_14|CDS|1355103:1355270|Dappu-239811|+|	15	100.0	58	98	41	ACCCAGCCCCCGTCT	CCAGCCCCCGTCTACCCAGCCCCCGTCTACCCAGCCCCCGT
scaffold_14|CDS|1355359:1356180|Dappu-239811|+|	6	100.0	349	371	23	AGCTCC	CCAGCTCCAGCTCCAGCTCCAGC
scaffold_14|CDS|1355359:1356180|Dappu-239811|+|	27	89.5	355	545	191	AAAGCCCCAGCTCCAGCCCCAGTCTAC	CCAGCTCCAGCTCCAGCCTACAAGGCCCCAGCTCCAGCTCCAATCTACAAAGCCCCAGCCCCAGCCCCAGTGTATGAAGCCCCAGCTCCGGCTCCAGCCTACAATGCCCCAGCTCCAGCCCCAGTCTACAAAGCCCCGGCCCCAGCCCCAGTGTATGAAGCCCCAGCTCCAGCTCCAGCCTACAAAGCCCC
scaffold_14|CDS|1355359:1356180|Dappu-239811|+|	27	89.3	566	742	177	AAAGCCCCAGCTCCAGCCCCAGTCTAC	CAGCTCCAGCCCCAATCTACAAAGCCCCAGCCCCAGCCCCAGTGTATGAAGCCCCAGCTCCGGCTCCAGCCTACAATGCCCCAGCTCCAGCCCCAGTCTACAAAGCCCCGGCCCCAGCCCCAGTGTATGAAGCCCCAGCTCCGGCTCCAGCCTACAAAGCCCCGGCTCCGGCCCCAG
scaffold_14|CDS|1357721:1358059|Dappu-301586|+|	9	100.0	249	269	21	AGCCCCGGC	AGCCCCGGCAGCCCCGGCAGC
scaffold_14|CDS|1426360:1427293|Dappu-301657|+|	3	100.0	301	316	16	ACC	CCACCACCACCACCAC
scaffold_14|CDS|1426360:1427293|Dappu-301657|+|	3	100.0	601	619	19	ACT	CTACTACTACTACTACTAC
scaffold_14|CDS|1443478:1444092|Dappu-100368|+|	3	95.7	45	67	23	AGC	TGCTGATGCTGCTGCTGCTGCTG
scaffold_14|CDS|1443478:1444092|Dappu-100368|+|	9	100.0	69	97	29	AACAACAGC	TGTTGTTGCTGTTGTTGCTGTTGTTGCTG
scaffold_14|CDS|1461367:1461445|Dappu-301594|+|	8	96.2	18	43	26	ACACCAGT	ACACCAGTACACCAGAACACCAGTAC
scaffold_14|CDS|1461706:1462220|Dappu-301594|+|	2	100.0	175	188	14	AG	AGAGAGAGAGAGAG
scaffold_14|CDS|1475286:1475401|Dappu-100374|-|	9	100.0	77	101	25	ACTGCTGGG	CAGTCCCAGCAGTCCCAGCAGTCCC
scaffold_14|CDS|1524446:1524816|Dappu-100385|-|	9	100.0	95	117	23	ACACCAGGC	CCAGGCACACCAGGCACACCAGG
scaffold_14|CDS|1524446:1524816|Dappu-100385|-|	21	97.4	188	263	76	AATATCCTGTACAGCAGCCGC	CAGCCGCAATATCCTGTACAGCAGCCGCAATATCCTGTACAGCAGCCGCAATATCCTGCACAGCAGCAGCAATATC
scaffold_14|CDS|1538530:1538855|Dappu-100388|-|	9	100.0	96	127	32	ACACCAGGC	CCAGGCACACCAGGCACACCAGGCACACCAGG
scaffold_14|CDS|1538530:1538855|Dappu-100388|-|	18	94.3	185	240	56	AATATCCTGCACAGCCGC	GCAATATCCTGCACAGCCGCAATATCCTGTACAGCAGCCGCAATATCCTGCACAGC
scaffold_14|CDS|1602883:1603041|Dappu-315633|+|	3	95.5	13	34	22	AGC	CAGCAGCAGCAGTAGCAGCAGC
scaffold_14|CDS|1611544:1612103|Dappu-301606|-|	2	100.0	175	189	15	AG	AGAGAGAGAGAGAGA
scaffold_14|CDS|1612367:1612445|Dappu-301606|-|	8	96.2	18	43	26	ACACCAGT	ACACCAGTACACCAGAACACCAGTAC
scaffold_14|CDS|1672444:1673183|Dappu-239901|-|	63	99.3	191	325	135	AACCTGATGATGCTCAAGCTGCTCCACCTGATGATGCTCAAGATGCTCCACCTGATGCTGCTC	TGCTGCTCCACCTGATGATGCTCAAGCTGCTCCACCTGATGATGCTCAAGATGCTCCACCTGATGCTGCTCAACCTGATGATGCTCAAGCTGCTCCACCTGATGATGCTCAAGATGCTCCACCTGATGCTGCTCA
scaffold_14|CDS|1672444:1673183|Dappu-239901|-|	24	92.9	255	369	115	AAGCTGCTCCACCTGATGATGCTC	GCTGCTCAACCTGATGATGCTCAAGCTGCTCCACCTGATGATGCTCAAGATGCTCCACCTGATGCTGCTCAGCTTGCTGCTCCACCTGATGATGTTCAAGCTGCTCCACCTGATG
scaffold_15|CDS|7828:8055|Dappu-239905|-|	20	100.0	1	135	135	ACACCGAGGCTCCAGCTGCT	CTGCTACACCGAGGCTCCAGCTGCTACACCGAGGCTCCAGCTGCTACACCGAGGCTCCAGCTGCTACACCGAGGCTCCAGCTGCTACACCGAGGCTCCAGCTGCTACACCGAGGCTCCAGCTGCTACACCGAGGC
scaffold_15|CDS|15139:15328|Dappu-315654|+|	15	98.0	117	165	49	ACCGTAGCTGCTGCC	CGGTGGTAGCAGCTACGGTGGCAGCAGCTACGGTGGCAGCAGCTACGGT
scaffold_15|CDS|31494:31601|Dappu-239911|+|	4	100.0	27	54	28	AACG	GAACGAACGAACGAACGAACGAACGAAC
scaffold_15|CDS|35713:36066|Dappu-239911|+|	4	100.0	97	117	21	AAAG	TTTCTTTCTTTCTTTCTTTCT
scaffold_15|CDS|79893:80150|Dappu-48172|+|	3	100.0	4	23	20	AAC	CAACAACAACAACAACAACA
scaffold_15|CDS|103653:103840|Dappu-301902|-|	12	97.7	114	156	43	ACACGCCCACGG	CACGGACACGCCCACGGACACGCCCACGGAAACGCCCACGGAC
scaffold_15|CDS|103939:104016|Dappu-301902|-|	9	100.0	47	76	30	ACGGCGGAT	CGGCGGATACGGCGGATACGGCGGATACGG
scaffold_15|CDS|110469:110656|Dappu-301905|-|	12	97.7	114	156	43	ACACGCCCACGG	CACGGACACGCCCACGGACACGCCCACGGAAACGCCCACGGAC
scaffold_15|CDS|110753:110830|Dappu-301905|-|	9	100.0	47	76	30	ACGGCGGAT	CGGCGGATACGGCGGATACGGCGGATACGG
scaffold_15|CDS|116909:117257|Dappu-223327|+|	15	96.4	140	194	55	ACAGCGCACCCAGCT	GCTACAGCGCACCCAGCTACAGCGCACCCAGCTACAGCGCTCCTAGCTACAGCGC
scaffold_15|CDS|116909:117257|Dappu-223327|+|	21	98.1	185	236	52	ACAGCGCTCCTAGCTACGGCT	GCTACAGCGCTCCTAGCTACGGCTACAGCGCTCCTAGCTACGGTTACAGCGC
scaffold_15|CDS|120047:120124|Dappu-301979|+|	9	100.0	47	76	30	ACGGCGGAT	CGGCGGATACGGCGGATACGGCGGATACGG
scaffold_15|CDS|120223:120408|Dappu-301979|+|	12	97.7	112	154	43	ACACGCCCACGG	CACGGACACGCCCACGGACACGCCCACGGAAACGCCCACGGAC
scaffold_15|CDS|122041:122616|Dappu-239930|+|	18	96.4	338	392	55	AAGCTCCGATTCCGCCGT	CTTACGGCGGAATTGAAGCTTACGGCGGAATCGGAGCTTACGGCGGAATCGGAGC
scaffold_15|CDS|125967:126172|Dappu-301827|+|	3	100.0	2	16	15	ACC	ACCACCACCACCACC
scaffold_15|CDS|298312:298625|Dappu-223358|-|	3	100.0	95	125	31	AAG	CTTCTTCTTCTTCTTCTTCTTCTTCTTCTTC
scaffold_15|CDS|325404:325657|Dappu-315717|+|	3	100.0	165	179	15	AAG	AAGAAGAAGAAGAAG
scaffold_15|CDS|341478:342140|Dappu-239997|+|	12	100.0	572	611	40	AATGACGGTGGC	CCGTCATTGCCACCGTCATTGCCACCGTCATTGCCACCGT
scaffold_15|CDS|374072:374317|Dappu-100529|+|	9	100.0	24	46	23	AAGGGCCGC	CAAGGGCCGCAAGGGCCGCAAGG
scaffold_15|CDS|530710:530933|Dappu-240035|+|	5	96.3	49	74	26	AAAAG	AAAAGAAAA-AAAAGAAAAGAAAAGAA
scaffold_15|CDS|532600:532775|Dappu-240035|+|	3	100.0	91	107	17	AAG	AAGAAGAAGAAGAAGAA
scaffold_15|CDS|613662:614031|Dappu-240048|-|	3	100.0	196	212	17	AAG	AGAAGAAGAAGAAGAAG
scaffold_15|CDS|651657:652083|Dappu-100563|+|	3	100.0	282	306	25	AGC	GCAGCAGCAGCAGCAGCAGCAGCAG
scaffold_15|CDS|651657:652083|Dappu-100563|+|	3	100.0	413	427	15	ACC	GTGGTGGTGGTGGTG
scaffold_15|CDS|655961:656353|Dappu-100564|+|	3	100.0	160	176	17	AAC	CAACAACAACAACAACA
scaffold_15|CDS|782504:782722|Dappu-315782|-|	9	100.0	102	122	21	AAGAAGGTG	AGAAGGTGAAGAAGGTGAAGA
scaffold_15|CDS|835092:835412|Dappu-301865|+|	1	100.0	144	156	13	A	TTTTTTTTTTTTT
scaffold_15|CDS|1066576:1075212|Dappu-100635|+|	12	100.0	1564	1591	28	AAGAGCAAGCCG	GAAGAGCAAGCCGAAGAGCAAGCCGAAG
scaffold_15|CDS|1066576:1075212|Dappu-100635|+|	27	87.8	4905	5149	245	AAATCGGCAACTATTGAGTCTGAAATT	GGCAAATATTGAGTCTGAAATTAAATCGGCAACTATTGAGACTGAAATCAAGTTGGCAGCTATTGAGGCTGAAATTAAATCGGTATCCACTGAGGCTGAAATGAAGTCGGCAACTATTCAGGCTGAAATGAAGTCGACAACTATTGAGACTGAAATTAAATTGGCAACTATTGAGACTGAAATTAAATCGGCATTC-ACTGAGGT-TGAAATTAAGTCGGCAACTATTGAGTCTGACATTAAATCGG
scaffold_15|CDS|1168120:1168398|Dappu-301952|-|	3	100.0	219	234	16	AAC	CAACAACAACAACAAC
scaffold_15|CDS|1201080:1201530|Dappu-240157|+|	3	100.0	83	99	17	CCG	GCGGCGGCGGCGGCGGC
scaffold_15|CDS|1210791:1211053|Dappu-301956|-|	2	100.0	47	60	14	AG	TCTCTCTCTCTCTC
scaffold_15|CDS|1281091:1281643|Dappu-301960|-|	3	100.0	313	327	15	AAC	CAACAACAACAACAA
scaffold_15|CDS|1289959:1290149|Dappu-915|+|	3	100.0	43	57	15	ACC	GTGGTGGTGGTGGTG
scaffold_15|CDS|1312054:1312254|Dappu-240183|-|	3	96.3	150	176	27	AGG	TCCTCTTCCTCCTCCTCCTCCTCCTCC
scaffold_15|CDS|1346543:1346712|Dappu-315863|-|	3	100.0	99	118	20	ACC	GGTGGTGGTGGTGGTGGTGG
scaffold_15|CDS|1400228:1400794|Dappu-301882|+|	3	100.0	168	186	19	AAG	TCTTCTTCTTCTTCTTCTT
scaffold_15|CDS|1401639:1402214|Dappu-100688|-|	3	100.0	18	32	15	ACC	TGGTGGTGGTGGTGG
scaffold_15|CDS|1401639:1402214|Dappu-100688|-|	3	95.5	214	235	22	AAC	CAACAACAGCAACAACAACAAC
scaffold_15|CDS|1421339:1421995|Dappu-100697|+|	3	100.0	591	613	23	ATC	ATCATCATCATCATCATCATCAT
scaffold_15|CDS|1446821:1447044|Dappu-100705|+|	15	100.0	135	189	55	AAACCAGCTCCACAT	AAACCAGCTCCACATAAACCAGCTCCACATAAACCAGCTCCACATAAACCAGCTC
scaffold_15|CDS|1455013:1455566|Dappu-315888|-|	24	96.5	384	468	85	AAGTGGGTATGGCTCTGGTATCGG	GGAAGTGGGTATGGCTCTGGTATCGGAAGTGGGTATGGCTCTGGTATCGGAAGTGGGTATGGCTCCGGAATTGGAAGTGGGTATG
scaffold_15|CDS|1462423:1463717|Dappu-315893|-|	9	100.0	1110	1156	47	AGCAGCATC	GCATCAGCAGCATCAGCAGCATCAGCAGCATCAGCAGCATCAGCAGC
scaffold_15|CDS|1468463:1468731|Dappu-240225|+|	21	98.6	128	199	72	AACAGAATTATCTTCTGCTGC	AGCAGAAGAAAATTCTGTTGCAGCAGAAGATAATTCTGTTGCAGCAGAAGATAATTCTGTTGCAGCAGAAGA
scaffold_15|CDS|1489429:1489834|Dappu-315904|-|	3	100.0	275	290	16	AAC	AACAACAACAACAACA
scaffold_15|CDS|1529018:1529529|Dappu-100732|-|	3	100.0	147	163	17	ATC	TCATCATCATCATCATC
scaffold_15|CDS|1565305:1565356|Dappu-240238|-|	3	100.0	22	38	17	AGC	AGCAGCAGCAGCAGCAG
scaffold_15|CDS|1587285:1587588|Dappu-100740|+|	3	95.7	44	66	23	ACT	GTAGTAGTAGTAGTAGCAGTAGT
scaffold_16|CDS|132812:133675|Dappu-302104|-|	3	100.0	175	190	16	AGG	GAGGAGGAGGAGGAGG
scaffold_16|CDS|271109:271834|Dappu-240329|+|	45	96.7	161	674	514	AAAAGATCCCGCTCAGCATCATCTTCACTTTCAGCGTCCGACGGC	TTTGCCGTCGGACGCTGAAAGTGAAGGCGACGCTGAGCGGGATCTTTTGCCGTCGGACGCTGAAACAGAAGACGATGCTGAGCGGGATCTTTTTCCGTCGGACGCTGAAAGTGAAGGTGATGCTGAGCGGGATCTTTTTCCGTCGGACGCTGAAAGTGAAGCTGATGCTGAGCGGGATCTTTTTCCGTCGGACGCTGAAAGTGAAGATGATGCTGAGCGGGATCTTTTGCCGTCGGACGCTGAAAGTGAAGATGATGCTGAGCGGGATCTTTTGCCGTCGGACGCTGAAAGTGAAGATGATGCTGAGCGGGATCTTTTGCCGTCGGACGCTGAAAGTGAAGATGATGCTGAGCGGGATCTTTTGCCGTCGGACGCTGAAAGTGAAGATGATGCTGAGCGGGATCTTTTGCCGTCGGACGCTGAAACAGAAGACGATGCTGAGCGGGATCTTTTGCCGTCGGACGCTGAAAGTGAAGACGATGCTGAGCGGGATCGTGTGCCGTCGGACGCTGAA
scaffold_16|CDS|347263:347661|Dappu-240350|+|	3	100.0	306	333	28	AGC	GCTGCTGCTGCTGCTGCTGCTGCTGCTG
scaffold_16|CDS|355048:355188|Dappu-240350|+|	3	100.0	72	89	18	ACC	ACCACCACCACCACCACC
scaffold_16|CDS|355491:356074|Dappu-240350|+|	6	95.8	1	24	24	AAGGAC	GACAAGGACAAGGAAAAGGACAAG
scaffold_16|CDS|359742:360472|Dappu-240350|+|	3	91.9	504	539	36	ACC	CACCACCACTACCACCAC-ACAACCACCACCACCACC
scaffold_16|CDS|381500:382547|Dappu-302114|-|	3	100.0	495	509	15	AAC	ACAACAACAACAACA
scaffold_16|CDS|449251:449702|Dappu-240366|-|	3	100.0	80	94	15	AGC	AGCAGCAGCAGCAGC
scaffold_16|CDS|449251:449702|Dappu-240366|-|	3	100.0	341	358	18	AAC	CAACAACAACAACAACAA
scaffold_16|CDS|452634:453138|Dappu-316004|-|	3	100.0	356	373	18	AAC	CAACAACAACAACAACAA
scaffold_16|CDS|482435:485439|Dappu-100839|+|	3	100.0	1569	1585	17	ACG	CGACGACGACGACGACG
scaffold_16|CDS|487667:487935|Dappu-100839|+|	3	100.0	79	94	16	AAC	CAACAACAACAACAAC
scaffold_16|CDS|490829:492790|Dappu-302117|-|	3	100.0	570	588	19	AGC	CAGCAGCAGCAGCAGCAGC
scaffold_16|CDS|490829:492790|Dappu-302117|-|	3	95.7	1138	1160	23	AAG	TCTTCTTCTTCTTCCTCTTCTTC
scaffold_16|CDS|609037:609582|Dappu-223524|-|	72	92.7	211	496	286	AACAGACGCCCCAACAGACGCTCCTACGGATGCCCCAACCGACGCCCCTACAGACGCTCCTACCGACGCCCC	ACCGACGCCCCTACAGACGCTCCTACCGACGCTCCTACGGATGCCCCAACCGACGCTCCTACCGACGCCCCTACAGACGCTCCTACCGACGCTCCTACGGACGCCCCAACAGACGCCCCAACAGACGCTCCTACGGATGCCCCAACCGACGCCCCTACAGACGCTCCTACCGACGCCCCGACGGACGCCCCAACAGACGCCCCAACGGATGCCCCAACCGACGCCCCTACCGACGCCCCTACAGACGCCCCGACGGACGCCCCAACAGACGCTCCTACGGATGCCC
scaffold_16|CDS|628407:632102|Dappu-100866|-|	3	100.0	493	508	16	ATC	CATCATCATCATCATC
scaffold_16|CDS|628407:632102|Dappu-100866|-|	3	100.0	592	614	23	ACC	CCACCACCACCACCACCACCACC
scaffold_16|CDS|628407:632102|Dappu-100866|-|	3	96.4	3553	3580	28	AGC	CAGCAGCAGCAGCAACAGCAGCAGCAGC
scaffold_16|CDS|829974:830996|Dappu-223533|-|	3	95.5	736	757	22	AAG	GAAGAAGGAGAAGAAGAAGAAG
scaffold_16|CDS|871281:871592|Dappu-48477|-|	15	98.0	138	237	100	AAGCTCCAGCGATTC	CGATTCAAGCTCCAGCGATTCAAGCTCCAGTGATTCAAGCTCCAGCGATTCAAGCTCCAGTGATTCAAGCTCCAGCGATTCAAGCTCCAGCGATTCAAGC
scaffold_16|CDS|893532:893917|Dappu-316064|-|	24	100.0	54	109	56	AACCGGACAATCCACCAGTAGAAG	AGTAGAAGAACCGGACAATCCACCAGTAGAAGAACCGGACAATCCACCAGTAGAAG
scaffold_16|CDS|936440:937159|Dappu-316081|+|	9	100.0	355	378	24	AATCCGGTC	ATCCGGTCAATCCGGTCAATCCGG
scaffold_16|CDS|942065:942526|Dappu-240476|+|	12	97.1	358	392	35	AACCGACGCACC	CCAACCGACGCACCAACCGACGCACCGACCGACGC
scaffold_16|CDS|947046:947628|Dappu-240478|-|	9	96.2	492	518	27	AATTCCGTC	GGAATTGACGGGAATTGACGGAATTGA
scaffold_16|CDS|958722:959307|Dappu-100919|+|	18	96.2	178	230	53	ACATCCACTACGTCCACC	TCCACTACGTCCACCACATCCACTACGCCCACCACATCCACTACATCCACCAC
scaffold_16|CDS|958722:959307|Dappu-100919|+|	9	100.0	234	257	24	AATGTGGTG	CACCACATTCACCACATTCACCAC
scaffold_16|CDS|987770:987997|Dappu-48424|+|	3	100.0	27	44	18	ACG	GTCGTCGTCGTCGTCGTC
scaffold_16|CDS|995008:995414|Dappu-240490|+|	18	97.6	179	260	82	AACAACTTGTTGAGTTGC	CAACTCAACAAGTTGTTGCAACTCAACAAGTTGTTGCAACTCAACAAGTTGTTGCAACTCAACAAGTTAT-GCAACTCAACAA
scaffold_16|CDS|1056754:1056825|Dappu-302138|+|	3	100.0	29	45	17	CCG	CGGCGGCGGCGGCGGCG
scaffold_16|CDS|1117878:1118166|Dappu-100959|+|	12	92.1	194	256	63	ACGAGTAGCAGC	GCTGCTACTTGTGCTGCTACTCGTGCTGCTACTCTTGCCACTACTCGTGCTACTACTCGTGCT
scaffold_16|CDS|1173120:1173239|Dappu-302145|-|	3	100.0	46	62	17	AAC	AACAACAACAACAACAA
scaffold_16|CDS|1380599:1381741|Dappu-101007|-|	3	90.9	145	188	44	AAC	CAACAACAACAGCAGCAGCAACAACAACAACAGCAACAACAACA
scaffold_16|CDS|1380599:1381741|Dappu-101007|-|	3	100.0	741	755	15	ACC	CCACCACCACCACCA
scaffold_16|CDS|1382857:1384811|Dappu-101007|-|	9	100.0	661	690	30	AACCAGCCG	CTGGTTCGGCTGGTTCGGCTGGTTCGGCTG
scaffold_16|CDS|1382857:1384811|Dappu-101007|-|	3	100.0	1047	1063	17	AGC	CAGCAGCAGCAGCAGCA
scaffold_16|CDS|1382857:1384811|Dappu-101007|-|	12	100.0	1143	1168	26	AACAACAGCAGC	CAACAACAGCAGCAACAACAGCAGCA
scaffold_16|CDS|1385725:1386285|Dappu-101007|-|	12	100.0	236	260	25	ACGACGTCGTCG	GACGTCGTCGACGACGTCGTCGACG
scaffold_16|CDS|1508831:1510903|Dappu-101019|-|	22	92.1	769	865	97	ACAGCAGGCCGCATCGAGTGCG	AGTGCGACAG-AGGCCGCATCGAGTGCGACAGC-GGCCGTATCAAGTGCGACAGCAA-CCGAATCGAGTGCGACAGCAG-CCGCATCGAGTGCGACAGCAG
scaffold_16|CDS|1511255:1512040|Dappu-240622|+|	57	93.2	268	474	207	AACAACAACAACAGAAGCTGCAACAGGAGCTGCAGCAACAACAACAGGAGCTGCAGC	CAACAACAACAGGAGCTGCAGCAACAACAACAACAGAAGCTTCAACAGGAGCTGCAGCAACAACAACAGGAGCTGCAG---CAACAACAACAGAAGCTGCAGCAGCTGCACCAGCAACAACAACAACAGAAGTTGCAGCAACAACAACAACAGAAGCTGCAACAGGAGCTGCAGCAACAACAACAGGAGCTGCAGCAGCAACAACAACAG
scaffold_16|CDS|1511255:1512040|Dappu-240622|+|	62	96.8	439	596	158	AACAACAACAACAGGAGCTGCAGCAGCAACAACAACAGCAGCACGGCAGCAGCTGTACCAGC	CAACAACAACAGGAGCTGCAGCAGCAACAACAACAGCAGCAACGGCAGCAGCTGTACCAGCAACAACAACAACAGGAGCTGCAGCAGCAACAACAACAGCAGCATTGGCAGCAGCTGTACCAGCAACAACAACAACAGAAGCTGCAGCAACAACAACA
scaffold_16|CDS|1589676:1590615|Dappu-302156|+|	3	100.0	92	107	16	AAC	CAACAACAACAACAAC
scaffold_16|CDS|1590686:1590904|Dappu-302156|+|	3	100.0	133	147	15	AGC	CAGCAGCAGCAGCAG
scaffold_16|CDS|1590965:1591657|Dappu-302156|+|	3	100.0	371	385	15	AGG	CTCCTCCTCCTCCTC
scaffold_17|CDS|21124:21225|Dappu-316211|-|	3	100.0	27	41	15	ATC	TGATGATGATGATGA
scaffold_17|CDS|108768:108989|Dappu-35917|+|	48	97.3	30	215	186	AAACGTAGGCTGAAGGCTGGCTGGAAGCGTAGGCTGAAAGCTGGATGC	CTACGTTTGCATCCAGCTTTCAGCCTACGCTTCCAGCCAGCCTTCAGCCTACGTTTGCATCCAGCTTTCAGCCTACGCTTCCAGCCAGCCTTCAGCCTACGTTTGCATCCAGCTTTCAGGCTACGCTTCCAGCCAGCCTTCAGGCC-ACGTTTGCATCCAGCTCTCAGGCTACGCTTCCAGCCAGCC
scaffold_17|CDS|109708:110262|Dappu-34532|+|	11	94.3	144	180	37	AAGCTGGCTGG	GCTTCCAGCCAGCTTCCAGCCTACGCTTCCAGCCAGC
scaffold_17|CDS|109708:110262|Dappu-34532|+|	24	90.4	298	411	114	AAGCGTAGCCGGATGGCTGGCTGG	AGCCATCCGGCTACGCTTCCAGCCAGCTTTCAGCCTACGCTTCCAGCCAGCCATCCGGCTACGTTTTCAGCCAGCCACCCGGCTATGTTTCCAGTAAGCCATCCGGCTACGCTT
scaffold_17|CDS|109708:110262|Dappu-34532|+|	11	94.3	456	492	37	AAGCTGGCTGG	GCTTCCAGCCAGCTTCCAGCCTACGCTTCCAGCCAGC
scaffold_17|CDS|175070:175515|Dappu-101088|-|	9	97.0	163	195	33	AAGTCGGGG	CCCGACTACCCCGACTTCCCCGACTTCCCCGAC
scaffold_17|CDS|175070:175515|Dappu-101088|-|	9	92.9	189	230	42	AACCCCGAC	CCCCGACAACCCCGACAACCCCGCCTTCCCCGACAACCCCGA
scaffold_17|CDS|175070:175515|Dappu-101088|-|	9	94.0	232	314	83	AATACTGGG	TTCCCAGTATTCCAAGTATTCCCAGTATTCCAAGTATTCCCAGTATTCCCAGTATTTCCAGTATTTCCAGTATTTCCAGTATT
scaffold_17|CDS|175070:175515|Dappu-101088|-|	8	91.4	285	322	38	AAATCTGG	ATTTCCAGTATTTCCAGTATTTCCAGTATTTCCAGATT
scaffold_17|CDS|175070:175515|Dappu-101088|-|	9	96.6	382	440	59	AACTACCCC	ACCCCAACTACCCCTACTACCCCTACTACCCCAACTACCCCAACTACCCCAACTACCCC
scaffold_17|CDS|244607:245013|Dappu-101102|+|	3	100.0	291	306	16	AGG	AGGAGGAGGAGGAGGA
scaffold_17|CDS|245458:246427|Dappu-101102|+|	6	100.0	206	231	26	AGCGGC	GCAGCGGCAGCGGCAGCGGCAGCGGC
scaffold_17|CDS|272715:272911|Dappu-240737|+|	9	100.0	134	162	29	AGCCGGGGC	GCCGGGGCAGCCGGGGCAGCCGGGGCAGC
scaffold_17|CDS|397796:398841|Dappu-240771|-|	3	100.0	924	940	17	AGC	CAGCAGCAGCAGCAGCA
scaffold_17|CDS|494244:494725|Dappu-240796|+|	3	96.9	154	184	31	AAG	GAAGAAGA-GAAGAAGAAGAAGAAGAAGAAGA
scaffold_17|CDS|494244:494725|Dappu-240796|+|	3	100.0	334	351	18	AGC	CTGCTGCTGCTGCTGCTG
scaffold_17|CDS|494951:495355|Dappu-240796|+|	3	100.0	259	275	17	AAC	CAACAACAACAACAACA
scaffold_17|CDS|507471:507577|Dappu-240800|+|	3	100.0	66	92	27	ACC	CCACCACCACCACCACCACCACCACCA
scaffold_17|CDS|664958:665231|Dappu-240843|+|	3	93.8	141	172	32	ACT	CTACTACTACTACTACTGCTACCACTACTACT
scaffold_17|CDS|664958:665231|Dappu-240843|+|	12	96.0	170	244	75	ACCACTGCTGCT	ACTGCCGCTACCACTGCTGCTACCACTGCTGCTACCACTGCTGCTACCACTGCTGCTACCACTTCTGGTACCACT
scaffold_17|CDS|673413:673775|Dappu-48805|-|	12	94.7	178	215	38	AACAACGACGAC	ACGACGACAACAACGACGACTACAACGACTACAACAAC
scaffold_17|CDS|688743:689399|Dappu-316386|+|	21	92.5	313	405	93	ACCCATGCCAGGACCTCCAGG	ATGGGACCTGGAGGTCCTGGCATGGGTCCCGGAGGTCCTGGCATGGGTCCTGGAGGACCAGGCATGGGACCAGGAGGTCCTGGAATGGGTCCT
scaffold_17|CDS|702571:703310|Dappu-101223|+|	3	100.0	173	188	16	AAC	ACAACAACAACAACAA
scaffold_17|CDS|702571:703310|Dappu-101223|+|	3	100.0	216	231	16	AAC	CAACAACAACAACAAC
scaffold_17|CDS|702571:703310|Dappu-101223|+|	3	100.0	654	670	17	AAC	CAACAACAACAACAACA
scaffold_17|CDS|702571:703310|Dappu-101223|+|	3	95.2	669	689	21	AGC	CAGCACCAGCAGCAGCAGCAG
scaffold_17|CDS|703403:704211|Dappu-101223|+|	3	96.3	74	100	27	AAC	AACAACAACAGCAACAACAACAACAAC
scaffold_17|CDS|703403:704211|Dappu-101223|+|	3	95.7	313	335	23	AAC	CAACAACAGCAACAACAACAACA
scaffold_17|CDS|703403:704211|Dappu-101223|+|	3	100.0	607	629	23	AAC	CAACAACAACAACAACAACAACA
scaffold_17|CDS|703403:704211|Dappu-101223|+|	3	100.0	755	769	15	AAC	CAACAACAACAACAA
scaffold_17|CDS|704486:705380|Dappu-101223|+|	3	96.6	365	393	29	AAC	CAACAACAGCAACAACAACAACAACAACA
scaffold_17|CDS|706842:707522|Dappu-101223|+|	3	100.0	616	631	16	AGG	GGAGGAGGAGGAGGAG
scaffold_17|CDS|776488:776737|Dappu-302356|-|	3	100.0	190	208	19	AAG	GAAGAAGAAGAAGAAGAAG
scaffold_17|CDS|776936:777373|Dappu-302356|-|	3	95.7	250	272	23	AGC	AGCAGCAGTAGCAGCAGCAGCAG
scaffold_17|CDS|873469:873775|Dappu-101278|+|	3	100.0	176	191	16	AGC	AGCAGCAGCAGCAGCA
scaffold_17|CDS|890818:891018|Dappu-302366|+|	3	100.0	40	57	18	AAG	AAGAAGAAGAAGAAGAAG
scaffold_17|CDS|890818:891018|Dappu-302366|+|	9	91.8	52	100	49	AAAAGAAGG	AAGAAGGAAAAGAAAGAAAAGAAGGAGAAA-AAGGAGAAGAAGGAAAAGA
scaffold_17|CDS|976318:977007|Dappu-210528|-|	21	94.3	175	296	122	AAAGAACCAGCCCCGGCCTAC	CCGGCCTACAAAGAATCAGCCCCAGCCTACAAAGAACCAGCCCCGGCCTACAAAGAACCAGCCCCGGCCTATAAGGAACCTGCCCCGGCCTACAAAGAACCTGCACCGGCCTACAAAGAACC
scaffold_17|CDS|976318:977007|Dappu-210528|-|	15	88.8	457	572	116	AAAGAGCCTGCCTAC	TACAAAGAGCCTGCCTACAATGAGCCGGAATACAAAGAGCCCGCCTACAAGGAGCCTGCCTACAAGGAGCCCGCCTACAAAGAACCCGCTTACAAGGAACCTGCCTACAAAGAGCC
scaffold_17|CDS|1051230:1051697|Dappu-223706|+|	3	100.0	268	283	16	AGC	CAGCAGCAGCAGCAGC
scaffold_17|CDS|1091375:1091620|Dappu-302378|-|	3	100.0	200	217	18	AGC	CAGCAGCAGCAGCAGCAG
scaffold_17|CDS|1115469:1115797|Dappu-316474|-|	3	100.0	264	280	17	AAG	TCTTCTTCTTCTTCTTC
scaffold_17|CDS|1169420:1169611|Dappu-302385|+|	3	100.0	33	47	15	ATC	TGATGATGATGATGA
scaffold_17|CDS|1174186:1174550|Dappu-302386|+|	3	100.0	146	166	21	ATC	TCATCATCATCATCATCATCA
scaffold_17|CDS|1175054:1175454|Dappu-240970|-|	9	100.0	252	274	23	AAAGGAAGC	AAAGGAAGCAAAGGAAGCAAAGG
scaffold_17|CDS|1175054:1175454|Dappu-240970|-|	12	96.5	286	342	57	AGATCATCATGG	ATCATGGAGATCATCATGAAGATCATCATGAAGATCATCATGGAGATCATCATGGAG
scaffold_17|CDS|1175601:1175705|Dappu-240970|-|	6	100.0	49	67	19	AATTCG	ATTCGAATTCGAATTCGAA
scaffold_17|CDS|1224574:1225311|Dappu-101360|-|	21	98.6	637	707	71	ACAGGGGAGATCGTGATCGCT	CGCTACAGAGGAGATCGTGATCGCTACAGGGGAGATCGTGATCGCTACAGGGGAGATCGTGATCGCTACAG
scaffold_17|CDS|1226427:1227797|Dappu-316508|-|	27	100.0	246	299	54	AAGTCCACCCATTCCACCCATTCCGCC	CGGAATGGGTGGAATGGGTGGACTTGGCGGAATGGGTGGAATGGGTGGACTTGG
scaffold_17|CDS|1226427:1227797|Dappu-316508|-|	18	97.6	291	332	42	AAGTCCAGCATACCCTCC	TGGACTTGGAGGGTATGCTGGACTTGGAGGATATGCTGGACT
scaffold_17|CDS|1234491:1234974|Dappu-240992|-|	12	96.8	287	317	31	AAGAGATCCAGG	AGGAAGAGATCCAGGAAGAGACCCAGGAAGA
scaffold_17|CDS|1234491:1234974|Dappu-240992|-|	12	100.0	446	471	26	AATCCACCCCCG	TCGGGGGTGGATTCGGGGGTGGATTC
scaffold_17|CDS|1262941:1263124|Dappu-240999|-|	3	100.0	87	101	15	AAG	AAGAAGAAGAAGAAG
scaffold_17|CDS|1316031:1316142|Dappu-241017|-|	3	100.0	6	20	15	CCG	CGCCGCCGCCGCCGC
scaffold_17|CDS|1316620:1317021|Dappu-48661|-|	3	100.0	247	263	17	AAC	ACAACAACAACAACAAC
scaffold_17|CDS|1327286:1328356|Dappu-101386|-|	9	100.0	694	716	23	AACAGCCTC	CAACAGCCTCAACAGCCTCAACA
scaffold_17|CDS|1333856:1334587|Dappu-101389|-|	9	100.0	610	632	23	AACCACCGT	GGTTACGGTGGTTACGGTGGTTA
scaffold_17|CDS|1403896:1404108|Dappu-302396|-|	3	92.6	115	140	26	AGC	CAGCAGCAGCAGCA-CAGGAGCAGCAG
scaffold_17|CDS|1416331:1416908|Dappu-223758|+|	12	100.0	100	131	32	AAAGGAGCAGCC	GCTGCTCCTTTGGCTGCTCCTTTGGCTGCTCC
scaffold_17|CDS|1441262:1441531|Dappu-36553|-|	9	96.6	4	32	29	ACCAGTCGG	GGTCCGACTGGTCCGACTGGCCCGACTGG
scaffold_17|CDS|1491129:1491423|Dappu-241073|-|	3	100.0	257	272	16	AGC	GCTGCTGCTGCTGCTG
scaffold_18|CDS|10169:10216|Dappu-9024|-|	3	100.0	1	15	15	AAG	GAAGAAGAAGAAGAA
scaffold_18|CDS|18012:18188|Dappu-37805|-|	27	100.0	1	100	100	AACCCGGGTCGCTACTGGGAGAGGAAT	CGCTACTGGGAGAGGAATAACCCGGGTCGCTACTGGGAGAGGAATAACCCGGGTCGCTACTGGGAGAGGAATAACCCGGGTCGCTACTGGGAGAGGAATA
scaffold_18|CDS|53428:54413|Dappu-241101|+|	3	100.0	489	506	18	AAG	GAAGAAGAAGAAGAAGAA
scaffold_18|CDS|73215:73732|Dappu-101457|+|	3	100.0	126	141	16	AGC	CAGCAGCAGCAGCAGC
scaffold_18|CDS|87765:87827|Dappu-101459|+|	3	100.0	19	33	15	AGC	TGCTGCTGCTGCTGC
scaffold_18|CDS|107557:107685|Dappu-241112|+|	3	100.0	69	85	17	AAG	AGAAGAAGAAGAAGAAG
scaffold_18|CDS|112350:113209|Dappu-316609|-|	24	97.0	640	706	67	AAATTACAACGGAAATTTCCACTC	ACGGAAATTTCCACTCAAATTACAACTGAAATTTCCACTCAAATGACAACGGAAATTTCCACTCAAA
scaffold_18|CDS|124358:124472|Dappu-101467|+|	9	100.0	15	38	24	ACGGCGGGG	CCGCCGTCCCCGCCGTCCCCGCCG
scaffold_18|CDS|124358:124472|Dappu-101467|+|	3	100.0	33	49	17	CCG	CCGCCGCCGCCGCCGCC
scaffold_18|CDS|124358:124472|Dappu-101467|+|	3	100.0	48	63	16	ACC	CCACCACCACCACCAC
scaffold_18|CDS|139246:139467|Dappu-241122|-|	13	100.0	1	36	36	ACACCTAGCTACT	CTACTACACCTAGCTACTACACCTAGCTACTACACC
scaffold_18|CDS|205974:206177|Dappu-241144|+|	3	100.0	176	191	16	AAG	AAGAAGAAGAAGAAGA
scaffold_18|CDS|212627:213266|Dappu-241147|-|	141	94.3	77	552	476	AAAACACGGCGGTAGTTCTTGCACTACACCACTCCGCAACAAACCGGCAAGCAACTCCGAATCTGTTCTGCCCACCAAGCCTAAGAAGCATGTAGAGAGATCACCTATTGCTAAAGTGAAGTCGCTTGAAATTAAGGAATT	CACTCCGCAGCACACCGGCAAGCAACTCCGAATCTGTGCTGCCCACCAAGCCAAAGAAGCATGTAGAGAGATCACCTATTGCTAAAGTGAAGTCGCTTGTAATCAAGAAATTAAAACACGACGTTAGTTCTTGCAGTTCTACACCACTCCGCAACAAACCGGCAAGCAACTCCGAATCTGTTCTGCCCACCAAGCCTAAGAAGCATGTAGAGAGATCACCTATTGCTAAAGTGAAGTCGCTTGAAATTAAGGAATTAAAACACGGCGGTAGTTCTTGCAC-AC-C-ACTCCGTAACAAACCGGCAAGCAACTCTAAATCTGTTCTGCCCACCAAGCCAAAGAAGCATGTAGAGAGATCACCTATTGCTAAAGTGAAGTCGCTTGAGATTAAGGAATTAAAACACGACGGTAGTTCTTGCAGTTCTACACCACTCCGTAACAAACCGGCAAGCAACTCCGAATCTGTGCTGCCCGCCAAG
scaffold_18|CDS|315485:316042|Dappu-302596|+|	120	96.8	70	512	443	AAAGTACGAGACTCCTAAATACGAAGCCCCTAAGTACGAGGCTCCTAAATACGAGACACCAAAGTACGTAGCCCCTAAGTACGAGACACCAAAGTACGTAGCCCCTAAGTACGAGGCACC	CCAAAGTACGTAGCCCCTAAGTACGAAGCACCAAAGTACGAGACTCCTAAATATGAAGCACCAAAGTACGAGGCTCCTAAATACGA-AGCCCCTAAGTACG-AGGCTCCTAAATACGAGACACCAAAGTACGTAGCCCCTAAGTACGAGGCACCAAAGTACGAGACTCCTAAATACGAAGCCCCTAAGTACGAGGCTCCTAAATACGAGACACCAAAGTACGTAGCCCCTAAGTACGAGACACCAAAGTACGTAGCCCCTAAGTACGAGGCACCAAAGTACGAGACTCCTAAATACGAAGCCCCTAAGTACGAGGCTCCTAAATACGAGACACCAAAGTACGTAGCCCCTAAGTACGAGGCACCAAAGTACGTAGCCCCTAAGTACGAGGCACCAAAGTACGAGACTCCTAAATATGAAGCCCCTAAGTACGAGGCTCCTAAATA
scaffold_18|CDS|316116:316472|Dappu-302596|+|	15	95.8	289	336	48	AAGCTGGAGCAGTGT	TACACCGCTCCAGCCTACACTGCTCCAGCTTACACTGCTCCAGCTTAC
scaffold_18|CDS|328389:328745|Dappu-241176|-|	15	95.8	289	336	48	AAGCTGGAGCAGTGT	TACACCGCTCCAGCCTACACTGCTCCAGCTTACACTGCTCCAGCTTAC
scaffold_18|CDS|328819:329391|Dappu-241176|-|	45	89.4	55	518	464	AAAGTACGAGACACCAAAGTACGTAGCCCCTAAGTACGAGGCACC	CCTAAATACGAGGCCCCAAAGTACGAGGCACCAAAGTACGTAGACCCTAAGTACGAGGCTCCCAAA-TACGA-AGCACCAAAGTACG-AGACTCCTAAATACGAAGCCCCTAAGTACGAGGCACCAAAGTACGTAGACCCTAAGTACGAGGCTCCTAAA-TACGAGACACCAAAGTACGTAGCCCCTAAGTACGAGGCACCAAAGTACGAGACTCCTAAA-TACGAAGCCCCTAAGTACGAGGCTCCTAAA-TACGAGACACCAAAGTACGTAGCCCCTAAGTACGAGGCACCAAAGTACGAGACTCCCAAGTACGAAGCACCTAAATACGAGACTCCCAAGTACGAGGCTCCTAAA-TACGTAGCCCCTAAGTACGAAGCTCCTAAA-TACGAGACACCAAAGTACGTAGCCCCTAAGTACGAGGCACCAAAGTACGAGACTCCTAAA-TATGAAGCCCCTAAGTACGAGGC
scaffold_18|CDS|328819:329391|Dappu-241176|-|	30	88.8	346	560	215	AAAGTACGAAGCTCCTAAATACGAGACACC	TACGAGACTCCCAAGTACGAAGCACCTAAATACGAGACTCCCAAGTACGAGGCTCCTAAATACGTAG-CCCCTAAGTACGAAGCTCCTAAATACGAGACACCAAAGTACGTAGCCCCTAAGTACGAGGCACCAAAGTACGAGA-CTCCTAAATATGAAGCC-CCTAAGTACGAGGCTCCTAAATATGAAACACCAAAGTACGAAGCTCCTAAATACGA
scaffold_18|CDS|414391:414712|Dappu-223807|-|	9	100.0	275	302	28	AAGAAGCGG	GAAGCGGAAGAAGCGGAAGAAGCGGAAG
scaffold_18|CDS|415952:417566|Dappu-101535|-|	9	90.9	1478	1521	44	AAAAGGAGG	GAAAAGGAAGGAAAAGGAGGTAAAGGAGGCAAAGGAG-AAAAGGA
scaffold_18|CDS|415952:417566|Dappu-101535|-|	9	90.0	1490	1539	50	AAAGGAGGT	AAAGGAGGTAAAGGAGGCAAAGGAGA-AAAGGAAGGTAAAGAAGGTAAAGG
scaffold_18|CDS|430585:431119|Dappu-302602|-|	3	95.2	295	315	21	AGC	TGCTGCTGCTGCTGTTGCTGC
scaffold_18|CDS|430585:431119|Dappu-302602|-|	15	90.8	449	535	87	AAGCTGAGCCGGTGG	GAAGCTGAGCCAGTGGAAGTTGAGCCGGTGGAAGCTGAGCCAGTCGAAGTC-GAGCCAGTGGAAGCTGAGCCGGTGGAAACTGAGCCG
scaffold_18|CDS|433104:433302|Dappu-316689|-|	15	98.1	82	134	53	AAGCTGAGCCGGTGG	GTGGAAGCTGAGCCGGTGGAAGCTGAGCCGGTGGAAACTGAGCCGGTGGAAGC
scaffold_18|CDS|445365:445632|Dappu-101545|+|	7	100.0	93	113	21	AAACCAG	GAAACCAGAAACCAGAAACCA
scaffold_18|CDS|451808:452173|Dappu-241217|-|	15	98.1	283	336	54	ACACCGCTCCGGCCT	CCGGCCTACACCGCTCCGGCCTACACCGCTCCGGCCTACACCGCTCCAGCCTAC
scaffold_18|CDS|452267:452779|Dappu-241217|-|	30	95.5	91	246	156	AAATACGAGACTCCCAAGTACGAAGCTCCT	TACGAGACTCCCAAGTACGAGGCTCCTAAATACGAGACTCCCAAGTACGAAGCACCTAAATACGAGACTCCCAAGTACGAAGCTCCTAAATACGAGACTCCCAAGTACGAGGCTCCTAAATACGTAG-C-CCCTAAGTACGAAGCTCCTAAATACGAG
scaffold_18|CDS|452267:452779|Dappu-241217|-|	45	90.1	151	454	304	AAATACGAGACTCCCAAGTACGAGACTCCCAAGTACGAAGCTCCT	TACGAGACTCCCAAGTACGAAGCTCCTAAATACGAGACTCCCAAGTACGAGGCTCCTAAATACGTAGCCCCTAAGTACGAAG-CTCCTAAATACGAGGCTCCTAAATACGTAGCCCCTAAGTACGAAG-CTCCTAAATACGAGACTCCCAAGTACGAAGCTCCTAAATACGAGACTCCCAAGTACGAGACTCCCAAGTACGAAGCTCCTAAATACGTAG-C-CCCTAAGTACGAGGCTCCCAAGTACGAGGCTCCTAAATACGAGACTCCTAAGTACGAGATTCCCAAGTACGAGGCACCTAAATACG
scaffold_18|CDS|497592:497963|Dappu-31913|+|	51	98.9	1	372	372	AAAATTGGATTGTTGGATGATCCTCTGGTTTCATCGACGGATGATAGGGAG	TTCTCCCTATCATCCGTCGATGAAACCAGA-GACTCATCCAACAATCCAATTTTCTCCCTATCATCCGTCGATGAAACCAGAGGATCATCCAACAATCCAATTTTCTCCCTATCATCCGTCGATGAAACCAGAGGATCATCCAACAATCCAATTTTCTCCCTATCATCCGTCGATGAAACCAGAG-ACTCATCCAACAATCCAATTTTCTCCCTATCATCCGTCGATGAAACCAGAGGATCATCCAACAATCCAATTTTCTCCCTATCATCCGTCGATGAAACCAGAGGATCATCCAACAATCCAATTTTCTCCCTATCATCCGTCGATGAAACCAGAGGATCATCCAACAATCCAATTTTCTCCCTATCATCC
scaffold_18|CDS|498029:498400|Dappu-31913|+|	51	98.4	4	372	369	AAAATTGGATTGTTGGATGAGTCTCTGGTTTCATCGACGGATGATAGGGAG	TCATCCAACAATCCAATTTTCTCCCTATCATCCGTCGATGAAACCAGAGGA-TCATCCAACAATCCAATTTTCTCCCTATCATCCGTCGATGAAACCAGAGACTCATCCAACAATCCAATTTTCTCCCTATCATCCGTCGATGAAACCAGAGACTCATCCAACAATCCAATTTTCTCCCTATCATCCGTCGATGAAACCAGAGGA-TCATCCAACAATCCAATTTTCTCCCTATCATCCGTCGATGAAACCAGAGACTCATCCAACAATCCAATTTTCTCCCTATCATCCGTCGATGAAACCAGAGACTCATCCAACAATCCAATTTTCTCCCTATCATCCGTCGATGAAACCAGAGGA-TCATCCAACAAT
scaffold_18|CDS|614466:614588|Dappu-241271|+|	15	100.0	73	104	32	AAGTACGAGACTCCC	AAGTACGAGACTCCCAAGTACGAGACTCCCAA
scaffold_18|CDS|614659:615153|Dappu-241271|+|	15	93.4	347	422	76	ACACCACTCCATCCT	CCTACCCCACTCCAGCCTACCCCACTCCATCCTACACCACTCCATCCTACACCACTCCAACCTACACTACTCCATC
scaffold_18|CDS|665465:666097|Dappu-241286|+|	30	93.1	85	563	479	AAATACGAGGCCCCCAAGTACGAGGCTCCC	CCCAAGTACGAGGCTCCTAAATACGAGGCTCCCAAGTACGAGGCCCCCAAGTACGAGACCCCCAAGTACGAGGCTCCCAAATACGAGGCCTCCAAGTACGAGGCTCCTAAATACGAGGCCTCCAAGTACGAGGCTCCCAAATACGAGGCCTCCAAGAACGAGGCTCCTAAATACGAGGCTCCCAAGTACGAGGCCCCCAAGTACGAGGCCCCCAAGTACGAGACCCCCAAGTACGAGGCTCCCAAATACGAGGCCCCCAAGTACGAGGCCCCCAAGTACGAGGCTCCCAAATACGAGGCCTCCAAGTACGAGGCTCCTAAATACGAGGCTCCCAAGTACGAGGCCCCCAAGTACGAGACCCCCAAGTACGAGGCTCCCAAATACGAGGCCTCCAAGTACGAGGCTCCGAAGTACGAGACCCCCAAGTACGAGGCTCCCAAATACGAGGCCTCCAAGTACGAGGCTCCTAAATACGAGGC
scaffold_18|CDS|666165:666662|Dappu-241286|+|	15	94.4	348	472	125	ACACTACTCCAGCCT	CTACACCACTCCAGTCTACACTACTCCAGTCTACACTACTCCAGTCTACACTACTCCAGCCTACACTACTCCAGCCTACACTTCTCCAGCCTACACCACTCCAGCCTACACTATTCCAGCCTACA
scaffold_18|CDS|756304:756503|Dappu-101617|+|	39	97.1	17	118	102	AAAACAGCGGTCCAAACGGCTTTAGACGATAAGGCCGAT	GACGATAAGGCCGATAAAACAGCGGTCCAAACGGCTTTAGACGATAAGGCCGACAAAACAGCAGTCCAAACGGCTTTAGACGATAAGGCAGATAAAACAGCG
scaffold_18|CDS|756304:756503|Dappu-101617|+|	26	96.9	111	177	67	AAACAGCGTTGGACTTAAAGGCCGAC	AAACAGCGTTGGACTTAAAGGCCGACATAACAGCGTTGGACTTAAAGGCCGACAAAACAGCGTTGGA
scaffold_18|CDS|763830:764417|Dappu-49104|-|	182	99.6	2	510	509	AAAAAGGCCGACATAACAGCATTGGACTTAAAGGCCGACAAAACAGCGGTCCAAACGGCTTTAGACGATAAGGCCGACAAAACAGCGATGCAAACGGCGTTGGACTTAAAGGCCGACAAACATCGATGCAAACTGCTTTAGACGAAAAGGCCGACAAAACAGCGATGCAAACTGCATTAGAC	TGTCGGCCTTTAAGTCCAACGCCGTTTGCATCGCTGTTTTGTCGGCCTTATCGTCTAAAGCCGTTTGGACCGCTGTTTTGTCGGCCTTTAAGTCCAATGCTGTTATGTCGGCCTTTTTGTCTAATGCAGTTTGCATCGCTGTTTTGTCGGCCTTTTCGTCTAAAGCAGTTTGCATCGATGTTTTGTCGGCCTTTAAGTCCAACGCCGTTTGCATCGCTGTTTTGTCGGCCTTATCGTCTAAAGCCGTTTGGACCGCTGTTTTGTCGGCCTTTAAGTCCAATGCTGTTATGTCGGCCTTTTTGTCTAATGCAGTTTGCATCGCTGTTTTGTCGGCCTTTTCGTCTAAAGCAGTTTGCATCGATGTTTTGTCGGCCTTTAAGTCCAACGCCGTTTGCATCGCTGTTTTGTCGGCCTTATCGTCTAAAGCCGTTTGGACCGCTGTTTTGTCGGCCTTTAAGTCCAATGCTGTTATGTCGGCCTTTTTGTCTAATGCAGTTTGCATCGCTGTT
scaffold_18|CDS|765012:765291|Dappu-3193|+|	66	98.2	1	280	280	AAAACAGCGGTCCAAACGGCGTTGGACTTAAAGGCCGACATAACAGCATTGGACTTAAAGGCCGAC	GGCCGACAAAACAGCGATGCAAACGGCGTTGGACTTAAAGGCCGACATAACAGCATTGGACTTAAAGGCCGACAAAACAGCGGTCCAAACGGCGTTGGACTTAAAGGCCGACATAACAGCATTCGACTTAAAGGCCGACGAAACAGCGGTCCAAACGGCGTTGGACTTAAAGGCCGACATAACAGCATTGGACTTAAAGGCCGACAAAACAGCGGTCCAAACGGCGTTGGACTTAAAGGCCGACATAACAGCATTGGACTCAAAGGCCGACAAAACAGCG
scaffold_18|CDS|766615:766959|Dappu-3193|+|	66	98.3	1	345	345	AAAACAGCGGTCCAAACGGCGTTGGACTTAAAGGCCGACATAACAGCATTGGACTTAAAGGCCGAC	GCCGACAAAACAGCGATGCAAACGGCGTTGGACTTAAAGGCCGACATAACAGCATTGGACTTAAAGGCCGACAAAACAGCGGTCCAAACGGCGTTGGACCTAAAGGCCGACATAACAGCATTGGACTCAAAGGCCGACAAAACAGCGGTCCAAACGGCGTTGGATTTAAAGGCCGACATAACAGCATTGGACTTAAAGGCCGACAAAACAGCGGTCCAAACGGCGTTGGACTTAAAGGCCGACATAACAGCATTGGACTTAAAGGCCGACAAAACAGCGGTCCAAACGGCGTTGGATTTAAAGGCCGACATAACAGCATTGGACTTAAAGGCCGACAAAACAGCG
scaffold_18|CDS|859745:860200|Dappu-223849|-|	15	100.0	392	425	34	AGCCTATCCCGCTCC	CCTATCCCGCTCCAGCCTATCCCGCTCCAGCCTA
scaffold_18|CDS|898902:901079|Dappu-316816|+|	3	95.5	250	271	22	AAC	AACAACAACAGCAACAACAACA
scaffold_18|CDS|898902:901079|Dappu-316816|+|	3	100.0	1208	1229	22	AAG	CTTCTTCTTCTTCTTCTTCTTC
scaffold_18|CDS|898902:901079|Dappu-316816|+|	3	100.0	1939	1955	17	AAC	AACAACAACAACAACAA
scaffold_18|CDS|938778:939092|Dappu-302555|-|	6	100.0	120	138	19	AACGGT	GTTACCGTTACCGTTACCG
scaffold_18|CDS|943258:943473|Dappu-316836|-|	9	100.0	136	172	37	ACCACCGCC	CCACCACCGCCACCACCGCCACCACCGCCACCACCGC
scaffold_18|CDS|943745:943978|Dappu-316836|-|	24	96.9	112	175	64	AAGAAGAAGTGGCTAGAGCATTCG	GCATTCGAAGAAGAAGTGGCTAGAGCATTTGAAGAAGAAGTGGCCAGAGCATTCGAAGAAGAAG
scaffold_18|CDS|961365:961916|Dappu-316846|+|	9	96.3	401	427	27	AATGGTGGG	CCATTCCCACCATCCCCACCATTCCCA
scaffold_18|CDS|1013206:1013742|Dappu-241415|+|	18	97.1	65	272	208	AACAACCACTACTACACC	CAACAACCACTACTACACCAACAACCACTACTACACCAACAACCACTACTACTCCAACAACCACTACTACACCAACAACCACTACTACACCAACAACCACAACTACACCAACAACCACTACTACACCAACAACCACAACTACACCAACAACCACTACTACACCAACAACCACAACTACACCTACAACCACTACTACATCAACAACCAC
scaffold_18|CDS|1015330:1016212|Dappu-241416|+|	12	92.2	95	158	64	AACCGACGCCCC	CAACCGATGCCACAACCGACGCCCCAACCAACGCCCCAACCGACACCCCAACCGACACCCCAAC
scaffold_18|CDS|1015330:1016212|Dappu-241416|+|	12	88.8	178	614	437	AACCGACGCCCC	CCAACCGACG-CCCACACGGACGCCCCAACCGACGCCCCGACCAACGCTCCAACCGACGCCCCCACGGACGCCCCAACCGACGCCCCGACCAACGCCCCAACCAACGCTCCAACCGACGCCCACA-CGGACGCCCCAACCAACGTCCCGACAGACGCCCCAACCGACGCCCCAACGGAGGCCCCAACCAACGTCCCGACAGACGCCCCAACCGACGCCCCCACGGACGCCCCAACCGACGCCCCGACCAACGCTCCAACCGACGCCCCAACGC-AGGCCCCAACCGACGCCCCAACGC-AGGCCCCAACCGACGCCCCGACCAACGCCCCAACCAACGCTCCAACCGACGCCCACA-CGGACGCCCCAACCGACGCCCCAACGC-AGGCCCCAACCGACGCCCCGACCAACGCCCCAACCGACGCTCCAACCGACGCCCCAAC
scaffold_18|CDS|1015330:1016212|Dappu-241416|+|	9	96.4	713	740	28	AACAACCAC	CCACAACAACCACAACCACCACAACAAC
scaffold_18|CDS|1021458:1021614|Dappu-195659|+|	6	100.0	130	147	18	AAGTGC	TGCAAGTGCAAGTGCAAG
scaffold_18|CDS|1027100:1027606|Dappu-49378|+|	9	94.4	180	215	36	AACAACCAC	CACAACAACCACAACAACTACAACCACCACAACAAC
scaffold_18|CDS|1031372:1031787|Dappu-316871|-|	3	100.0	255	271	17	AGC	CAGCAGCAGCAGCAGCA
scaffold_18|CDS|1104364:1104759|Dappu-302637|-|	9	100.0	243	269	27	AACTTGCCC	TTGCCCAACTTGCCCAACTTGCCCAAC
scaffold_18|CDS|1132169:1132510|Dappu-49170|-|	12	100.0	64	92	29	AACTGCCAGGAC	ACAACTGCCAGGACAACTGCCAGGACAAC
scaffold_18|CDS|1134800:1135194|Dappu-241460|-|	9	100.0	297	319	23	AAAGCGACG	CGAAAGCGACGAAAGCGACGAAA
scaffold_18|CDS|1180020:1180437|Dappu-316918|+|	12	97.4	185	222	38	AAACCCACTGTT	ACTGTTAGACCCACTGTTAAACCCACTGTTAAACCCAC
scaffold_18|CDS|1232830:1235829|Dappu-101743|+|	9	100.0	2349	2369	21	AACAACAGC	CAACAACAGCAACAACAGCAA
scaffold_18|CDS|1271436:1271613|Dappu-223896|-|	6	93.3	142	171	30	AACTAC	ACAACGACAACTACAACAACAACTACAACT
scaffold_18|CDS|1290176:1290486|Dappu-302655|+|	15	95.6	203	247	45	AACTACCACCACTAC	CAACTACAACCACTACAACTACCACCACTACAACGACCACCACTA
scaffold_18|CDS|1301309:1301443|Dappu-241529|+|	8	100.0	65	99	35	ACAGCGGG	CGCTGTCCCGCTGTCCCGCTGTCCCGCTGTCCCGC
scaffold_18|CDS|1307764:1307898|Dappu-316965|-|	8	100.0	65	99	35	ACAGCGGG	CGCTGTCCCGCTGTCCCGCTGTCCCGCTGTCCCGC
scaffold_18|CDS|1332836:1333203|Dappu-241543|-|	3	100.0	39	55	17	ACG	ACGACGACGACGACGAC
scaffold_18|CDS|1333624:1333783|Dappu-241543|-|	3	100.0	17	32	16	AGC	GCAGCAGCAGCAGCAG
scaffold_18|CDS|1336823:1336943|Dappu-241543|-|	3	100.0	40	54	15	AAC	GTTGTTGTTGTTGTT
scaffold_18|CDS|1367259:1367878|Dappu-49127|+|	3	100.0	245	266	22	AGC	GCAGCAGCAGCAGCAGCAGCAG
scaffold_18|CDS|1367986:1368394|Dappu-49127|+|	3	100.0	176	194	19	AGC	CAGCAGCAGCAGCAGCAGC
scaffold_18|CDS|1367986:1368394|Dappu-49127|+|	3	100.0	193	209	17	CCG	GCGGCGGCGGCGGCGGC
scaffold_18|CDS|1368475:1369218|Dappu-101790|-|	6	100.0	298	317	20	ACATGG	TCCATGTCCATGTCCATGTC
scaffold_18|CDS|1368475:1369218|Dappu-101790|-|	3	100.0	498	521	24	CCG	CGGCGGCGGCGGCGGCGGCGGCGG
scaffold_18|CDS|1369371:1370105|Dappu-101790|-|	3	100.0	32	58	27	AGC	CTGCTGCTGCTGCTGCTGCTGCTGCTG
scaffold_18|CDS|1369371:1370105|Dappu-101790|-|	3	100.0	466	497	32	AGC	CAGCAGCAGCAGCAGCAGCAGCAGCAGCAGCA
scaffold_18|CDS|1369371:1370105|Dappu-101790|-|	3	100.0	562	589	28	AGC	CAGCAGCAGCAGCAGCAGCAGCAGCAGC
scaffold_18|CDS|1392628:1394627|Dappu-316993|+|	3	100.0	281	295	15	AAC	ACAACAACAACAACA
scaffold_18|CDS|1392628:1394627|Dappu-316993|+|	3	95.7	891	913	23	AAC	CAACAGCAACAACAACAACAACA
scaffold_18|CDS|1392628:1394627|Dappu-316993|+|	3	100.0	1737	1756	20	AAC	CAACAACAACAACAACAACA
scaffold_18|CDS|1394686:1395011|Dappu-316993|+|	6	100.0	70	89	20	ACCGCC	GGTGGCGGTGGCGGTGGCGG
scaffold_18|CDS|1407701:1407800|Dappu-210791|-|	9	100.0	68	92	25	AAGAAGAGG	AAGAAGAGGAAGAAGAGGAAGAAGA
scaffold_18|CDS|1430031:1432192|Dappu-241577|+|	15	100.0	1431	1474	44	AAGCGGCGGCGGAGG	GGCGGAGGAAGCGGCGGCGGAGGAAGCGGCGGCGGAGGAAGCGG
scaffold_19|CDS|166535:166816|Dappu-241601|-|	3	100.0	267	282	16	ACT	GTAGTAGTAGTAGTAG
scaffold_19|CDS|265670:266029|Dappu-241617|+|	3	100.0	125	140	16	AGC	AGCAGCAGCAGCAGCA
scaffold_19|CDS|266026:267663|Dappu-223926|+|	9	100.0	948	972	25	ACGCCAGCG	GGCGTCGCTGGCGTCGCTGGCGTCG
scaffold_19|CDS|274793:275485|Dappu-241620|+|	3	100.0	561	580	20	AAC	TGTTGTTGTTGTTGTTGTTG
scaffold_19|CDS|291754:293719|Dappu-317019|-|	12	100.0	1784	1808	25	AAGAAGAGGAGG	AGGAAGAAGAGGAGGAAGAAGAGGA
scaffold_19|CDS|385104:385445|Dappu-223930|-|	18	97.8	180	270	91	AACAGGGCTATCCTCCAC	CAACAGGGTTATCCTCCACAGCAGGGCTATCCTCCACAACAGGGCTATCCTCCACAACAGGGCTATCCTCCACAACAGGGCTATCCTCCAC
scaffold_19|CDS|409675:409940|Dappu-101847|+|	3	100.0	49	65	17	AAC	ACAACAACAACAACAAC
scaffold_19|CDS|573477:574533|Dappu-101871|-|	12	100.0	367	391	25	ACCGCAGCAGCC	CCACCGCAGCAGCCACCGCAGCAGC
scaffold_19|CDS|605529:605703|Dappu-223957|-|	3	96.0	71	94	24	AAC	CAACAACAACA-CAACAACAACAAC
scaffold_19|CDS|616401:616701|Dappu-302852|+|	3	92.3	76	101	26	AGC	CAGCAGCAGCAAG-AGCAGCAGCAGCA
scaffold_19|CDS|617980:618145|Dappu-302852|+|	3	100.0	117	133	17	AGC	CAGCAGCAGCAGCAGCA
scaffold_19|CDS|620802:621454|Dappu-302852|+|	3	100.0	169	190	22	AAG	AAGAAGAAGAAGAAGAAGAAGA
scaffold_19|CDS|620802:621454|Dappu-302852|+|	3	100.0	247	261	15	AAG	AAGAAGAAGAAGAAG
scaffold_19|CDS|757923:758277|Dappu-101922|-|	3	96.3	314	340	27	AAG	GAAGATGAAGAAGAAGAAGAAGAAGAA
scaffold_19|CDS|843087:843464|Dappu-241712|+|	21	97.9	140	187	48	AAACTTCACAGGAAGCAGAAG	CAGAAGAAACTTCACAGGAAGCAGAAGAAATTTCACAGGAAGCAGAAG
scaffold_19|CDS|970681:971038|Dappu-241731|-|	12	100.0	166	212	47	AACAACAGCAGC	CAGCAGCAACAACAGCAGCAACAACAGCAGCAACAACAGCAGCAACA
scaffold_19|CDS|971266:972538|Dappu-241731|-|	12	100.0	1087	1112	26	AACAACAAGAGC	AGAGCAACAACAAGAGCAACAACAAG
scaffold_19|CDS|977039:978482|Dappu-241731|-|	3	100.0	245	271	27	AAC	ACAACAACAACAACAACAACAACAACA
scaffold_19|CDS|977039:978482|Dappu-241731|-|	3	100.0	727	743	17	ACC	CACCACCACCACCACCA
scaffold_19|CDS|977039:978482|Dappu-241731|-|	3	100.0	775	790	16	AGC	AGCAGCAGCAGCAGCA
scaffold_19|CDS|1040411:1040630|Dappu-210921|-|	5	100.0	146	162	17	ACTCG	CTCGACTCGACTCGACT
scaffold_19|CDS|1048636:1049838|Dappu-101959|-|	3	100.0	645	659	15	ACG	GTCGTCGTCGTCGTC
scaffold_19|CDS|1048636:1049838|Dappu-101959|-|	3	100.0	1017	1032	16	AAC	ACAACAACAACAACAA
scaffold_19|CDS|1166544:1166777|Dappu-101991|+|	3	100.0	139	156	18	AAG	GAAGAAGAAGAAGAAGAA
scaffold_19|CDS|1167139:1167546|Dappu-101991|+|	3	100.0	358	373	16	AGG	CTCCTCCTCCTCCTCC
scaffold_19|CDS|1167650:1167681|Dappu-241770|+|	3	100.0	7	32	26	ACC	GGTGGTGGTGGTGGTGGTGGTGGTGG
scaffold_19|CDS|1170508:1170535|Dappu-241770|+|	3	100.0	1	23	23	AAC	ACAACAACAACAACAACAACAAC
scaffold_19|CDS|1233804:1233920|Dappu-302881|-|	13	100.0	18	43	26	AAAATATATCCAC	CAAAATATATCCACAAAATATATCCA
scaffold_19|CDS|1313850:1315436|Dappu-241796|-|	3	100.0	59	79	21	AAG	AAGAAGAAGAAGAAGAAGAAG
scaffold_19|CDS|1313850:1315436|Dappu-241796|-|	12	95.6	759	803	45	AAGAAGAGGAGG	AGAAGAGGAGGAAGAAGAGGAGGAAGAAGAAGAAGAAGAAGAGGA
scaffold_19|CDS|1313850:1315436|Dappu-241796|-|	3	96.4	781	808	28	AAG	GAAGAAGAAGAAGAAGAAGAGGAAGAAG
scaffold_19|CDS|1313850:1315436|Dappu-241796|-|	3	100.0	1472	1495	24	ACG	CGACGACGACGACGACGACGACGA
scaffold_19|CDS|1353751:1354281|Dappu-102025|+|	3	100.0	25	44	20	ACG	GTCGTCGTCGTCGTCGTCGT
scaffold_19|CDS|1353751:1354281|Dappu-102025|+|	3	100.0	367	382	16	AAC	GTTGTTGTTGTTGTTG
scaffold_19|CDS|1420756:1421243|Dappu-102041|+|	24	96.5	159	328	170	ACCGTCTGCTCCGCCGGCCCAGCC	CCGGCCCAGCCACCGTCTGCTCCGCCGACCCAGCCACCGTTTGCTCCGCCGGCCCAGTCACCGTCTGCTCCGCCGGCCCAGCCACCGTCTGCTCCGCCGGCCCAGTCACCGTCTGCTCCGCCGGCCCAGCCACCGTCTGCTCCGCCGGCCCAGACACCGTTTGCTCCGCC
scaffold_20|CDS|21808:22201|Dappu-102049|+|	7	100.0	83	103	21	ACCTCAG	AGACCTCAGACCTCAGACCTC
scaffold_20|CDS|247246:247779|Dappu-224067|+|	3	100.0	166	183	18	AGG	CCTCCTCCTCCTCCTCCT
scaffold_20|CDS|345348:345761|Dappu-102081|+|	3	95.2	166	186	21	CCG	CCGCCGCCTCCGCCGCCGCCG
scaffold_20|CDS|345348:345761|Dappu-102081|+|	3	100.0	262	284	23	CCG	CCGCCGCCGCCGCCGCCGCCGCC
scaffold_20|CDS|352729:352966|Dappu-102084|+|	18	100.0	199	238	40	ACGGCGGAGGCGGGGGCT	GGCGGGGGCTACGGCGGAGGCGGGGGCTACGGCGGAGGCG
scaffold_20|CDS|353045:353101|Dappu-102084|+|	9	100.0	1	25	25	ACGGAGGAT	GATACGGAGGATACGGAGGATACGG
scaffold_20|CDS|353045:353101|Dappu-102084|+|	6	100.0	39	56	18	AAAAGG	AAAGGAAAAGGAAAAGGA
scaffold_20|CDS|353817:353977|Dappu-102084|+|	9	100.0	7	48	42	ACCACTGCT	CAGTGGTAGCAGTGGTAGCAGTGGTAGCAGTGGTAGCAGTGG
scaffold_20|CDS|353817:353977|Dappu-102084|+|	3	93.3	65	94	30	AGG	GGAGGAGGAGGTGGTGGAGGAGGAGGAGGA
scaffold_20|CDS|353817:353977|Dappu-102084|+|	9	100.0	97	117	21	AGATGGAGG	AGGAGATGGAGGAGATGGAGG
scaffold_20|CDS|363875:364021|Dappu-224075|+|	12	95.0	87	126	40	AATAGGTCCATT	CCTATTAGTGGACCTATTAATGGGCCTATTAATGGACCTA
scaffold_20|CDS|380387:380527|Dappu-241910|+|	3	100.0	16	33	18	AGC	CTGCTGCTGCTGCTGCTG
scaffold_20|CDS|385491:385679|Dappu-102093|+|	3	100.0	167	184	18	AAG	TTCTTCTTCTTCTTCTTC
scaffold_20|CDS|394810:394920|Dappu-241915|+|	3	100.0	5	21	17	AGG	CTCCTCCTCCTCCTCCT
scaffold_20|CDS|485595:485909|Dappu-241938|-|	3	100.0	17	36	20	ACG	ACGACGACGACGACGACGAC
scaffold_20|CDS|559252:559977|Dappu-241957|+|	3	100.0	270	286	17	AAG	AGAAGAAGAAGAAGAAG
scaffold_20|CDS|602786:602836|Dappu-211088|-|	4	100.0	11	26	16	ATCC	ATGGATGGATGGATGG
scaffold_20|CDS|667700:667835|Dappu-49990|+|	15	97.3	40	76	37	AACAACAGCAGCATC	CAACAGCAGCATCAACAGCAGCAGCATCAACAACAGC
scaffold_20|CDS|767561:767728|Dappu-242003|+|	3	95.7	59	81	23	CCG	GCGGCGGCGGTGGCGGCGGCGGC
scaffold_20|CDS|773164:773297|Dappu-242003|+|	3	100.0	89	104	16	ACC	GTGGTGGTGGTGGTGG
scaffold_20|CDS|776064:776292|Dappu-242004|+|	5	95.7	78	100	23	CCCGG	GCCCGGCCAGGCCCGGCCCGGCC
scaffold_20|CDS|779124:779356|Dappu-242004|+|	3	100.0	207	225	19	AGC	GCTGCTGCTGCTGCTGCTG
scaffold_20|CDS|780052:780285|Dappu-242004|+|	6	95.8	175	198	24	AAAAAG	GAAAAAAAAAAAGAAAAAGAAAAA
scaffold_20|CDS|785870:785978|Dappu-242004|+|	3	100.0	2	38	37	AAC	AACAACAACAACAACAACAACAACAACAACAACAACA
scaffold_20|CDS|795265:796041|Dappu-102173|-|	3	100.0	130	151	22	CCG	GCCGCCGCCGCCGCCGCCGCCG
scaffold_20|CDS|795265:796041|Dappu-102173|-|	3	100.0	355	376	22	CCG	GCCGCCGCCGCCGCCGCCGCCG
scaffold_20|CDS|852129:852652|Dappu-242011|-|	3	100.0	286	302	17	AAG	CTTCTTCTTCTTCTTCT
scaffold_20|CDS|853724:854152|Dappu-242011|-|	3	100.0	403	421	19	AAG	CTTCTTCTTCTTCTTCTTC
scaffold_20|CDS|859904:860044|Dappu-242013|+|	3	100.0	2	21	20	AGG	AGGAGGAGGAGGAGGAGGAG
scaffold_20|CDS|859904:860044|Dappu-242013|+|	3	100.0	25	40	16	AAG	AAGAAGAAGAAGAAGA
scaffold_20|CDS|859904:860044|Dappu-242013|+|	3	100.0	39	61	23	ATC	GATGATGATGATGATGATGATGA
scaffold_20|CDS|882293:882576|Dappu-242018|+|	12	100.0	216	239	24	AAAGCAGCTCCC	GCTGCTTTGGGAGCTGCTTTGGGA
scaffold_20|CDS|904327:904448|Dappu-242022|+|	9	100.0	6	31	26	AAGCCCCAT	CATAAGCCCCATAAGCCCCATAAGCC
scaffold_20|CDS|908374:908496|Dappu-242024|+|	15	94.9	21	79	59	AAGGGGCACCATCAC	AAGGGGCACCATCACAAGGGGCACCATCACAAGGGACATCATCAAAAGGGGCACCATCA
scaffold_20|CDS|908530:908677|Dappu-242024|+|	12	96.4	54	109	56	AAAGGGCATCAT	AAAGGTCATCATAAAGGGCATCATAAAGGGCATCATAAAGGGCACCATAAAGGGCA
scaffold_20|CDS|908530:908677|Dappu-242024|+|	12	100.0	119	145	27	AACATCATCATC	TCATCATCAACATCATCATCAACATCA
scaffold_20|CDS|910202:910860|Dappu-317331|+|	39	99.3	258	559	302	AAGCCCCACCATATCCGCCGCTGGAATGACCGCCTCCGG	TCCGGAGGCGGTCATTCCAGCGGCGGATACGGTGGGGCTTCCGGAGGCGGTCATTCCAGCGGCGGATATGGTGGGGCTTCCGGAGGCGGTCATTCCAGCGGCGGATATGGTGGGGCTTCCGGAGGCGGTCATTCCAGCGGCGGATATGGTGGGGCTTCCGGAGGCGGTCATTCCAGCGGCGGATATGGTGGGGCTTCCGGAGGCGGTCATTCCAGCGGCGGATATGGTGGGGCTTCCGGAGGCGGTCATTCCAGCGGCGGATATGGTGGGGCTTCCGGAGGCGGCCATTCCAGCGGCGGATA
scaffold_20|CDS|941657:941969|Dappu-317340|+|	18	100.0	203	238	36	AACAACCTGGATATGCCC	ATGCCCAACAACCTGGATATGCCCAACAACCTGGAT
scaffold_20|CDS|943356:943553|Dappu-317341|+|	15	100.0	1	32	32	AACCACCACCAGGGT	GTGGTTACCCTGGTGGTGGTTACCCTGGTGGT
scaffold_20|CDS|956839:957063|Dappu-317349|-|	15	95.6	75	164	90	AACAACATCAGCGGG	CAACATCAGCGGGAACAAAATCAGCGGGAACAACATCAGCGGGAACAACATCAGCGGGCCCAACATCAGCGGGAACACCATCAGCGGGAA
scaffold_20|CDS|1111755:1111882|Dappu-242071|-|	3	100.0	30	46	17	ACC	GGTGGTGGTGGTGGTGG
scaffold_20|CDS|1129846:1130091|Dappu-224167|+|	3	89.5	180	218	39	AAG	GAAGAAGGAAGAAGAAGTCGAAGAAAAAGAAGAAGAAGA
scaffold_20|CDS|1179232:1179936|Dappu-49862|+|	3	100.0	130	146	17	CCG	CGGCGGCGGCGGCGGCG
scaffold_20|CDS|1235374:1235446|Dappu-242095|-|	9	100.0	18	53	36	AGCAGCAGG	CTCCTGCTGCTCCTGCTGCTCCTGCTGCTCCTGCTG
scaffold_20|CDS|1258540:1259262|Dappu-242100|+|	3	94.7	127	164	38	AAC	AACAACAACTACAACAACAACAACAACAACTACAACAA
scaffold_20|CDS|1267560:1267800|Dappu-303360|-|	3	100.0	98	114	17	AAC	CAACAACAACAACAACA
scaffold_20|CDS|1375971:1376015|Dappu-242123|-|	3	100.0	7	21	15	ACG	GACGACGACGACGAC
scaffold_20|CDS|1378195:1378243|Dappu-242124|-|	6	100.0	6	23	18	AAAAAG	AAAAGAAAAAGAAAAAGA
scaffold_20|CDS|1391251:1391414|Dappu-242126|-|	9	100.0	95	121	27	ACCGTAGCC	TGGCTACGGTGGCTACGGTGGCTACGG
scaffold_20|CDS|1395658:1396092|Dappu-303335|-|	15	97.4	181	218	38	AAAACCGTGTCCACC	GGTGGACACGGTTTTGGCGGACACGGTTTTGGTGGACA
scaffold_20|CDS|1397725:1398293|Dappu-102281|-|	12	100.0	2	27	26	AAAGTCGTTATG	TCGTTATGAAAGTCGTTATGAAAGTC
scaffold_21|CDS|261948:262485|Dappu-242219|+|	3	100.0	230	244	15	AGC	GCAGCAGCAGCAGCA
scaffold_21|CDS|261948:262485|Dappu-242219|+|	24	95.3	312	460	149	AAGGTCTGCTGGGCAGGAGCAGAG	CTGCCCAGCAGACCTTCGCTGCTCC--CCAACAGCAGACCTTCTCTGCTCCTGCCCAGCAGACCTTCTCTGCTTCTGCCCAGCAGACCTTCTCTGCTCCTGCCCAGCAGACCTTCTCTGCTCCTGCCCAGCAGACATTCTCTGCTCCTGCC
scaffold_21|CDS|295323:295509|Dappu-102339|+|	24	95.4	15	101	87	ACCACGATCACCTCCGCCTCCTCC	TCGTGGTGGAGGAAGCGGAGGTGATCGTGGTGGAGGAGGCGGAGGTGATCGTGGTGGAAGAAGCGGAGGTGATCGTGGCGGAGGAGG
scaffold_21|CDS|365358:365692|Dappu-102345|+|	6	100.0	295	312	18	AACCGC	GCGGTTGCGGTTGCGGTT
scaffold_21|CDS|370592:371035|Dappu-303455|-|	3	91.2	175	208	34	AAG	GAAGAAGAGGAGGAAGACGAAGAAGAAGAAGAAG
scaffold_21|CDS|375326:375624|Dappu-317519|-|	3	100.0	133	147	15	ACG	GTCGTCGTCGTCGTC
scaffold_21|CDS|427677:428831|Dappu-242257|+|	54	94.9	28	1115	1088	AAACTCGATTCCACCAGTTTCAAGTGGAAGAGAGAAATCCAAAGCCGATCCAGC	TCGAGCTTGCTGGATCGGCTTTGGATTTCTCTCTTCCACTTGAAACTGGTGGAATCGAGTTTT-TAGG-TCCAACTTTGGATTTCTCTCTTCCACTTGAAACTGGTGGAATCGAGCTTGCTGGATCGGCTTTGGATTTCTCTCTTCCCCTTGAAACTGGTGGAATCGAGCTTGCTGGATCGGCTTTGGATTTCTCTCTTCCACTTGAAACTGGTGGATTCGAGCTTGCTGGATCGGCTTTGGATTTCTCTCTTCCACTTGAAACTGGTGGAATCGAGCTTGCTGGATCGGCTTTGGATTTCTCTCTTCCACTTGAAACTGGTGGAATCGAGCTTGCTGGATCGGCTTTGGATTTCTCTCTTCCACTTGAAACTGGTGGAATCGAGTTTG-TAGG-TCCAACTTTGGATTTCTCTCTTCCACTTGAAACTGGTGGAATCGAGCTTGCTGGATCGGCTTTGGATTTCTCTCTTCCACTTGAAACTGGTGGAATCGAGTTTT-TAGG-TCCAACTTTGGATTTCTCTCTTCCACTTGAAACTGGTGGAATCGAGCTTGCTGGATCGGCTTTGGATTTCTCTCTTCCACTTGAAACTGGTGGAATCGAGCTTGCTGGATCGGCTTTGGATTTCTCTCTTCCACTTGAAACTGGTGGATTCGAGCTTGCTGGATCGGCTTTGGATTTCTCTCTTCCACTTGAAACTGGTGGAATCGAGCTTGCTGGATCGGCTTTGGATTTCTCTCTTCCACTTGAAACTGGTGGAATCGAGTTTT-TAGG-TCCAACTTTGGATTTCTCTCTTCCACTTGAAACTGGTGGATTCAAGCTTGCTGGATCGGCTTTGGATTTCTCTCTTCCACTTGAAACTGGTGGAATCGAGCTTGCTGGATCGGCTTTGGATTTCTCTCTTCCCCTTGAAACTGGTGGAATCGAGCTTGCTGGATCGGCTTTGGATTTCTCTCTTCCACTTGAAACTGGTGGAATCGAGTTTT-TAGG-TCCAACTTTGGATTTCTCTCTTCCACTTGAAACTGGTGGAATCGAGCTTGCTGGATCGGCTTTGGATTTCTCTCTTCCACTTGAAACTGGTGGAATCGAGTTT
scaffold_21|CDS|452818:452967|Dappu-102362|+|	3	100.0	35	49	15	AAG	TTCTTCTTCTTCTTC
scaffold_21|CDS|477930:479332|Dappu-102364|+|	53	92.6	4	1397	1394	AAACTGGTGGAATCGAGCTTGCTGGACAACTTTGGATTTCTCTCTTCCACTTG	CAACTTTGGATTTCTCTCTTCCACGTGAAACTGGTGGAATCGAGCTTGCTGGATCGGCTTTGGATTTCTCTCTTCCACTTGAAACTGGTGGAATCGAGCTTGCTGGATCGGCTTTGGATTTCTCTCTTCCACTTGAAACTGGTGGAATCGAGCTTGCTGGATCGGCTTTGAATTTCTCTCTTCCACTTGAAACTGGTGGAATCGAGCTTGCTGGATCGGCTTTGGATTTCTCTCTACCACTTGAAACTGGTGGAATCGAG-TTTTTAGGTCCAACTTTGGATTTCTCTCTTCCACTTGAAACTGGAGGAATCGAG-TTTTTAGGTCCAACTTTGGATTTCTCTCTTCCACTTGAAACTGGTGGAATCGAGCTTGCTGGATCGGCTTTGGATTTCTCTCTTCCACTTGAAACTGGTGGAATCGAGTTTT-TAGGTCCAACTTTGGATTTCTCTCTTCCACTTGAAACTGGTGGAATCAAGCTTGCTGGATCGGCTTTGGATTTCTCTCTTCCACTTGAAACTGGTGGAATCGAGCTTGCTGGATCGGCTTTGGATTTCTCTCTTCCACTTGAAACTGGTGGAATCGAGCTTGCTGGATCGGCTTTGGATTTCTCTCTTCCACTTGAAACTGGTGGAATCGAGTTTT-TAGGTCCAACTTTGGATTTCTCTCTTCCACTTGAAACTGGTGGAATCGAGCTTGCTGGATCGGCTTTGAATTTCTCTCTTCCACTTGAAACTGGTGGAATCGAGCTTGCTGGATCGGCTTTGGATTTCTCTCTTCCACTTGAAACTGGTGGAATCGAGCTTGCTGGATCGGCTTTGGATTTCTCTCTTCCACTTGAAACTGGTGGAATCGAGCTTGCTGGATCGGCTTTGAATTTCTCTCTTCCACTTGAAACTGGTGGAATCGAGCTTGCTGGATCGGCTTTGGATTTCTCTCTTCCACTTGAAACTGGTGGAATCGAGCTTGCTGGATCGGCTTTGGATTTCTCTCTTCCACTTGAAACTGGTGGAATCGAGCTTGCTGGATCGGCTTTGGATTTCTCTCTTCCACTTGAAACTGGTGGAATCGAGCTTGCTGGATCGGCTTTGGATTTCTCTCTTCCACTTGAAACTGGTGGAATCGAGCTTGCTGGATCGGCTTTGGATTTCTCTCTTCCACTTGAAACTGGTGGAATCGAGCTTGCTGGATCGGCTTTGGATTTCTCTCTTCCACTTGAAACTGGTGGAATCGAGCTTGCTGGATCGGCTTTGGATTTCTCTCTTCCACTTGAAACTGGTGGAATCGAGTTTT-TAGGTCCAACTTTGGATTTCTCTCTTCCACTTGAAACTGGAGGAATCGAGTTTT-TAGGTCCAACTTTGGATTTCTCTCTTCCACTTGAAACTGGTGGAATCGAG
scaffold_21|CDS|479380:481162|Dappu-102364|+|	54	92.9	14	972	959	AAAACTCGATTCCACCAGTTTCAAGTGGAAGAGAGAAATCCAAAGCCGATCCAG	CTTTGGATTTCTCTCTTCCACTTGAAACTGGTGGAATCGAGCTTGCTGGATCGGCTTTGGATTTCTGTCTTCCACTTGAAACTGGTGGAATCGAGCTTGCTGGATCGGCTTTGAATTTCTCTCTTCCACTTGAAACTGGTGGAATCGAGCTTGCTGGATCGGCTTTGGATTTCTCTCTTCCACTCGAAACTGGTGGAATCGAGTTTT-TAGG-TCCAACTTTGGATTTCTCTCTTCCACTTGAAACTGGTGGAATCGAGCTTGCTGGATCTGCTTTGGATTTCTCTCTTCCACTTGAAACTGGTGGAATCGAGCTTGCTGGATCGGCTTTGGATTTCTCTCTTCCACTTGAAACTGGTGGAATCGAGTTTT-TAGG-TCCAACTTTGGATTTCTCTCTTCCACTTGAAACTGGTGGAATCGAGCTTGCTGGATCGGCTTTGGATTTCTCTCTTCCACTTGAAACTGGTGGAATCGAGCTTGCTGGATCGGCTTTGAATTTCTCTCTTCCACTTGAAACTGGTGGAATCGAGTATTT-AGG-TCCAACTTTGGATTTCTCTCTTCCACTTGAAACTGGTGGAATCGAGCTTGCTGGATCGGCTTTGGATTTCTCTCTTCCACTTGAAACTGGTGGAATCGAGCTTGCTGGATCGGCTTTGGATTTCTCTCTTCCACTTGAAACTGGTGGAATCGAGTTTT-TAGG-TCCAACTTTGGATTTCTCTCTTCCACTTGAAACTGGTGGAATCGAGTTTT-TAGG-TCCAACTTTGGATTTCTCTCTTCCCCTTGAAACTGGTGGAATCAAGCTTGCTGGATCGGCTTTGGATTTCTCTCTTCCACTTGAAACTGGTGGAATCGAGTTTT-TAGG-TCCAACTTTGGATTTCGCTCTTCCACTTGAAAATGGTGGAATCGAGCTTGCTGGATCGGCTTTGGATTTCTCTCTTCCACTTGAAACTGGTGGAATCGAG
scaffold_21|CDS|479380:481162|Dappu-102364|+|	9	100.0	1078	1101	24	AAAAAGGCC	AAAAAGGCCAAAAAGGCCAAAAAG
scaffold_21|CDS|481951:482310|Dappu-242267|+|	10	100.0	296	324	29	AAGGTAGCGG	GCTACCTTCCGCTACCTTCCGCTACCTTC
scaffold_21|CDS|496268:496461|Dappu-303408|+|	12	96.8	143	173	31	AAAAGCAGGAGG	AGGAAAGGCAGGAGGAAAAGCAGGAGGAAAA
scaffold_21|CDS|597023:597474|Dappu-317573|-|	3	100.0	145	161	17	ACG	CGTCGTCGTCGTCGTCG
scaffold_21|CDS|784438:786130|Dappu-242342|-|	3	100.0	398	412	15	AGC	CAGCAGCAGCAGCAG
scaffold_21|CDS|784438:786130|Dappu-242342|-|	3	100.0	720	744	25	AGC	GCAGCAGCAGCAGCAGCAGCAGCAG
scaffold_21|CDS|784438:786130|Dappu-242342|-|	9	100.0	803	823	21	ACGACTCGG	GACGACTCGGACGACTCGGAC
scaffold_21|CDS|827691:827947|Dappu-50150|+|	3	100.0	205	220	16	ATC	ATCATCATCATCATCA
scaffold_21|CDS|875294:876862|Dappu-102444|+|	3	100.0	106	127	22	AAT	AATAATAATAATAATAATAATA
scaffold_21|CDS|875294:876862|Dappu-102444|+|	3	100.0	142	156	15	AAC	AACAACAACAACAAC
scaffold_21|CDS|875294:876862|Dappu-102444|+|	3	94.9	873	911	39	AAC	CAACAACAACAATAATAACAACAACAACAACAACAACAA
scaffold_21|CDS|875294:876862|Dappu-102444|+|	3	100.0	1438	1454	17	ACG	TCGTCGTCGTCGTCGTC
scaffold_21|CDS|878963:882845|Dappu-102445|+|	3	100.0	738	756	19	ACG	CGACGACGACGACGACGAC
scaffold_21|CDS|878963:882845|Dappu-102445|+|	3	100.0	1047	1062	16	ACC	CCACCACCACCACCAC
scaffold_21|CDS|878963:882845|Dappu-102445|+|	3	100.0	1771	1785	15	ACC	ACCACCACCACCACC
scaffold_21|CDS|878963:882845|Dappu-102445|+|	6	93.8	2528	2559	32	AACAGC	CAGCAACAGCAACAACAACAGCAGCAGCAACA
scaffold_21|CDS|878963:882845|Dappu-102445|+|	6	90.2	2684	2734	51	AACAGC	CAGCAGCAGCATCAGCAACAACAACATCAACAGCAGCAGCAACAGCAACAG
scaffold_21|CDS|878963:882845|Dappu-102445|+|	18	98.1	2789	2841	53	AACAACAACAACAGCAGC	CAACAACAACAGCAGCAACAACAACAGCAGCAGCAACAACAACAACAGCAGCA
scaffold_21|CDS|878963:882845|Dappu-102445|+|	27	98.5	2813	2877	65	AACAACAACAACAGCAGCAGCAGCAGC	CAGCAGCAGCAACAACAACAACAGCAGCAGCAGCAGCAACAACAACAACAACAGCAGCAGCAGCA
scaffold_21|CDS|878963:882845|Dappu-102445|+|	3	100.0	2864	2883	20	AGC	CAGCAGCAGCAGCAGCAGCA
scaffold_21|CDS|892649:893266|Dappu-317607|+|	6	100.0	504	523	20	ACCAGC	TGGTGCTGGTGCTGGTGCTG
scaffold_21|CDS|896922:897542|Dappu-102448|+|	3	100.0	205	221	17	AGC	CAGCAGCAGCAGCAGCA
scaffold_21|CDS|994978:995059|Dappu-242387|-|	3	95.2	4	24	21	AGC	GCTGCTGCTGTTGCTGCTGCT
scaffold_21|CDS|1033333:1033867|Dappu-317639|-|	3	100.0	230	244	15	AGC	GCAGCAGCAGCAGCA
scaffold_21|CDS|1033333:1033867|Dappu-317639|-|	24	98.7	362	438	77	AAGGTCTGCTGGGCAGGAGCAGAG	CAGCAGACCTTCTCTGCTCCTGCCCAGCAGACCTTCTCTGCTCCTGCCCAGCAGACCTTCGCTGCTCCTGCCCAGCA
scaffold_21|CDS|1121367:1125452|Dappu-303490|+|	27	95.4	1586	1672	87	AAAGGAAGAAGAAATTTGCGAACCAGT	AAGAAATTTGCGAACCAGTAAAGGAAGAAGAAATTTGCGAACCAGTGAAAG-AAGAAGAAATTTGCGAATCAGTGAAGGAAGAAGAAA
scaffold_21|CDS|1121367:1125452|Dappu-303490|+|	3	100.0	3812	3826	15	AAC	AACAACAACAACAAC
scaffold_21|CDS|1208623:1209223|Dappu-317679|+|	12	90.1	153	253	101	AATGATGCAGCC	CAGCCTATGATGCAGCCATTGATGCAACCAATGATGCAGCCAGTGATGCAGCCCATGATGCAGCCCATGATGCAGA-ATATGATGCAGCCAACGATGCAGCC
scaffold_21|CDS|1208623:1209223|Dappu-317679|+|	12	89.6	258	353	96	AACCCATGATGC	ATGCAACCCACGATGCAACCCACGATGCAGCCCGCCATGCAACCCATGATGCAGCCTATGATGCAGCCTATGATGCAACCCATGATGCAACCCATG
scaffold_21|CDS|1226589:1226832|Dappu-102543|-|	12	98.0	44	92	49	AACCGCACCTTC	CCTTCAACCGCACCTTCAACCGCACCTTCAACCGCACGTTCAACCGCAC
scaffold_21|CDS|1428303:1428517|Dappu-102570|-|	3	100.0	92	106	15	ACC	CACCACCACCACCAC
scaffold_21|CDS|1439065:1440440|Dappu-224324|-|	3	100.0	1240	1260	21	CCG	GGCGGCGGCGGCGGCGGCGGC
scaffold_22|CDS|32207:32298|Dappu-102586|+|	12	100.0	41	64	24	AACCATTCGATT	GGTTAATCGAATGGTTAATCGAAT
scaffold_22|CDS|75466:75870|Dappu-317733|+|	17	90.8	40	119	80	AAGGGCCACCAGGCCAC	CCACCAGGCCAACAAGGGCCACCAGGCCAACAAGGGCCACCAGGAACACAAGGACAACCAGGTCCACAAGGGCCACCAGG
scaffold_22|CDS|232556:232852|Dappu-242525|-|	3	100.0	259	277	19	ATC	CATCATCATCATCATCATC
scaffold_22|CDS|338723:339487|Dappu-317779|+|	21	98.3	252	309	58	AAATGCCCGTGGTGGCGCACG	CGCACGTAATGCCCGTGGTGGCGCACGAAATGCCCGTGGTGGCGCACGAAATGCCCGT
scaffold_22|CDS|338723:339487|Dappu-317779|+|	15	97.8	360	404	45	AAATAATGGAACCCG	AATGGAACCCGAAATAATAGAACCCGAAATAATGGAACCCGAAAT
scaffold_22|CDS|375334:375558|Dappu-102629|-|	6	100.0	9	27	19	AATACC	ATTGGTATTGGTATTGGTA
scaffold_22|CDS|417617:417934|Dappu-242569|-|	33	94.2	103	206	104	AAAGAGCCTATCAAGACGCTGCCAGGGCCCAAG	GCTGCCAGGGCCCAAGAGAA-AGCATATCAAGACGCTACCAGGGCCCAAGAAAGAGCCTATCAAGACGCTGCCAGTGCCCAAAAAAGAGCCTATCAAGACGCTGC
scaffold_22|CDS|472787:473224|Dappu-303604|+|	14	95.3	34	77	44	AACGACGCGAGCGC	GAGCGCAACGACGCGGAGCGCAACGACGCGAGCACAACGACGCG
scaffold_22|CDS|472787:473224|Dappu-303604|+|	15	95.6	328	372	45	AACGACGCCCAGCGC	GCAACGACGCCGAGCGCAACGACGCCCAGCGAAACGACGCCCAGC
scaffold_22|CDS|605540:606068|Dappu-102663|-|	18	100.0	415	455	41	AACAAGGACCACCAGGCC	CCACCAGGCCAACAAGGACCACCAGGCCAACAAGGACCACC
scaffold_22|CDS|710942:711701|Dappu-242649|+|	30	100.0	121	189	69	AAGATATTGAGGCTGGTGACTTCCAATACG	TGGTGACTTCCAATACGAAGATATTGAGGCTGGTGACTTCCAATACGAAGATATTGAGGCTGGTGACTT
scaffold_22|CDS|710942:711701|Dappu-242649|+|	48	96.0	233	358	126	AACAGGTCGCCATCAATATCGCCTGACAAGTCGGCATCAATATCGCCG	GGCGATATTAATGGCGACATGTTCGGCGATATTGATGCCGACTTGTCAGGCGATATTGATGGCGACCTGTTCGGTGATATTGATGCCGACTTGTCAGGTGATATTGATGGCGACCTGTCCGGCGAT
scaffold_22|CDS|710942:711701|Dappu-242649|+|	39	100.0	375	462	88	AAAATCGCCAGCCTCGAAATTGCCGGACAAATCGCCATC	TTGATGGCGATTTGTCCGGCAATTTCGAGGCTGGCGATTTTGATGGCGATTTGTCCGGCAATTTCGAGGCTGGCGATTTTGATGGCGA
scaffold_22|CDS|802707:803043|Dappu-242673|-|	23	100.0	196	260	65	AACGACTTGCTGCACAGACCGGG	CAGACCGGGAACGACTTGCTGCACAGACCGGGAACGACTTGCTGCACAGACCGGGAACGACTTGC
scaffold_22|CDS|973430:974099|Dappu-102715|-|	12	100.0	479	508	30	AAAATTTGATGG	CAAATTTTCCATCAAATTTTCCATCAAATT
scaffold_22|CDS|993616:994116|Dappu-102719|-|	3	100.0	55	75	21	AAG	GAAGAAGAAGAAGAAGAAGAA
scaffold_22|CDS|1067504:1067899|Dappu-102729|-|	54	98.8	150	315	166	AAAAACTGAAAAATTGCCACCATCATCCACAGGCAAAGGTAGAAGAACCGGAAC	TGAAAAATTGCCACCATCATCCACAGGCAAAGGTAGAAGAACCGGAACAAAAACTGAAAAATTGCCACCATCATCCACAGGCAAAGGTAGAAGAACCGGAACAAAAACTGAAAAATTGCCACCATCAACCAGAGGCAAAGGTAGAAGAACCGGAACAAAAACTGAA
scaffold_22|CDS|1127940:1128119|Dappu-28917|+|	18	98.1	70	176	107	AACAGCGTCCGGAAGGTG	GAAGGTGAACAGCGTCCGGAAGGTGAACAGCGTCCGGAAGGTGAACAGCGTCCGGAAGGTGAACAGCATCCGGAAGGTGAACAGCATCCGGAAGGTGAACAGCGTCC
scaffold_22|CDS|1311884:1313986|Dappu-317955|-|	3	100.0	133	148	16	ACC	GTGGTGGTGGTGGTGG
scaffold_22|CDS|1333592:1333884|Dappu-50373|-|	3	100.0	192	209	18	AAC	CAACAACAACAACAACAA
scaffold_22|CDS|1356510:1356763|Dappu-102761|+|	18	100.0	37	87	51	ACCACGGCCTCTGCCACG	GAGGCCGTGGTCGTGGCAGAGGCCGTGGTCGTGGCAGAGGCCGTGGTCGTG
scaffold_23|CDS|25564:26289|Dappu-224345|-|	12	100.0	244	269	26	AAAAAGCCAGAC	AAGCCAGACAAAAAGCCAGACAAAAA
scaffold_23|CDS|36968:37502|Dappu-102767|-|	3	95.8	173	196	24	AAC	ACAACGACAACAACAACAACAACA
scaffold_23|CDS|37566:40040|Dappu-102767|-|	3	100.0	783	797	15	CCG	CCGCCGCCGCCGCCG
scaffold_23|CDS|40122:42616|Dappu-102767|-|	3	100.0	679	701	23	AAC	ACAACAACAACAACAACAACAAC
scaffold_23|CDS|40122:42616|Dappu-102767|-|	3	95.8	761	784	24	AAC	CAACAACTACAACAACAACAACAA
scaffold_23|CDS|40122:42616|Dappu-102767|-|	3	100.0	1946	1961	16	AAC	CAACAACAACAACAAC
scaffold_23|CDS|64702:65701|Dappu-317966|+|	9	100.0	235	255	21	ACCACCAGG	GGACCACCAGGACCACCAGGA
scaffold_23|CDS|65993:66381|Dappu-317966|+|	9	100.0	66	88	23	AGCCGGCCC	GGCCCAGCCGGCCCAGCCGGCCC
scaffold_23|CDS|65993:66381|Dappu-317966|+|	24	94.6	219	310	92	AAGCCCCTGCTCCAGTCGTCTATC	CCAGTCGTCTA-CAAAGCCCCTGCCCCAGTCGTCTATCAAGCCCCTGCTCCAGTCGTCTATAAAGCCCCTGCCCCAGTCGTCTATCAAGCCCC
scaffold_23|CDS|76344:76415|Dappu-224348|-|	12	100.0	9	34	26	ACGGGCTCTGGC	AGAGCCCGTGCCAGAGCCCGTGCCAG
scaffold_23|CDS|103576:107981|Dappu-102776|-|	3	100.0	1204	1220	17	AAC	AACAACAACAACAACAA
scaffold_23|CDS|103576:107981|Dappu-102776|-|	3	100.0	1427	1447	21	ACG	GACGACGACGACGACGACGAC
scaffold_23|CDS|157065:157334|Dappu-317981|-|	3	100.0	137	152	16	AAC	AACAACAACAACAACA
scaffold_23|CDS|157511:157806|Dappu-317981|-|	3	100.0	147	164	18	CCG	GCCGCCGCCGCCGCCGCC
scaffold_23|CDS|158975:159614|Dappu-317981|-|	3	100.0	7	22	16	AGC	CAGCAGCAGCAGCAGC
scaffold_23|CDS|161901:163844|Dappu-242854|-|	3	100.0	27	53	27	AGC	CAGCAGCAGCAGCAGCAGCAGCAGCAG
scaffold_23|CDS|161901:163844|Dappu-242854|-|	3	100.0	100	117	18	ACG	ACGACGACGACGACGACG
scaffold_23|CDS|161901:163844|Dappu-242854|-|	3	100.0	346	365	20	AGC	CAGCAGCAGCAGCAGCAGCA
scaffold_23|CDS|161901:163844|Dappu-242854|-|	3	100.0	478	502	25	AGC	CAGCAGCAGCAGCAGCAGCAGCAGC
scaffold_23|CDS|161901:163844|Dappu-242854|-|	3	95.2	745	765	21	CCG	CCGCCGCCTCCGCCGCCGCCG
scaffold_23|CDS|161901:163844|Dappu-242854|-|	3	100.0	821	835	15	CCG	CCGCCGCCGCCGCCG
scaffold_23|CDS|161901:163844|Dappu-242854|-|	6	100.0	1174	1191	18	ACCACT	AGTGGTAGTGGTAGTGGT
scaffold_23|CDS|161901:163844|Dappu-242854|-|	3	100.0	1668	1684	17	ACC	TGGTGGTGGTGGTGGTG
scaffold_23|CDS|180034:180234|Dappu-50513|-|	12	100.0	155	178	24	ACCACGACCAGC	GACCAGCACCACGACCAGCACCAC
scaffold_23|CDS|224257:227794|Dappu-102792|-|	24	95.8	2484	2555	72	AAGATGTAGGAGGTGGAGGTCCGT	TCCACCTCCTACATCTTACGGACCACCACCTCCTACATCTTACGGGCCTCCACCCCCTACATCTTACGGACC
scaffold_23|CDS|224257:227794|Dappu-102792|-|	3	100.0	2959	2973	15	ACC	CACCACCACCACCAC
scaffold_23|CDS|232309:237969|Dappu-102793|-|	3	100.0	665	683	19	AAC	CAACAACAACAACAACAAC
scaffold_23|CDS|232309:237969|Dappu-102793|-|	15	100.0	3332	3362	31	ACATCATCCAGCACC	CATCCAGCACCACATCATCCAGCACCACATC
scaffold_23|CDS|232309:237969|Dappu-102793|-|	21	96.6	3783	3929	147	AAACGAATTGATTACTGGGAT	TCCCAGTAATCAATTCGTTAATCCCAATAACCAATTCGTTAATCCCAGTAATCAATTCGTTTATCCCAGTAATCAATTCGTTAATCCCAGTAATCAATTCGTTTATCCCAGTAATCAATTCGTTTATCCCAGTAATCAATTCGTTTA
scaffold_23|CDS|232309:237969|Dappu-102793|-|	18	95.5	4506	4593	88	AACACCGACGACAACGAC	ACCGACGACAACGACAACACCGACGACAACGACAACTCCGACGACAACAACAACACCCACTACAACGACAACACCGACGACAACGACA
scaffold_23|CDS|232309:237969|Dappu-102793|-|	3	100.0	4906	4925	20	ACC	ACCACCACCACCACCACCAC
scaffold_23|CDS|242818:247340|Dappu-317995|-|	15	93.1	1252	1309	58	AAAAGTCCCGGAAGT	AAGTAAAAGTCCCTGCAA-TAAAAGTCCCGGAAGTAAAAGTCCCGGAAGTGAAAGTCCC
scaffold_23|CDS|242818:247340|Dappu-317995|-|	3	100.0	4128	4144	17	AAG	AAGAAGAAGAAGAAGAA
scaffold_23|CDS|461495:462067|Dappu-303670|-|	32	97.4	298	377	80	AACACCGGTAGGCCGGACAACAGGAGCAACGG	GTTGTCCGGCCTACCGGTGTTCCAGTTGCTCCTGTTGTCCGGCCTACCGGTGTTCCGGTTGCTCCTGTTGTCCGGCCTAC
scaffold_23|CDS|496497:496684|Dappu-242944|+|	3	100.0	83	120	38	CCG	GGCGGCGGCGGCGGCGGCGGCGGCGGCGGCGGCGGCGG
scaffold_23|CDS|535207:535429|Dappu-102847|-|	3	96.0	190	214	25	ACC	GGTGGTGGTGATGGTGGTGGTGGTG
scaffold_23|CDS|545487:546525|Dappu-242949|-|	9	100.0	196	216	21	ACCACCAGG	GGACCACCAGGACCACCAGGA
scaffold_23|CDS|560880:561062|SPA_e_gw1.23.147.1|-|	4	96.3	38	63	26	AAAC	TTTGTT-GTTTGTTTGTTTGTTTGTTT
scaffold_23|CDS|614420:615001|Dappu-303676|+|	3	100.0	235	251	17	AGC	AGCAGCAGCAGCAGCAG
scaffold_23|CDS|617870:618842|Dappu-303747|+|	9	93.9	268	300	33	ACCTCCTGG	GGACCTCCTGGTCCTCCTGGACCTCCAGGACCT
scaffold_23|CDS|632079:632819|Dappu-242970|-|	78	89.9	115	604	490	AAAAAGGGACGCAAGGGCCGCTCTGTCGAAGGAGAAACAACCGACTTGGAAGCCGCTGAACATCGCTACAAGGGATAC	AAGGGACGCAAGGGCCGCTCTGTCGAAGGAGAAACAACCGACTTGGAAGCCGCTGAACATCGCTACAAGGGATACAAAAAAGGAGAACGTAAAGGCCGCTCTGTCGAAGGAGAAGCAGCTGACTTGGAAGCCGATGAACACCGCCACAAGGGATACAA---GGGACGCAAGGGCCGCTCTATCGAAGAAGAGACAGTTGACATGGAAGCCGCTGAGCATCGCCACAAGGGGTATAA---GGGACGCAAGGGCCGCTCTGTCGAAGGAGAGACAGTCGACATGGAAGCCGCTGAACATCGCTACAAGGGATACAAA--GG-ACGCAAGGGCCGCTCTGTCGAAGGAGAAACAACCGACTTGGAAGCCGCTGAACATCGCCACAAGGGATACAAAAAAGGAGGACGTAAAGGCCGCTCTGTCGAAGGAGAAGCAGCTGACTTGGAAGCCGCTGAACACCGCCACAAGGGATACAA---GGGACGCAAGGGCCGCTCTATCGAAG
scaffold_23|CDS|659209:659288|Dappu-242979|+|	3	100.0	56	78	23	AGC	CAGCAGCAGCAGCAGCAGCAGCA
scaffold_23|CDS|676589:677263|Dappu-102881|-|	3	92.6	202	228	27	ACG	TCGTCATCGTCGTCGACGTCGTCGTCG
scaffold_23|CDS|676589:677263|Dappu-102881|-|	3	100.0	312	334	23	CCG	CGGCGGCGGCGGCGGCGGCGGCG
scaffold_23|CDS|722631:722822|Dappu-303682|+|	1	100.0	123	137	15	C	GGGGGGGGGGGGGGG
scaffold_23|CDS|756061:756417|Dappu-318105|+|	9	100.0	316	345	30	ACCATATCC	GGTGGATATGGTGGATATGGTGGATATGGT
scaffold_23|CDS|782273:782941|Dappu-243004|+|	3	100.0	373	389	17	AGC	AGCAGCAGCAGCAGCAG
scaffold_23|CDS|782273:782941|Dappu-243004|+|	3	100.0	578	594	17	AAG	CTTCTTCTTCTTCTTCT
scaffold_23|CDS|782273:782941|Dappu-243004|+|	3	100.0	622	641	20	AAC	ACAACAACAACAACAACAAC
scaffold_23|CDS|864714:865160|Dappu-318119|-|	15	92.2	248	311	64	AAGCTGGAGATGGAT	CTCCAGCTTATCCTTCACCAGCTTACCCATCTCCATCTTATCCGTCTCCAGCTTATCCATCTCC
scaffold_23|CDS|865227:865451|Dappu-318119|-|	12	100.0	148	171	24	AAACCCGAATAC	GAATACAAACCCGAATACAAACCC
scaffold_23|CDS|987552:987873|Dappu-243050|-|	3	100.0	250	267	18	AGC	CAGCAGCAGCAGCAGCAG
scaffold_23|CDS|1021316:1021517|Dappu-243056|-|	3	100.0	85	102	18	AGC	CTGCTGCTGCTGCTGCTG
scaffold_23|CDS|1021312:1021517|Dappu-303785|-|	3	100.0	85	102	18	AGC	CTGCTGCTGCTGCTGCTG
scaffold_23|CDS|1087853:1089586|Dappu-303769|-|	3	100.0	1584	1607	24	AGC	CAGCAGCAGCAGCAGCAGCAGCAG
scaffold_23|CDS|1163699:1164847|Dappu-102957|+|	3	100.0	123	148	26	AGC	CAGCAGCAGCAGCAGCAGCAGCAGCA
scaffold_23|CDS|1163699:1164847|Dappu-102957|+|	3	100.0	832	850	19	AAC	CAACAACAACAACAACAAC
scaffold_24|CDS|14538:15222|Dappu-303885|-|	3	100.0	519	533	15	AAG	AGAAGAAGAAGAAGA
scaffold_24|CDS|266326:267004|Dappu-318219|-|	3	100.0	394	413	20	ACC	ACCACCACCACCACCACCAC
scaffold_24|CDS|356464:356760|SPA_estExt_Genewise1.C_240083|-|	12	97.0	76	108	33	AACAACAACAGC	CAACAGCAGCAACAACAACAGCAACAACAACAG
scaffold_24|CDS|407419:407664|Dappu-318238|+|	3	96.0	86	110	25	AGC	CTGCTGCTGCTGCCGCTGCTGCTGC
scaffold_24|CDS|464079:464969|Dappu-243206|+|	3	100.0	567	586	20	AGC	GCAGCAGCAGCAGCAGCAGC
scaffold_24|CDS|565742:566131|Dappu-243221|-|	24	99.3	77	381	305	AAGGCAGCGGAGTACTACACCACG	TACACCACGAAGGCAGCGGAGTACTACACCACGAAGGCAGCGGAGTACTACACCACGAAGGGAGCGGAGTACTACACCACGAAGGCAGCGGAGTACTACACCACGAAGGCAGCGGAGTACTACACCACGAAGGCAGCGGAGTACTACACCACGAAGGCAGCGGAGTACTACACCACGAAGGCAGCGGAGTACTACACCACGAAGGGAGCGGAGTACTACACCACGAAGGCAGCGGAGTACTACACCACGAAGGCAGCGGAGTACTACACCACGAAGGCAGCGGAGTACTACACCACGAAGGCAGC
scaffold_24|CDS|576696:577460|Dappu-303904|-|	3	94.3	12	46	35	AAG	GAAGACGAAGAAGAAGAAGAAGAGGAAGAAGAAGA
scaffold_24|CDS|679941:680096|Dappu-318272|-|	3	100.0	105	120	16	AGC	TGCTGCTGCTGCTGCT
scaffold_24|CDS|807209:807917|Dappu-103119|-|	3	100.0	547	561	15	AGG	GGAGGAGGAGGAGGA
scaffold_24|CDS|829139:829642|Dappu-103126|+|	12	100.0	202	231	30	AACCGACCCACC	GACCCACCAACCGACCCACCAACCGACCCA
scaffold_24|CDS|829139:829642|Dappu-103126|+|	12	91.1	284	362	79	AACCGACCCACC	CAACCGACCCACCTACTGACCCACCAACCAACCCAACAACCGACCCAACAACCGACCCACCTACTGACCCACCAACCGA
scaffold_24|CDS|829139:829642|Dappu-103126|+|	12	100.0	406	434	29	AACAACCAACCC	ACAACCAACCCAACAACCAACCCAACAAC
scaffold_24|CDS|880081:880643|Dappu-318323|+|	3	100.0	322	336	15	CCG	GCCGCCGCCGCCGCC
scaffold_24|CDS|946027:946365|Dappu-318338|-|	3	100.0	33	47	15	ACG	CGACGACGACGACGA
scaffold_24|CDS|1150695:1153296|Dappu-243392|+|	6	95.8	590	613	24	AACAGC	CAGCAGCAGCAACAGCAACAGCAA
scaffold_24|CDS|1150695:1153296|Dappu-243392|+|	3	100.0	1005	1027	23	ACG	CGACGACGACGACGACGACGACG
scaffold_24|CDS|1215062:1215262|Dappu-103224|+|	6	97.2	19	54	36	AAAAAT	AATAAAAATAAAAATAAAGATAAAAATAAAAATAAA
scaffold_24|CDS|1222976:1223292|Dappu-318406|+|	5	100.0	265	282	18	AAAAG	AAGAAAAGAAAAGAAAAG
scaffold_24|CDS|1223372:1223920|Dappu-243410|+|	3	100.0	455	469	15	AAG	AAGAAGAAGAAGAAG
scaffold_24|CDS|1232008:1232168|Dappu-303955|+|	3	100.0	138	155	18	CCG	CCGCCGCCGCCGCCGCCG
scaffold_24|CDS|1281691:1282273|Dappu-318416|+|	3	100.0	434	452	19	ACG	GACGACGACGACGACGACG
scaffold_24|CDS|1282817:1283805|Dappu-318416|+|	3	96.0	347	371	25	CCG	GGCGGCGGCGGCAGCGGCGGCGGCG
scaffold_24|CDS|1284395:1285924|Dappu-318416|+|	3	100.0	1281	1299	19	AGG	CTCCTCCTCCTCCTCCTCC
scaffold_24|CDS|1284395:1285924|Dappu-318416|+|	6	100.0	1330	1356	27	AACGGC	AACGGCAACGGCAACGGCAACGGCAAC
scaffold_25|CDS|96071:96539|Dappu-304063|+|	3	100.0	353	367	15	AGC	AGCAGCAGCAGCAGC
scaffold_25|CDS|97887:98225|Dappu-304063|+|	3	100.0	116	135	20	ACG	CGTCGTCGTCGTCGTCGTCG
scaffold_25|CDS|97887:98225|Dappu-304063|+|	3	100.0	136	151	16	CCG	GGCGGCGGCGGCGGCG
scaffold_25|CDS|97887:98225|Dappu-304063|+|	3	100.0	181	195	15	ACG	ACGACGACGACGACG
scaffold_25|CDS|98356:99885|Dappu-304063|+|	3	100.0	1033	1047	15	AAC	CAACAACAACAACAA
scaffold_25|CDS|98356:99885|Dappu-304063|+|	3	93.1	1186	1214	29	AAC	CAACAACAACAACAGCATCAACAACAACA
scaffold_25|CDS|100901:101314|Dappu-304063|+|	3	100.0	213	230	18	AGC	GCAGCAGCAGCAGCAGCA
scaffold_25|CDS|102392:103030|Dappu-304063|+|	3	100.0	381	396	16	AGC	GCAGCAGCAGCAGCAG
scaffold_25|CDS|154870:155240|Dappu-51392|+|	4	100.0	41	63	23	ACGG	ACGGACGGACGGACGGACGGACG
scaffold_25|CDS|193995:194253|Dappu-304067|-|	18	97.2	104	246	143	ACACCGACCACGACTACT	ACGACTACTACACCGACCACTACTACTACACCGACCACTACTACTACACCGACCACGACTACTACACCGACCACTACTACTACACCGACCACGACTACTACACCGACCACGACTACTACACCGGCCACGACTACTACACCGAC
scaffold_25|CDS|220634:221053|Dappu-103276|-|	3	100.0	222	236	15	AAC	AACAACAACAACAAC
scaffold_25|CDS|233345:233923|Dappu-303994|-|	12	97.4	100	137	38	AACTTACCGCCC	CCAACTTACCGCCCAACTTACCGCCCAACTCACCGCCC
scaffold_25|CDS|243070:243624|Dappu-243473|+|	12	90.6	121	173	53	ACCTATCGCCCC	CGCCCTACCTATCGCCCCACTC-ACCGCCCCACCCATCGCCCCACCTATCGCCC
scaffold_25|CDS|284365:284530|Dappu-318471|+|	3	96.3	79	105	27	AAG	AAGAACAAGAAGAAGAAGAAGAAGAAG
scaffold_25|CDS|292272:292440|Dappu-224645|+|	3	100.0	85	101	17	AAG	GAAGAAGAAGAAGAAGA
scaffold_25|CDS|350813:351000|Dappu-304083|+|	3	100.0	135	149	15	CCG	GCCGCCGCCGCCGCC
scaffold_25|CDS|369758:369992|Dappu-304087|-|	3	100.0	84	102	19	AAC	CAACAACAACAACAACAAC
scaffold_25|CDS|369758:369992|Dappu-304087|-|	6	100.0	198	219	22	ACGATC	ATCACGATCACGATCACGATCA
scaffold_25|CDS|399139:399243|Dappu-243520|-|	3	100.0	80	100	21	AAG	AAGAAGAAGAAGAAGAAGAAG
scaffold_25|CDS|399249:399442|Dappu-243520|-|	3	100.0	21	39	19	AAG	TCTTCTTCTTCTTCTTCTT
scaffold_25|CDS|406547:406653|Dappu-243520|-|	3	100.0	19	34	16	AAG	GAAGAAGAAGAAGAAG
scaffold_25|CDS|448745:448991|HUG_NCBI_GNO_2500086|+|	3	100.0	103	122	20	CCG	GCGGCGGCGGCGGCGGCGGC
scaffold_25|CDS|461373:461619|HUG_e_gw1.25.258.1|+|	3	100.0	103	122	20	CCG	GCGGCGGCGGCGGCGGCGGC
scaffold_25|CDS|566326:566436|Dappu-243559|+|	5	100.0	64	83	20	ACCCG	GACCCGACCCGACCCGACCC
scaffold_25|CDS|618119:618679|Dappu-243572|-|	12	100.0	100	125	26	AACTTACCGCCC	CCAACTTACCGCCCAACTTACCGCCC
scaffold_25|CDS|618119:618679|Dappu-243572|-|	24	98.2	121	176	56	ACCCATCGCCCCACTCACCGCCCT	CGCCCCACTCACCGCCCTACCCATCGCCCCACTCACCGCCCCACCCATCGCCCCAC
scaffold_25|CDS|626036:626491|Dappu-243575|+|	12	97.4	100	137	38	AACTTACCGCCC	CCAACTTACCGCCCAACTTACCGCCCAACTCACCGCCC
scaffold_25|CDS|626036:626491|Dappu-243575|+|	12	92.5	133	185	53	ACCCATCGCCCC	CGCCCTACCCATCGCCCCACTCACCGCCCCACCCATCGCCCCACCTATCGCCC
scaffold_25|CDS|629845:630414|Dappu-304096|+|	12	100.0	97	122	26	AACTTACCGTCC	CGTCCAACTTACCGTCCAACTTACCG
scaffold_25|CDS|678374:678871|Dappu-318561|+|	3	100.0	358	372	15	AGC	CAGCAGCAGCAGCAG
scaffold_25|CDS|680908:681030|Dappu-224701|-|	6	100.0	102	119	18	AAAAGG	GGAAAAGGAAAAGGAAAA
scaffold_25|CDS|697998:699710|Dappu-103402|-|	9	100.0	1680	1709	30	ACGATGAGG	GGACGATGAGGACGATGAGGACGATGAGGA
scaffold_25|CDS|776177:776384|Dappu-103422|-|	3	100.0	165	183	19	AGC	CTGCTGCTGCTGCTGCTGC
scaffold_25|CDS|778085:778810|Dappu-103423|+|	3	100.0	316	333	18	AGC	AGCAGCAGCAGCAGCAGC
scaffold_25|CDS|799173:799327|Dappu-304111|+|	3	100.0	37	55	19	CCG	CCGCCGCCGCCGCCGCCGC
scaffold_25|CDS|800434:802524|Dappu-318592|-|	3	100.0	1887	1903	17	ATC	TCATCATCATCATCATC
scaffold_25|CDS|856064:856507|Dappu-304032|+|	2	100.0	144	161	18	AC	CACACACACACACACACA
scaffold_25|CDS|859043:859297|Dappu-23478|-|	12	100.0	44	69	26	ACCACCACCATC	CATCACCACCACCATCACCACCACCA
scaffold_25|CDS|881785:882024|Dappu-103449|-|	4	100.0	85	100	16	AACG	AACGAACGAACGAACG
scaffold_25|CDS|882665:882884|Dappu-103450|-|	7	100.0	9	29	21	ACGAGAG	AGACGAGAGACGAGAGACGAG
scaffold_25|CDS|884494:885967|Dappu-103450|-|	6	96.6	602	630	29	AAATGG	GGAAATGGAAACGGAAATGGAAATGGAAA
scaffold_25|CDS|884494:885967|Dappu-103450|-|	3	100.0	1228	1252	25	CCG	CGGCGGCGGCGGCGGCGGCGGCGGC
scaffold_25|CDS|884494:885967|Dappu-103450|-|	3	100.0	1278	1300	23	ACG	CGTCGTCGTCGTCGTCGTCGTCG
scaffold_25|CDS|889585:889827|Dappu-51498|+|	3	100.0	212	231	20	ACG	ACGACGACGACGACGACGAC
scaffold_25|CDS|916783:917028|Dappu-243662|+|	24	98.2	78	246	169	ACACCAGCGAGTCACCGGAGTACT	CACCAGCGAGGCACCGGAGTACTACACCAGCGAGTCACCGGAGTACTACACCAGCGAGTCACCGGAGTACTACACCAGCGAGTCACCGGAGTACTACACCAGCGAGTCACCGGAGTACTACACCAGCGAGTCACCGGAGTACTACACCAGCGGGGCACCGGAGTACTAC
scaffold_25|CDS|983035:983145|Dappu-243678|+|	12	100.0	39	62	24	AACTCTGCCCTC	AGGGCAGAGTTGAGGGCAGAGTTG
scaffold_25|CDS|985046:986083|Dappu-243679|-|	3	100.0	385	400	16	AGC	GCTGCTGCTGCTGCTG
scaffold_25|CDS|1110649:1111013|Dappu-243712|+|	3	100.0	27	47	21	AGC	AGCAGCAGCAGCAGCAGCAGC
scaffold_25|CDS|1144852:1146300|Dappu-304139|+|	3	100.0	251	265	15	AAG	AAGAAGAAGAAGAAG
scaffold_25|CDS|1150432:1152734|Dappu-318667|+|	12	96.9	149	180	32	AAAATGGGACTG	TGAAAATGGGACTGAAAATGGGCCTGAAAATG
scaffold_25|CDS|1150432:1152734|Dappu-318667|+|	12	100.0	2163	2189	27	AAAATGGAACCG	TGGAACCGAAAATGGAACCGAAAATGG
scaffold_25|CDS|1185393:1187438|Dappu-318675|-|	3	95.2	376	396	21	AAC	CAACAACAGCAACAACAACAA
scaffold_25|CDS|1185393:1187438|Dappu-318675|-|	3	100.0	445	461	17	ACC	GGTGGTGGTGGTGGTGG
scaffold_25|CDS|1185393:1187438|Dappu-318675|-|	3	95.2	1891	1911	21	AAC	CAACAACAACAGCAACAACAA
scaffold_25|CDS|1189731:1190210|Dappu-318676|-|	9	100.0	19	41	23	AACAGCAGC	CAACAGCAGCAACAGCAGCAACA
scaffold_25|CDS|1191262:1192071|Dappu-318676|-|	3	100.0	359	374	16	ACG	CGACGACGACGACGAC
scaffold_25|CDS|1191262:1192071|Dappu-318676|-|	6	93.8	565	596	32	AACAGC	CAACAGCAGCAGCAACAACAACAGCAACAGCA
scaffold_25|CDS|1191262:1192071|Dappu-318676|-|	3	100.0	666	685	20	AGC	GCAGCAGCAGCAGCAGCAGC
scaffold_25|CDS|1192484:1193413|Dappu-318677|-|	9	100.0	91	113	23	AACAACAGC	CAACAACAGCAACAACAGCAACA
scaffold_25|CDS|1195855:1196808|Dappu-318677|-|	3	100.0	735	751	17	ACG	CGACGACGACGACGACG
scaffold_25|CDS|1218069:1220138|Dappu-224791|-|	3	100.0	30	44	15	AAG	AGAAGAAGAAGAAGA
scaffold_25|CDS|1218069:1220138|Dappu-224791|-|	3	100.0	257	273	17	AAG	AAGAAGAAGAAGAAGAA
scaffold_25|CDS|1218069:1220138|Dappu-224791|-|	3	100.0	832	846	15	CCG	CCGCCGCCGCCGCCG
scaffold_25|CDS|1269593:1270842|Dappu-304151|+|	18	100.0	315	355	41	AACAACAACCACGACTGC	ACAACCACGACTGCAACAACAACCACGACTGCAACAACAAC
scaffold_26|CDS|107826:108060|Dappu-243777|-|	36	95.5	53	230	178	AACGTCACCGTGATCGACCCGGCAGATGAGCCTAGC	GACCCGGCAGATGAGCCTAGCAACGTAACTGTGATCGACCCGGCAGATGAGCCTAGAAACGTCACCGTGATCGACCCGGCAGATGAGCCTAGCAACGTCACCGTGACT-GACCCGGCAGATGAGCCTAGCAACGTAACCGTGACCGACCCGGCAGATGAGCCTGGCAACGTCACCGTGA
scaffold_26|CDS|138325:138818|Dappu-103578|+|	18	97.7	349	392	44	AAACTCTGCCATCAATTG	CATCAATTGAAACTCTGCCATCAACTGAAACTCTGCCATCAATT
scaffold_26|CDS|171485:171887|Dappu-318727|-|	9	97.7	202	245	44	AACTTCGAC	CAACTTCGACAACTTCGACAACTTCGACAACTTCGATAACTTCG
scaffold_26|CDS|208263:208377|Dappu-243798|-|	3	100.0	56	71	16	ATC	CATCATCATCATCATC
scaffold_26|CDS|264288:264410|Dappu-318731|+|	18	97.6	11	52	42	AAAATCCCAGCGCCGAAG	CCGAAGAAAATCCCAGCGACGAAGAAAATCCCAGCGCCGAAG
scaffold_26|CDS|289837:290066|Dappu-243816|-|	12	92.2	61	111	51	AAGAAGAAGACG	GAAGAAGAAGACCAAGAAGAAGCCGAAGAAGAAGACCAACAAGAAGACGAA
scaffold_26|CDS|348080:348313|Dappu-103601|-|	21	98.1	12	63	52	AATCCACAGGAGACGATAATG	GATAATGAATTCACAGGAGACGATAATGAATCCACAGGAGACGATAATGAAT
scaffold_26|CDS|449771:450127|Dappu-304196|+|	7	96.7	140	168	29	AAACGCG	GCGAAA-GCGAAACGCGAAACGCGAAACGC
scaffold_26|CDS|470263:470459|Dappu-318789|+|	14	100.0	133	160	28	AACTTGTAATTCTT	AAGAATTACAAGTTAAGAATTACAAGTT
scaffold_26|CDS|661601:661663|Dappu-51584|-|	2	100.0	24	42	19	AC	CACACACACACACACACAC
scaffold_26|CDS|668564:668968|Dappu-51584|-|	3	100.0	238	254	17	AGC	CAGCAGCAGCAGCAGCA
scaffold_26|CDS|681378:684311|Dappu-243907|-|	51	93.0	149	349	201	AAATCCAACCGGAAGAGAGGGAAGAGTGTTCTCTTCACGTTCCAACTGCTC	TCTTCCGGATGGATTTGAGCAGCTGGAACGTGAAGAGATCACTCTTACATCGC-TCACGAATGGATTTGAGCAGTTGGAACGTGAAGAGAACACTCTTCCCTCTCTTCCGGTTGGATTTGAGCAGTTGGAACGTGAAGAGAACACTCTTCCTTCTCTTCCGGATGGATTTGAGCAGTTGGAACTTGAAGAGAAGACTCTTCC
scaffold_26|CDS|681378:684311|Dappu-243907|-|	428	97.7	1477	2578	1102	AAAAGAAGGAAGAGTGTTCTCTTCACGTTCCAACTGCTCAAATCAAATTCATCCGGAAGAGTCTTCTCTTCAAGTTCCAACTGCTCAAATCCATCCGGAAGAGAAGGAAAAGTGTTCTCTTCACGTTCCAGCTGCTCAAATCCACCCGGAAGAGAAGGAAGAGTGTTCTCTTCACGTTCCAACTGCTCAAATCCATCCGGAAGAGTCTTCTCTTCAAGTTCCAACTGCTCAAATCCATCCGGAAAAGAAGGAAGAGTGTTCTCTTCACGTTCCAACTGCTCAAATCCATCCGGAAGAGTCTTCTCTTCAAGTTCCAACTGCTCAAATCCATCCGGAAGAGAAGGAAAAGTGTTCTCTTCACGTTCCAACTGCTCAAATCCATCCGGAAGAGTGTTCTCTTCACGTTCCAACTGCTCAAATCCATCCGG	CTCTTCCGGATGGATTTGAGCAGCTGGAACGTGAAGAGAACACTTTTCCTTCTCTTCCGGATGGATTTGAGCAGTTGGAACTTGAAGAGAAGACTCTTCCGGATGGATTTGAGCAGTTGGAACGTGAAGAGAACACTCTTCCTTCTCTTCCGGATGGATTTGAGCAGTTGGAACGTGAAGAGAACACTCTTCCTTCTCTTCTTGG-TGGATTTGAGCAGTTGGAACTTGAAGAGAAGACTCTTCCGGATG-A----ATTTGAGCAGTTGGAACGTGAAGAGAACACTCTTCCTTCTTTTCCGGATGGATTTGAGCAGTTGGAACGTGAAGAGAACACTCTTCCGGATGGATTTGAGCAGTTGGAACGTGAAGAGAACACTTTTCCTTCTCTTCCGGATGGATTTGAGCAGTTGGAACTTGAAGAGAAGACTCTTCCGGATGGATTTGAGCAGTTGGAACGTGAAGAGAACACTCTTCCTTCTTTTCCGGATGGATTTGAGCAGTTGGAACTTGAAGAGAAGACTCTTCCGGATGGATTTGAGCAGTTGGAACGTGAAGAGAACACTCTTCCTTCTCTTCCGGGTGGATTTGAGCAGCTGGAACGTGAAGAGAACACTTTTCCTTCTCTTCCGGATGGATTTGAGCAGTTGGAACTTGAAGAGAAGACTCTTCCGGATGAATTTGA---G--CAGTTGGAACGTGAAGAGAACACTCTTCCTTCTTTTCCGGATGGATTTGAGCAGTTGGAACGTGAAGAGAACACTCTTCCGGATGGATTTGAGCAGTTGGAACGTGAAGAGAACACTTTTCCTTCTCTTCCGGATGGATTTGAGCAGTTGGAACTTGAAGAGAAGACTCTTCCGGATGAATTTGAGCAGTTGGAACGTGAAGAGAACACTCTTCCTTCTTTTCCGGATGGATTTGAGCAGTTGGAACTTGAAGAGAAGACTCTTCCGGATGGATTTGAGCAGTTGGAACGTGAAGAGAACACTCTTCCTTCTCTTCCGGATGGATTTGAGCAGTTGGAACGTGAAGAGAACACTCTTCCTTCTCTTCTTGATGGATTTGAGCAGTTGGAACTTGAAGAGAAGACTCTTCCGGATGGATTTGA
scaffold_26|CDS|681378:684311|Dappu-243907|-|	46	88.2	2140	2682	543	AAAAGAAGGTGTTCTCTTCACGTTCCAACTGCTCAAATCCATCCGG	TTCCGGATGAATTTGAGCAGTTGGAACGTGAAGAGAACACTCTTCCTTCTTTTCCGGATGGATTTGAGCAGTTGGAACGTGAAGAGAACAC-T-CTT--CCGGATGGATTTGAGCAGTTGGAACGTGAAGAGAACACTTTTCCTTCTCTTCCGGATGGATTTGAGCAGTTGGAACTTGAAGAGAAGAC-T-CTT--CCGGATGAATTTGAGCAGTTGGAACGTGAAGAGAACACTCTTCCTTCTTTTCCGGATGGATTTGAGCAGTTGGAACTTGAAGAGAAGAC-T-CTT--CCGGATGGATTTGAGCAGTTGGAACGTGAAGAGAACACTCTTCCTTCTCTTCCGGATGGATTTGAGCAGTTGGAACGTGAAGAGAACACTCTTCCTTCTCTTCTTGATGGATTTGAGCAGTTGGAACTTGAAGAGAAGAC-T-CTT--CCGGATGGATTTGAGCAGCTGGAACGTGAAGAGAAGAC-T-CTT--CCGGATGGATTTGAGCAGCTGAAACGTGAAGAGAACAC-T-CTT--CCGGATGGATTTGAGCAGTTGGAACGTGAAGAGA
scaffold_26|CDS|681378:684311|Dappu-243907|-|	42	95.2	2704	2827	124	AAATCCATACGGAAGAGTCTTCTCTTCACGTTCCAGCTGCTC	ATGGATTTGAGCACCTGGAACATGAAGAGAAGACTCTTCCGTATGGATTTGAGCAGCTGGAACGTAAAGAGAAGACTCTTCCGGATGGATTTGAGCAGCTGAAACGTGAAGAGAACACTCTTCC
scaffold_26|CDS|681378:684311|Dappu-243907|-|	51	98.4	2779	2902	124	AAACGTGAAGAGAACACTCTTCCTTCTCTTCCGGATGGATTTGAGCAGCTG	CTCTTCCGGATGGATTTGAGCAGCTGAAACGTGAAGAGAACACTCTTCCTTCTCTTCCGGATGGATTTGAGCAGCTCGAA-CGTGAAGAGAACACTCTTCCTTCTCTTCCGGATGGATTTGAGCA
scaffold_26|CDS|692302:693969|Dappu-318831|-|	51	93.0	264	464	201	AAATCCAACCGGAAGAGAGGGAAGAGTGTTCTCTTCACGTTCCAACTGCTC	TCTTCCGGATGGATTTGAGCAGCTGGAACGTGAAGAGATCACTCTTACATCGC-TCACGAATGGATTTGAGCAGTTGGAACGTGAAGAGAACACTCTTCCCTCTCTTCCGGTTGGATTTGAGCAGTTGGAACGTGAAGAGAACACTCTTCCTTCTCTTCCGGATGGATTTGAGCAGTTGGAACTTGAAGAGAAGACTCTTCC
scaffold_26|CDS|692302:693969|Dappu-318831|-|	47	86.3	323	1543	1221	AAATCCATCCGAGAAGGAAGAGTGTTCTCTTCACGTTCCAACTGCTC	ATGGATTTGAGCAGTTGGAACGTGAAGAGAACACTCTTCCCTCTCTTCCGGTTGGATTTGAGCAGTTGGAACGTGAAGAGAACACTCTTCCTTCTCTTCCGGATGGATTTGAGCAGTTGGAAC-T----TGAAGAGAAGACTCTTC-CGGATGGATTTGAGCAGTTGGAACGTGAAGAGAACA--C-T-CTTC-CGGATGGATTTGAGCAGTTGGAACGTGAAGAGAACACTCTTCCTTCTCTTCCGTATGGATTTGAGCAGCTGGAACGTGAAGAGAACACTCTTCCTTCTCTTCCGTATGGATTTGAGCAGTTGGAACGTGAAGAGAACACTCTTCCTTCTCTTCTTGATGGATTTGAGCAGTTGGAACTTGAAGAGAAGACTCTTCC-----GGATGGATTTGAGCAGTTGGAACGGGAAGAGAACACTCTTCC-----GGATGGATTTGAGCAGTTGGAACGTGAAGAGAACACTCTTCCTTCTCTTCCGGATAAATTTGAGCAGTTGGAACTTGAAGAGAAGACTCCTCCGGAT-G-A---ATTTGAGCAGTTGGAACGTGAAGAGAACACTCTTCCTTCTCTTCCGGATGGATTTGAGCAGTTGGAACGAGAAGAGAACACTCTTCCTTCTCTTCCGGATGGATTTGAGCAGCTGGAACGTGAAGAGAACACTCTTCCTTCTCTTCCGGATGGATTTGAGCTGTTGGAACTTGAAGAGAAGACTCTTCCGGAT-G-A---ATTTGAGCAGTTGGAACGTGAAGAGAACACTCTTCCTTCTTTTCCGGATGGATTCGAGCAGTTGGAACTTGAAAAGAAGACTCTTCCGGATGGGTTTGAGATG-----TTGGAACGTGAAGAGAACACTCTTCC-----GGATGGATTTGAGCAGTTGGAACGTGAAGAGAACACTCTTCCTTCTCTTCCGTATGGATTTGAGCAGCTGGAACGTGAAGAGAACACTCTTACTTCTCTTCCGTATGGATTTGAGCAGTTGGAACGTGAAGAGAACACTCTTCCTTCTCTTCCGGATGGATTTGAGCAGTTCGAACTTGAAGAGAAGACTCTTCC-----GGATGGATTTGAGCAGTTGGAACGTGAAGAGAACACTCTTCC-----GGATGGATTTGAGCAGTTGGAACGAGAAGAGAACACTCTTCCTTCTCTTCCGGATGGATTTGAGCAGCTGGAACGTGAAGAGAACACTCTTCC-----GGATGGATTTGAGCAGTTGGAACGTGAAGAGAACACTCTTCCTTCTC
scaffold_26|CDS|719585:720412|Dappu-243916|+|	1	100.0	460	472	13	C	CCCCCCCCCCCCC
scaffold_26|CDS|726479:727255|Dappu-103668|-|	12	96.7	379	408	30	AAGAAGAATGTG	GAAGAATGTGAAGACGAATGTGAAGAAGAA
scaffold_26|CDS|763332:764603|Dappu-243928|-|	51	98.5	173	445	273	AAAGGAACTCTTCCGCAGGTACAACGTTCTGTAGTCCATCCGTCGGGGAGG	TTGTACCTGCGGAAGACTTCCTTTCCTCCCCGACGGATGGACTACAGAACGTTGTACCTGCGGAAGAGTTCCTTTCCTCCCCGACGGATGGACTACAGAACGTTGTACCTGCGGAAGAGTTCCTTTCCTCCCCGACGGATGGACTACAGAACGTTGTACCTGCGGAAGAGTTCCTTTCCTCCCCGACGGATGGACTACAGAACGTTGTACCAGCGGAAGAGTTTTTTTCCTCCCCGACGGATGGACTACAGAACGTTGTACCTGCGGAAGAGT
scaffold_26|CDS|763332:764603|Dappu-243928|-|	9	100.0	523	546	24	AAAAAGGCC	AAAAAGGCCAAAAAGGCCAAAAAG
scaffold_26|CDS|796171:797047|Dappu-304206|+|	60	98.7	611	765	155	AACAACGTGAAGGTGGTGGCGGATATCGTGGTGGATACCGCGGCGATCGCGAAGGAGGCG	TATCGTGGTGGATACCGTGGCGATCGCGAAGGAGGCGAACAACGTGAAGGTGGTGGCGGATATCGTGGTGGATACCGCGGCGATCGCGAAGGAGGCGAACAACGTGAAGGTGGTGGTGGATATCGTGGTGGATACCGCGGCGATCGCGAAGGAGG
scaffold_26|CDS|895789:897234|Dappu-243964|+|	9	100.0	558	580	23	AAGCCTTGC	GCAAGCCTTGCAAGCCTTGCAAG
scaffold_26|CDS|908160:908527|Dappu-103707|-|	51	93.8	177	338	162	AAACAAACAACACCGCAAGAGGCACTGCAGTCAAACTTGAAGCAGCCACTC	AACAACACCGCAAGAGGCGGTGCAGTAAAACTTGAAGCAGCCACTCAAACAAACAACACCGCAAGAGGCACTGCAGTCAACCTTGAAGCAGCCACTCAAACAAACAACACCGCAAGAGGCGCTGCACTCAGAACTTGGAGCAGCCACCTCAAGCAAACAACA
scaffold_26|CDS|911266:912017|Dappu-103707|-|	3	91.4	64	98	35	AAC	ACAACAACAACCACAACAACGACTACAACAACAAC
scaffold_26|CDS|982763:983399|Dappu-318898|-|	12	100.0	611	634	24	AAAGGTGTTGAG	ACCTTTCTCAACACCTTTCTCAAC
scaffold_26|CDS|997180:998589|Dappu-304210|-|	6	91.7	1327	1362	36	AACAGC	CAACAACAACAGCAGCAGCAACAACAACAGCAACAG
scaffold_26|CDS|998668:999599|Dappu-304210|-|	3	97.4	4	42	39	AGC	CAGCAGCAACAGCAGCAGCAGCAGCAGCAGCAGCAGCAG
scaffold_26|CDS|999986:1000208|Dappu-304210|-|	3	100.0	76	92	17	AGC	AGCAGCAGCAGCAGCAG
scaffold_26|CDS|1160074:1160862|Dappu-244039|-|	9	97.3	396	432	37	ACGACGAGG	CGAGGACGACGAAGACGACGAGGACGACGAGGACGAC
scaffold_26|CDS|1190055:1190256|Dappu-318931|-|	21	96.4	29	84	56	AAAACGACAAACACAGTGCCG	GTGCCGAAAAAGACAAACACAGTGCCGAAAACGACAAAAACAGTGCCGAAAACGAC
scaffold_26|CDS|1227440:1227639|Dappu-224833|+|	3	92.5	77	116	40	AAG	AGAAGAAGAAGGCGAAGAAGAAGAAGAAGAAGACGAAGAA
scaffold_27|CDS|45467:45704|Dappu-51776|+|	3	95.2	193	213	21	AAG	GAAGATGAAGAAGAAGAAGAA
scaffold_27|CDS|129792:130179|Dappu-103769|-|	2	100.0	9	22	14	AG	TCTCTCTCTCTCTC
scaffold_27|CDS|155535:155718|Dappu-318955|+|	10	100.0	93	114	22	AACCTGACTC	CCTGACTCAACCTGACTCAACC
scaffold_27|CDS|588781:589185|Dappu-318992|+|	3	100.0	52	69	18	AGC	GCTGCTGCTGCTGCTGCT
scaffold_27|CDS|593052:593703|Dappu-103810|+|	21	98.0	1	51	51	AACGAACTGCTCTTCTCTTGT	AAGAGCAGTTCGTTACAAGAGAAGAGCAGTTCGTTCCAAGAGAAGAGCAGT
scaffold_27|CDS|633076:633405|Dappu-244183|+|	12	95.9	254	327	74	AAGAAGAGGAGG	AGGAAGAGGAGGAGGAAGAAAAGGAGGAAGAAGAGGAGGAAGAAGAGGAGGAGGAAGAGGAGGAAGAAGAGGAG
scaffold_27|CDS|689229:689305|Dappu-319021|-|	6	100.0	27	44	18	AAGATG	GATGAAGATGAAGATGAA
scaffold_27|CDS|767794:767978|Dappu-244214|+|	3	100.0	65	97	33	AAG	AGAAGAAGAAGAAGAAGAAGAAGAAGAAGAAGA
scaffold_27|CDS|810913:811393|Dappu-103835|-|	18	96.1	325	401	77	ACGGAGTGGCAGCAGCAG	GTGGCAGCAGCAAACGGTGTGGCAGCAGCAAACGGAGTGGCAGCAGCAGACGGAGTGGCAGCAGCAGACGGAGTGGC
scaffold_27|CDS|825205:826029|Dappu-103838|+|	12	100.0	552	575	24	AACTGGATGGGC	TCCAGTTGCCCATCCAGTTGCCCA
scaffold_27|CDS|825205:826029|Dappu-103838|+|	1	100.0	730	742	13	C	CCCCCCCCCCCCC
scaffold_27|CDS|899382:900088|Dappu-51792|-|	15	97.3	29	65	37	ACCGCCACCGCTGCT	GCAGCGGTGGCGGTAGCAGCGGTGGCGGCAGCAGCGG
scaffold_27|CDS|976918:977124|Dappu-103861|-|	24	95.5	17	128	112	AACACCGTCGATTGCAGTGCAGCC	CAGTGCAGCCAACAACATCGATTGCAGTGCAGCCAACACCGTCGATTGCAGTGCAGCCAACACTATCGATTGCAGTGCAGCCAACACCGTCGATTACAGTGCAGCCAACACC
scaffold_27|CDS|978280:978436|Dappu-103861|-|	10	100.0	12	33	22	AAAGCTCTTG	GCTCTTGAAAGCTCTTGAAAGC
scaffold_27|CDS|1058362:1058937|Dappu-103867|+|	12	100.0	217	241	25	AAGATGAGGACG	GATGAGGACGAAGATGAGGACGAAG
scaffold_27|CDS|1126283:1126468|Dappu-103874|-|	12	100.0	62	85	24	AAAGCAGACTGT	TGCTTTACAGTCTGCTTTACAGTC
scaffold_27|CDS|1146703:1147981|Dappu-103877|+|	3	100.0	473	487	15	AAG	AAGAAGAAGAAGAAG
scaffold_27|CDS|1206739:1206879|Dappu-103884|+|	15	98.2	6	119	114	AAGCCTTGGTGCAGC	AGCAAGCTTTGGTGCAGCAAGCCTTGGTGCAGCAAGCCTTGGTGCAGCAAGCCTTGGTGCAGCAAGCCTTGGTGCAGCAAGCCTTGGTGCAGCAAGCCTTGTTGCAGCAAGCCT
scaffold_27|CDS|1211395:1211707|Dappu-103885|+|	17	100.0	15	278	264	AAGCCAGCCAGTGCAGC	CCAGTGCAGCAAGCCAGCCAGTGCAGCAAGCCAGCCAGTGCAGCAAGCCAGCCAGTGCAGCAAGCCAGCCAGTGCAGCAAGCCAGCCAGTGCAGCAAGCCAGCCAGTGCAGCAAGCCAGCCAGTGCAGCAAGCCAGCCAGTGCAGCAAGCCAGCCAGTGCAGCAAGCCAGCCAGTGCAGCAAGCCAGCCAGTGCAGCAAGCCAGCCAGTGCAGCAAGCCAGCCAGTGCAGCAAGCCAGCCAGTGCAGCAAGCCAGCCAGTGCAG
scaffold_28|CDS|103304:104085|Dappu-103920|-|	3	95.8	594	617	24	AAC	AACAACAACAATAACAACAACAAC
scaffold_28|CDS|103304:104085|Dappu-103920|-|	3	100.0	626	641	16	AAC	CAACAACAACAACAAC
scaffold_28|CDS|104578:104875|Dappu-103920|-|	3	100.0	194	209	16	AAG	AAGAAGAAGAAGAAGA
scaffold_28|CDS|106244:106800|Dappu-103921|-|	3	100.0	273	293	21	AGC	CAGCAGCAGCAGCAGCAGCAG
scaffold_28|CDS|106244:106800|Dappu-103921|-|	3	100.0	302	317	16	AAC	CAACAACAACAACAAC
scaffold_28|CDS|106244:106800|Dappu-103921|-|	12	100.0	309	341	33	AAACAACAACGC	AACAACAACGCAAACAACAACGCAAACAACAAC
scaffold_28|CDS|106244:106800|Dappu-103921|-|	3	100.0	333	347	15	AAC	AACAACAACAACAAC
scaffold_28|CDS|112889:113537|Dappu-244363|+|	3	100.0	396	412	17	AGC	CAGCAGCAGCAGCAGCA
scaffold_28|CDS|191090:191551|Dappu-224887|+|	3	100.0	166	180	15	AAG	GAAGAAGAAGAAGAA
scaffold_28|CDS|227826:228884|Dappu-103942|+|	3	100.0	250	265	16	CCG	GCCGCCGCCGCCGCCG
scaffold_28|CDS|227826:228884|Dappu-103942|+|	3	100.0	428	450	23	ACG	CGACGACGACGACGACGACGACG
scaffold_28|CDS|227826:228884|Dappu-103942|+|	3	100.0	913	930	18	AGC	CAGCAGCAGCAGCAGCAG
scaffold_28|CDS|252181:252343|Dappu-304337|+|	3	100.0	1	19	19	AGC	CTGCTGCTGCTGCTGCTGC
scaffold_28|CDS|284824:285246|Dappu-304283|+|	4	100.0	99	114	16	AAAC	TGTTTGTTTGTTTGTT
scaffold_28|CDS|330073:330784|Dappu-244405|-|	3	100.0	285	299	15	AGC	GCAGCAGCAGCAGCA
scaffold_28|CDS|449867:450021|Dappu-304350|-|	3	100.0	132	148	17	AGG	GGAGGAGGAGGAGGAGG
scaffold_28|CDS|548615:549362|Dappu-244452|+|	42	95.2	89	274	186	AAATGGGGCGCTCCGGTGGTCCCATAGGGCGGATCGTTGGTC	GCGCCCCATGTGATCAACGATCCGCCCTATGGGACCACCGGACCGCCCCATTCGATCACCGATCCGCCCTATGGGACCACCGAAGCGCCCCATTTGACCACCGATCCGCCCTATGGGACCACCGAAGCGCCCCATTTGACCAACGATCCGCCCTATGGGACCACCGGAGCGCCCCATTTGACCAAC
scaffold_28|CDS|570171:570287|Dappu-319202|+|	9	100.0	73	93	21	AAGTCCGAG	GGACTTCTCGGACTTCTCGGA
scaffold_28|CDS|770820:771096|Dappu-244505|+|	24	100.0	4	60	57	AATCAGCGGGAGCCTCGGTGTAGT	CTACACCGAGGCTCCCGCTGATTACTACACCGAGGCTCCCGCTGATTACTACACCGA
scaffold_28|CDS|780472:780893|Dappu-319239|+|	48	98.9	148	332	185	AAAGTTCCGAAGATGACGATCCCCGGAAGCAGAACGGGAATCACAGTG	ACAGTGAAAGTTCCGAAGATGACGATCCCCGGAAGCAGAACGGGAATCACAGTGAAAGTTCCGAAGATGACGATCCCCGGAAGCAGAACGGGAATCACAGTGAAAGTTCCGAAGATGACGATCCCCGGAAGCAGAACAGGAATCACAGTGAAAGTTCCGAAGATGAAGATCCCCGGAAGCAGAAC
scaffold_28|CDS|816215:819259|Dappu-104041|-|	3	100.0	136	152	17	AGC	GCTGCTGCTGCTGCTGC
scaffold_28|CDS|816215:819259|Dappu-104041|-|	3	100.0	304	319	16	AAC	CAACAACAACAACAAC
scaffold_28|CDS|816215:819259|Dappu-104041|-|	3	100.0	346	361	16	AAC	CAACAACAACAACAAC
scaffold_28|CDS|816215:819259|Dappu-104041|-|	3	100.0	1048	1072	25	ACG	GACGACGACGACGACGACGACGACG
scaffold_28|CDS|816215:819259|Dappu-104041|-|	3	100.0	1648	1664	17	AGC	CAGCAGCAGCAGCAGCA
scaffold_28|CDS|816215:819259|Dappu-104041|-|	3	100.0	1867	1882	16	AGC	CAGCAGCAGCAGCAGC
scaffold_28|CDS|816215:819259|Dappu-104041|-|	3	100.0	2236	2254	19	AGC	CAGCAGCAGCAGCAGCAGC
scaffold_28|CDS|816215:819259|Dappu-104041|-|	3	100.0	2389	2408	20	AAG	GAAGAAGAAGAAGAAGAAGA
scaffold_28|CDS|816215:819259|Dappu-104041|-|	3	95.8	2520	2543	24	AAC	CAACAACAGCAACAACAACAACAA
scaffold_28|CDS|816215:819259|Dappu-104041|-|	3	100.0	2882	2899	18	AGC	GCAGCAGCAGCAGCAGCA
scaffold_28|CDS|926022:926180|Dappu-304372|-|	4	100.0	37	54	18	ATCC	GATGGATGGATGGATGGA
scaffold_28|CDS|961839:962693|Dappu-319258|+|	3	100.0	180	196	17	CCG	CGCCGCCGCCGCCGCCG
scaffold_28|CDS|961839:962693|Dappu-319258|+|	3	100.0	506	521	16	CCG	CCGCCGCCGCCGCCGC
scaffold_28|CDS|973346:973756|Dappu-304312|+|	2	94.3	56	90	35	AG	TCTCTCTCTCTCTATCTCTCGCTCTCTCTCTCTCT
scaffold_28|CDS|1041434:1041630|Dappu-104093|-|	15	100.0	89	118	30	AACAACAACAGCAGC	ACAACAACAGCAGCAACAACAACAGCAGCA
scaffold_28|CDS|1041728:1042040|Dappu-104093|-|	6	93.5	86	116	31	AGCCGC	CAGCCGCAGCAGCAGCCGCAGTCGCAGCCGC
scaffold_28|CDS|1053205:1053410|Dappu-304378|-|	33	98.1	80	182	103	AAAGCGCAATTGATCCTATTCAAATCAAGAAGG	ATCCTATTCAAATCAAGAAGGAAAGCGAAATTGATCCTATTCAAATCAAGAAGGAAAGTGCAATTGATCCTATTCAAATCAAGAAGGAAAGCGCAATTGATCC
scaffold_28|CDS|1079827:1080269|Dappu-319285|+|	3	100.0	113	130	18	CCG	CGGCGGCGGCGGCGGCGG
scaffold_28|CDS|1151082:1152188|Dappu-304384|-|	3	100.0	78	94	17	AAG	AGAAGAAGAAGAAGAAG
scaffold_29|CDS|111107:111501|Dappu-104146|+|	3	100.0	232	249	18	ACG	CGACGACGACGACGACGA
scaffold_29|CDS|190616:191203|Dappu-104152|+|	4	100.0	63	78	16	ATCC	ATGGATGGATGGATGG
scaffold_29|CDS|190616:191203|Dappu-104152|+|	1	92.9	399	426	28	A	AAAAAAAAAAGAAAAAAAGAAAAAAAAA
scaffold_29|CDS|198939:201662|Dappu-104153|-|	3	100.0	727	743	17	AAC	CAACAACAACAACAACA
scaffold_29|CDS|198939:201662|Dappu-104153|-|	3	95.2	1032	1052	21	CCG	CGCCGCTGCCGCCGCCGCCGC
scaffold_29|CDS|198939:201662|Dappu-104153|-|	12	96.8	1268	1298	31	AACAACAGCGAC	CAACAACAGCGACAACAACAGCCACAACAAC
scaffold_29|CDS|198939:201662|Dappu-104153|-|	3	100.0	1450	1470	21	CCG	GCCGCCGCCGCCGCCGCCGCC
scaffold_29|CDS|198939:201662|Dappu-104153|-|	3	100.0	1471	1486	16	ACG	ACGACGACGACGACGA
scaffold_29|CDS|198939:201662|Dappu-104153|-|	3	100.0	1813	1834	22	AGG	GGAGGAGGAGGAGGAGGAGGAG
scaffold_29|CDS|198939:201662|Dappu-104153|-|	9	100.0	1928	1952	25	AACAACAGC	AACAGCAACAACAGCAACAACAGCA
scaffold_29|CDS|198939:201662|Dappu-104153|-|	3	100.0	2071	2096	26	AAC	CAACAACAACAACAACAACAACAACA
scaffold_29|CDS|198939:201662|Dappu-104153|-|	9	100.0	2199	2220	22	ACGAGGCGG	CGCCTCGTCCGCCTCGTCCGCC
scaffold_29|CDS|198939:201662|Dappu-104153|-|	3	100.0	2577	2593	17	AAC	CAACAACAACAACAACA
scaffold_29|CDS|217114:217685|Dappu-244635|-|	12	96.7	133	162	30	AGCAGCATCCGC	GCAGCATCCGCACCAGCATCCGCAGCAGCA
scaffold_29|CDS|217114:217685|Dappu-244635|-|	3	100.0	383	398	16	AGG	GGAGGAGGAGGAGGAG
scaffold_29|CDS|217765:219358|Dappu-244635|-|	3	100.0	564	585	22	AGC	CAGCAGCAGCAGCAGCAGCAGC
scaffold_29|CDS|217765:219358|Dappu-244635|-|	3	100.0	738	760	23	AGC	CAGCAGCAGCAGCAGCAGCAGCA
scaffold_29|CDS|217765:219358|Dappu-244635|-|	3	100.0	759	781	23	AAC	CAACAACAACAACAACAACAACA
scaffold_29|CDS|217765:219358|Dappu-244635|-|	3	100.0	812	827	16	AGC	GCAGCAGCAGCAGCAG
scaffold_29|CDS|220433:220772|Dappu-244635|-|	12	100.0	162	185	24	ACCACCATCATC	TCACCACCATCATCACCACCATCA
scaffold_29|CDS|227779:228019|Dappu-244635|-|	5	100.0	112	140	29	AGAGG	GAGAGGAGAGGAGAGGAGAGGAGAGGAGA
scaffold_29|CDS|227779:228019|Dappu-244635|-|	12	100.0	186	210	25	AGCAGCAGCAGG	AGGAGCAGCAGCAGGAGCAGCAGCA
scaffold_29|CDS|228359:228540|Dappu-244635|-|	3	100.0	31	45	15	AAG	AGAAGAAGAAGAAGA
scaffold_29|CDS|228359:228540|Dappu-244635|-|	3	100.0	119	133	15	ACC	ACCACCACCACCACC
scaffold_29|CDS|228724:228807|Dappu-244635|-|	3	100.0	18	38	21	AGC	CAGCAGCAGCAGCAGCAGCAG
scaffold_29|CDS|233809:233884|Dappu-244635|-|	4	100.0	1	26	26	ACAG	ACAGACAGACAGACAGACAGACAGAC
scaffold_29|CDS|248656:249126|Dappu-104156|+|	3	100.0	252	281	30	CCG	GGCGGCGGCGGCGGCGGCGGCGGCGGCGGC
scaffold_29|CDS|377025:381497|Dappu-244658|-|	3	95.7	178	200	23	AAG	AAGAAGAAGAAGAAGATGAAGAA
scaffold_29|CDS|377025:381497|Dappu-244658|-|	3	96.2	964	989	26	AGC	CAGCAGCAGCAGCAGCAACAGCAGCA
scaffold_29|CDS|419383:419542|Dappu-104183|+|	3	92.6	13	39	27	CCG	GCCGCTGCCGCCGCAGCCGCCGCCGCC
scaffold_29|CDS|419621:420585|Dappu-104183|+|	9	100.0	836	858	23	AGCGATCGG	CTCCGATCGCTCCGATCGCTCCG
scaffold_29|CDS|494319:494685|Dappu-104193|-|	16	100.0	273	304	32	AAGAGTCCGAGGAAGC	TTGCTTCCTCGGACTCTTGCTTCCTCGGACTC
scaffold_29|CDS|615548:615991|Dappu-319401|-|	10	100.0	418	444	27	AAAAAATCTG	AATCTGAAAAAATCTGAAAAAATCTGA
scaffold_29|CDS|678490:679401|Dappu-244729|-|	15	96.0	406	455	50	AATACAGTCCCTCTG	TACAGTCCCTCTGAATACAGTCCATCTGAATACAATCCCTCTGAATACAG
scaffold_29|CDS|678490:679401|Dappu-244729|-|	15	92.8	450	518	69	ACAGCCCACCATCAT	ATACAGCCCACCTTCTTACAGCCCACCATCTTATAGCCCACCATCTTACAGCCCACCATCATACAGCCC
scaffold_29|CDS|682619:683668|Dappu-319415|-|	15	97.4	559	596	38	AAGATGGTGGGCTGT	TACAGTCCACCATCTTACAGCCCACCATCTTACAGCCC
scaffold_29|CDS|682619:683668|Dappu-319415|-|	15	100.0	739	769	31	AATACAGCCCACCAG	GAATACAGCCCACCAGAATACAGCCCACCAG
scaffold_29|CDS|685722:686834|Dappu-304488|-|	15	92.3	406	470	65	AAGCAGGAGGGCTAT	AGCCCTCCTGCTTATAGCCCTCCTGCATACAGCCCCCCAGCTTATAGCCCCCCTGCTTATAGCCC
scaffold_29|CDS|685722:686834|Dappu-304488|-|	15	97.3	466	575	110	AAGATGGTGGGCTGT	AGCCCACCTTCTTACAGCCCACCATCTTACAGCCCACCATCTTACAGCCCACCATCATACAGCCCACCATCTTACAGCCCACCATCTTACAGCCCACCTTCTTACAGCCC
scaffold_29|CDS|685722:686834|Dappu-304488|-|	33	98.7	651	804	154	AAGCAGGAGCCTCTGGGTAAGCTGGTGGAGAGT	TTACCCAGAGGCTCCTGCTTACTCTCCACCAGCTTACCCAGAGACTCCTGCTTACTCTCCACCAGCTTACCCAGAGGCTCCTGCTTACTCTCCACCAGCTTACCCAGAGGCTCCTGCTTACTCTCCACCAGCTTACCCAGAGGCCCCTGCTTAC
scaffold_29|CDS|833060:833226|Dappu-319432|-|	6	100.0	31	51	21	AGCAGG	GAGCAGGAGCAGGAGCAGGAG
scaffold_29|CDS|852378:854705|Dappu-304496|+|	3	100.0	2230	2245	16	AGC	GCTGCTGCTGCTGCTG
scaffold_29|CDS|902765:903333|Dappu-104263|-|	3	100.0	80	99	20	AAC	ACAACAACAACAACAACAAC
scaffold_29|CDS|906391:906808|Dappu-30197|-|	3	100.0	149	166	18	AGC	CAGCAGCAGCAGCAGCAG
scaffold_29|CDS|906391:906808|Dappu-30197|-|	3	100.0	206	226	21	AGC	CAGCAGCAGCAGCAGCAGCAG
scaffold_29|CDS|906882:907090|Dappu-30197|-|	3	100.0	94	113	20	ACC	GGTGGTGGTGGTGGTGGTGG
scaffold_29|CDS|910716:910925|Dappu-30197|-|	3	100.0	195	210	16	CCG	CGGCGGCGGCGGCGGC
scaffold_29|CDS|918864:919163|Dappu-104265|-|	3	91.7	109	144	36	AAC	CAACAACAGCAGCAACAACAGCAACAACAACAACAA
scaffold_29|CDS|922712:922736|Dappu-244766|-|	3	100.0	5	25	21	ACG	GTCGTCGTCGTCGTCGTCGTC
scaffold_29|CDS|1017533:1020664|Dappu-244787|-|	3	100.0	95	113	19	AAC	CAACAACAACAACAACAAC
scaffold_29|CDS|1017533:1020664|Dappu-244787|-|	3	100.0	1402	1421	20	AAG	AAGAAGAAGAAGAAGAAGAA
scaffold_29|CDS|1017533:1020664|Dappu-244787|-|	3	100.0	2998	3013	16	ACG	CGACGACGACGACGAC
scaffold_29|CDS|1021191:1021346|Dappu-244787|-|	3	95.5	85	106	22	ACC	CCACCACCACCAACACCACCAC
scaffold_29|CDS|1022421:1022559|Dappu-244787|-|	3	100.0	113	127	15	ATC	ATCATCATCATCATC
scaffold_30|CDS|83140:83221|Dappu-244869|-|	4	100.0	18	67	50	ATCC	GGATGGATGGATGGATGGATGGATGGATGGATGGATGGATGGATGGATGG
scaffold_30|CDS|119964:120045|Dappu-244873|-|	3	100.0	27	41	15	ACG	GTCGTCGTCGTCGTC
scaffold_30|CDS|180258:181174|Dappu-104371|+|	3	100.0	582	598	17	AAG	GAAGAAGAAGAAGAAGA
scaffold_30|CDS|181296:181967|Dappu-104371|+|	3	90.6	604	635	32	AAC	CAACAACAACAACA-CAAGCAGCAACAACAACA
scaffold_30|CDS|259313:260029|Dappu-104383|+|	3	100.0	238	254	17	ATC	CATCATCATCATCATCA
scaffold_30|CDS|259313:260029|Dappu-104383|+|	3	100.0	321	338	18	AAC	CAACAACAACAACAACAA
scaffold_30|CDS|259313:260029|Dappu-104383|+|	3	100.0	500	516	17	AAC	CAACAACAACAACAACA
scaffold_30|CDS|281067:281336|Dappu-304820|+|	1	100.0	197	219	23	A	AAAAAAAAAAAAAAAAAAAAAAA
scaffold_30|CDS|318362:318421|Dappu-244898|-|	3	100.0	23	37	15	ACC	CCACCACCACCACCA
scaffold_30|CDS|321099:321149|Dappu-244898|-|	3	95.2	14	34	21	AAG	TTCTTCTTCTTCTGCTTCTTC
scaffold_30|CDS|321419:321925|Dappu-104385|-|	18	94.6	103	161	59	AACTGCTACTGCTGCTGG	GCTGGAACTGCTACTGGAACTGCTGGAACTGCTACTGCTGCTGGAACTGCTACTGCTGC
scaffold_30|CDS|321419:321925|Dappu-104385|-|	3	100.0	223	238	16	ACC	GTGGTGGTGGTGGTGG
scaffold_30|CDS|321419:321925|Dappu-104385|-|	9	100.0	253	286	34	ACAGCCACC	GTGGTGGCTGTGGTGGCTGTGGTGGCTGTGGTGG
scaffold_30|CDS|344964:345336|Dappu-104387|+|	3	96.3	292	318	27	AAC	AACAACAACAACAACAACAATAACAAC
scaffold_30|CDS|345369:346006|Dappu-104387|+|	3	100.0	43	57	15	AAC	CAACAACAACAACAA
scaffold_30|CDS|345369:346006|Dappu-104387|+|	3	90.0	367	416	50	AGC	CAGCAGCAGCAACAACAGCAACAGCAGCAACAACAGCAGCAGCAGCAGCA
scaffold_30|CDS|345369:346006|Dappu-104387|+|	3	88.2	433	483	51	AGC	CAGCAGCAGCACCACCAGCAGCAG-AGTCTGCAGCAGCAGCAGCAACAGCAG
scaffold_30|CDS|345989:346038|Dappu-244900|-|	3	100.0	11	26	16	ATC	CATCATCATCATCATC
scaffold_30|CDS|351821:351897|Dappu-244900|-|	3	100.0	35	54	20	AAG	AAGAAGAAGAAGAAGAAGAA
scaffold_30|CDS|366277:366410|Dappu-244902|-|	17	100.0	1	41	41	ACCCGCGAGTGGCGGAG	GTGGCGGAGACCCGCGAGTGGCGGAGACCCGCGAGTGGCGG
scaffold_30|CDS|420404:420976|Dappu-304847|-|	12	91.5	118	363	246	AAAAGCAAAGAG	AGAGAAAAGCAGAGAGAAGAGCAGAGAGAAAAGGAAAGAGAAAAGCAGAGAGAAAAGCAAAGAGAAGAGCAGAGAGAAAAGGAAAGAGCAGAGCAGAGAGAAAAGGAAAGAGAAAAGCAAAGAGAAAAGCAAAGAGAAGAGCAAAGAGAAAAGCAGAGAGAAAAGGAAAGAGAAGAGCAAAGAGAAAAGCAGAGAGAAAAGGAAAGAGAAGAGCAAAGAGAAAAGCAGAGAGAAAAGGAAAGAGAA
scaffold_30|CDS|426053:426186|Dappu-52589|-|	3	100.0	29	59	31	ACC	TGGTGGTGGTGGTGGTGGTGGTGGTGGTGGT
scaffold_30|CDS|500828:501056|Dappu-304854|-|	6	100.0	125	144	20	AAGAGG	GAGGAAGAGGAAGAGGAAGA
scaffold_30|CDS|516738:517820|Dappu-319590|+|	12	100.0	275	299	25	AATACGGCGATC	AATACGGCGATCAATACGGCGATCA
scaffold_30|CDS|550398:550605|Dappu-104443|+|	3	100.0	65	85	21	ATC	ATGATGATGATGATGATGATG
scaffold_30|CDS|566759:567910|Dappu-319605|-|	3	100.0	598	612	15	ACG	ACGACGACGACGACG
scaffold_30|CDS|566759:567910|Dappu-319605|-|	3	93.5	1038	1068	31	AAC	CAACAACAACAACAACAATAATAACAACAAC
scaffold_30|CDS|687281:687533|Dappu-244987|-|	3	100.0	181	199	19	AAG	AGAAGAAGAAGAAGAAGAA
scaffold_30|CDS|701823:701877|Dappu-244990|-|	5	100.0	20	36	17	ATCCG	CGATCCGATCCGATCCG
scaffold_30|CDS|704617:704643|Dappu-244990|-|	3	100.0	8	24	17	AAC	CAACAACAACAACAACA
scaffold_30|CDS|792880:793380|Dappu-304867|+|	3	100.0	445	460	16	AGC	CAGCAGCAGCAGCAGC
scaffold_30|CDS|838248:839423|Dappu-319647|+|	15	100.0	280	309	30	AAATAACCGCCCCTC	AATAACCGCCCCTCAAATAACCGCCCCTCA
scaffold_30|CDS|878070:878608|Dappu-104491|-|	9	96.6	104	132	29	ACCATCCGC	CATCCGCACCATCCGCACCGTCCGCACCA
scaffold_30|CDS|878070:878608|Dappu-104491|-|	3	96.2	235	260	26	AAC	CAACAACAACAACAACAGCAACAACA
scaffold_30|CDS|878070:878608|Dappu-104491|-|	9	100.0	373	393	21	AACAACAGC	GCAACAACAGCAACAACAGCA
scaffold_30|CDS|878904:879235|Dappu-104491|-|	3	100.0	130	150	21	AGC	CAGCAGCAGCAGCAGCAGCAG
scaffold_30|CDS|894936:895192|Dappu-319650|+|	3	100.0	65	80	16	CCG	CGGCGGCGGCGGCGGC
scaffold_31|CDS|224734:225102|Dappu-104558|+|	3	100.0	260	275	16	ACC	ACCACCACCACCACCA
scaffold_31|CDS|224734:225102|Dappu-104558|+|	3	100.0	274	292	19	AAC	CAACAACAACAACAACAAC
scaffold_31|CDS|235843:236263|Dappu-104560|+|	3	95.2	19	39	21	AAC	CAACAACAACAACAGCAACAA
scaffold_31|CDS|239085:239414|Dappu-104561|-|	3	100.0	91	106	16	AGC	GCTGCTGCTGCTGCTG
scaffold_31|CDS|341809:342132|Dappu-104588|+|	3	100.0	183	197	15	AGC	CAGCAGCAGCAGCAG
scaffold_31|CDS|379019:380243|Dappu-319754|-|	3	100.0	11	26	16	AAG	GAAGAAGAAGAAGAAG
scaffold_31|CDS|379019:380243|Dappu-319754|-|	21	94.4	496	566	71	AACCCGTCCAGATCCAGCAAG	AGAACCCGTCCAGATCCAGCAAGAACCCGTCCAGATTCAGCAAGAAGTCGTCCAGATCCAGCAGGAACCCG
scaffold_31|CDS|385306:388503|Dappu-104595|-|	21	97.2	388	458	71	ACCCTGCTCCTCAGCCAGCCT	GCTCCTCAGCCAGCCTACCCTGCTCCTCAGCCAGCCTACCCTGCTCCTCAGCCAGCATACACTGCTCCTCA
scaffold_31|CDS|385306:388503|Dappu-104595|-|	39	99.2	668	788	121	ACGATGGCTCTGGGGCGTAGGCTGGAGCCGGAGCTGGAT	CCTACGCCCCAGAGCCATCGTATCCAGCTCCGGCTCCAGCCTACGCCCCAGAGCCATCGTATCCAGCTCCGGCTCCAGCCTACGCCCCAGAGCCATCGTACCCAGCTCCGGCTCCAGCCTA
scaffold_31|CDS|385306:388503|Dappu-104595|-|	9	96.3	1384	1410	27	AAGGCACCC	GCACCCAAGGCTCCCAAGGCACCCAAG
scaffold_31|CDS|385306:388503|Dappu-104595|-|	42	97.2	1789	1968	180	AACCATCTTACGCTCCAGCTCCTGAGCAGTCTTACGCTCCTC	TCTTACGCTCCTCAGCCATCATATGCTCCAGCTCCTGAGCAGTCTTACGCTCCTCAACCATCTTACGCCCCAGCTCCTGAGCAGTCTTACGCTCCTCAACCATCTTACGCTCCAGCTCCTGAGCAGTCTTACGCTCCTCAACCATCTTACGCTCCAGCTCCTGAGCAATCTTACGCTCCT
scaffold_31|CDS|385306:388503|Dappu-104595|-|	24	96.8	2397	2458	62	AATACACTCCACCAGCTGCTCCCG	TGCTCCTGAATACTCTCCACCAGCTGCTCCCGAATACACTCCACCAGCTGCTCCCGAATACA
scaffold_31|CDS|388656:388796|Dappu-104595|-|	3	100.0	106	121	16	AAG	TCTTCTTCTTCTTCTT
scaffold_31|CDS|389149:389314|Dappu-245169|+|	3	100.0	99	120	22	AAC	TGTTGTTGTTGTTGTTGTTGTT
scaffold_31|CDS|468650:469225|Dappu-304944|+|	28	94.0	216	359	144	AAAAGCCTGCTGCTGTCAAACCTGCAGT	AGTAAAAGCC-GCTGCTGTCAAACCTGCAGTTAAAGCC-GCTGCTGTCAAACCTGCAGTAAAAGCCT-CTGCTGTCAAACCTGCAGTAAAAGCC-GCTGTTGTCAAACCTGCAGTAAAAGC-TGTTGCTGTCAAACCTTCAGTAAAAGC
scaffold_31|CDS|540100:540394|Dappu-104611|+|	9	100.0	76	96	21	AGAGCTCCC	GAGCTCTGGGAGCTCTGGGAG
scaffold_31|CDS|545223:545531|Dappu-304948|-|	3	92.6	97	123	27	AAC	CAACAACAACAACAGCAGCAACAACAA
scaffold_31|CDS|550465:550764|Dappu-104614|-|	3	100.0	177	192	16	AAG	AAGAAGAAGAAGAAGA
scaffold_31|CDS|590993:591301|Dappu-304949|-|	3	92.6	97	123	27	AAC	CAACAACAACAACAGCAGCAACAACAA
scaffold_31|CDS|652016:652085|Dappu-304955|+|	3	100.0	19	36	18	AAG	AAGAAGAAGAAGAAGAAG
scaffold_31|CDS|652188:652452|Dappu-304955|+|	3	100.0	40	59	20	AAC	ACAACAACAACAACAACAAC
scaffold_31|CDS|882332:882522|Dappu-319801|-|	30	100.0	10	69	60	AACATCCAACCACAACCTCCCACTCTAGAC	CTCCCACTCTAGACAACATCCAACCACAACCTCCCACTCTAGACAACATCCAACCACAAC
scaffold_31|CDS|883358:883618|Dappu-319801|-|	4	100.0	171	192	22	AGCC	CTGGCTGGCTGGCTGGCTGGCT
scaffold_31|CDS|899922:900116|Dappu-104649|-|	3	100.0	168	184	17	AGC	AGCAGCAGCAGCAGCAG
scaffold_31|CDS|1024891:1028325|Dappu-299751|-|	12	100.0	1103	1127	25	ACAGGTACCGGT	TACCTGTACCGGTACCTGTACCGGT
scaffold_31|CDS|1080684:1080839|Dappu-319846|-|	3	95.2	100	120	21	ATC	GATGATGATGAGGATGATGAT
scaffold_31|CDS|1122488:1122689|Dappu-319858|-|	21	96.4	29	84	56	AAAACGACAAACACAGTGCCG	GTGCCGAAAAAGACAAACACAGTGCCGAAAACGACAAAAACAGTGCCGAAAACGAC
scaffold_32|CDS|29043:29336|Dappu-225247|-|	12	100.0	182	206	25	AAGAGGTGGTGG	GTGGTGGAAGAGGTGGTGGAAGAGG
scaffold_32|CDS|39395:40054|Dappu-319869|+|	9	100.0	207	227	21	AACGACTCG	CGACTCGAACGACTCGAACGA
scaffold_32|CDS|39395:40054|Dappu-319869|+|	3	100.0	624	639	16	AAT	ATTATTATTATTATTA
scaffold_32|CDS|90366:90440|Dappu-245327|-|	3	100.0	58	74	17	AAG	GAAGAAGAAGAAGAAGA
scaffold_32|CDS|113463:114180|Dappu-104710|+|	3	95.2	548	568	21	AAC	ACAACAGCAACAACAACAACA
scaffold_32|CDS|114348:114550|Dappu-104710|+|	3	100.0	31	47	17	ACC	ACCACCACCACCACCAC
scaffold_32|CDS|114348:114550|Dappu-104710|+|	3	95.8	66	89	24	CCG	GCCGCCGCCGCCGCAGCCGCCGCC
scaffold_32|CDS|118989:119177|Dappu-28576|+|	3	100.0	42	56	15	ACG	GACGACGACGACGAC
scaffold_32|CDS|119570:119923|Dappu-245331|+|	3	100.0	34	50	17	AGC	CAGCAGCAGCAGCAGCA
scaffold_32|CDS|182743:183765|JAA_fgenesh1_pg.C_scaffold_32000035|-|	3	100.0	64	87	24	ACC	CACCACCACCACCACCACCACCAC
scaffold_32|CDS|235594:235992|Dappu-245351|+|	3	100.0	257	271	15	AGG	CCTCCTCCTCCTCCT
scaffold_32|CDS|365494:366427|Dappu-104736|+|	2	100.0	18	38	21	AG	TCTCTCTCTCTCTCTCTCTCT
scaffold_32|CDS|365494:366427|Dappu-104736|+|	3	100.0	641	660	20	AAC	CAACAACAACAACAACAACA
scaffold_32|CDS|367493:368509|Dappu-104736|+|	3	100.0	229	244	16	AGC	CAGCAGCAGCAGCAGC
scaffold_32|CDS|405865:406215|Dappu-304998|-|	3	95.2	55	75	21	AAG	GAAGAAGAAGACGAAGAAGAA
scaffold_32|CDS|476408:480093|Dappu-128614|+|	3	96.3	37	63	27	AAC	GTTGTTGCTGTTGTTGTTGTTGTTGTT
scaffold_32|CDS|480406:480584|Dappu-128614|+|	3	100.0	38	54	17	ACC	CACCACCACCACCACCA
scaffold_32|CDS|480406:480584|Dappu-128614|+|	12	100.0	59	84	26	AACAACAACAGC	CAGCAACAACAACAGCAACAACAACA
scaffold_32|CDS|496636:496901|Dappu-245388|+|	3	100.0	209	227	19	AGC	CAGCAGCAGCAGCAGCAGC
scaffold_32|CDS|504121:504194|Dappu-245388|+|	3	100.0	20	34	15	AAC	ACAACAACAACAACA
scaffold_32|CDS|508580:508628|Dappu-245388|+|	3	96.2	11	36	26	AGC	GCAGCAGCAGCAGCAGGAGCAGCAGC
scaffold_32|CDS|522228:522321|Dappu-245388|+|	3	100.0	74	91	18	AAG	AAGAAGAAGAAGAAGAAG
scaffold_32|CDS|543825:543902|Dappu-245392|+|	3	100.0	2	27	26	AAG	AGAAGAAGAAGAAGAAGAAGAAGAAG
scaffold_32|CDS|548480:548941|Dappu-245393|+|	3	100.0	193	212	20	AGC	GCTGCTGCTGCTGCTGCTGC
scaffold_32|CDS|686192:686480|Dappu-319946|+|	18	94.7	4	60	57	AAAAAAAGAAGAAGAAAT	GAAGAAATAAAAAAAGAAGCAGATATAAAAAAAGAAGAAGAAATAAAAAGAGAAGAA
scaffold_32|CDS|714663:714847|Dappu-305046|-|	3	100.0	103	125	23	CCG	GCCGCCGCCGCCGCCGCCGCCGC
scaffold_32|CDS|1018914:1019803|Dappu-319960|-|	20	88.2	222	426	205	AACGGAATGGGGGCTTCGGG	CGGAAGTGGGGGCTTCGGGAACGGAATCGGTGGCTTCGGGACCGGAATCGGTGGCTTCGGGACCGGAATCGGGGGCTTCGGGAACGGACTTGGGGGCTTCGGGAACGGAATCGGGAGTTTCGGGACCGGAATAGGAGGTTTCGGAAACGGAATTGGGGGCTTCGGGAACGGACTAGGGGGCTTCGGGAACGGACTTGGGGGCTTC
scaffold_33|CDS|30448:32187|Dappu-319993|-|	6	96.0	1605	1629	25	AAAAAG	AAAAAGACAAAGAAAAAGAAAAAGA
scaffold_33|CDS|70470:70840|Dappu-104843|+|	3	96.0	157	181	25	ACC	CCACCACCACCACCACTACCACCAC
scaffold_33|CDS|83552:83646|Dappu-128627|+|	12	100.0	31	56	26	AACCTCCTTGAC	AGGAGGTTGTCAAGGAGGTTGTCAAG
scaffold_33|CDS|83686:84059|Dappu-128627|+|	3	100.0	91	106	16	AAG	AAGAAGAAGAAGAAGA
scaffold_33|CDS|169153:169285|Dappu-245546|+|	10	100.0	5	28	24	AAACATGCCC	AACATGCCCAAACATGCCCAAACA
scaffold_33|CDS|208153:208512|Dappu-245559|-|	12	95.5	209	274	66	AGCAGCAGCCTC	GCAGCCTCAGCAGCAGCCACAGCAGCAGCCTCAGCTGCAGCCTCAGCAGCAGCCACAGCAGCAGCC
scaffold_33|CDS|421307:421870|Dappu-245609|+|	15	100.0	523	557	35	AATGTCCGCCACCGT	GGCGGACATTACGGTGGCGGACATTACGGTGGCGG
scaffold_33|CDS|469752:470768|Dappu-104901|-|	17	90.3	433	508	76	AACAAGGCCACCAGGCC	CAACAAGGGCCACCAGGCCTACAAGGACCACCAGGTCAACAAGGGCCACCAGGCCAACAAGGACCACCGGGCCAAC
scaffold_33|CDS|469752:470768|Dappu-104901|-|	18	95.2	502	563	62	AACCGGGGCAGGATGGCC	GGCCAACCGGGGCAGGATGGCCAACCGGGGCAAAATGGCCAACCGGGGCAAGATGGCCAACC
scaffold_33|CDS|493096:493326|Dappu-245641|-|	14	100.0	9	40	32	AAGGACGTCACGCC	CGCCAAGGACGTCACGCCAAGGACGTCACGCC
scaffold_33|CDS|525460:526074|Dappu-320075|-|	15	97.5	490	529	40	ACGGCGGAGGATACT	ACTACGGCGGAGGATACTACGGTGGAGGATACTACGGCGG
scaffold_33|CDS|574512:575407|Dappu-104917|-|	29	98.6	62	132	71	AATCTCATGGAATCTCATGGAATCTCCAG	CTCATGGAATCTCCAGAATCTCATGGAATCTCATGGAATCTCCAGAATCTCATGGAATCTCACGGAATCTC
scaffold_33|CDS|579057:579416|Dappu-104917|-|	5	100.0	10	28	19	AAAAC	AACAAAACAAAACAAAACA
scaffold_33|CDS|733756:734268|Dappu-104941|+|	52	96.0	134	460	327	AAATGCTGGAAGGCGTGGGCAGGTCTGCTACAACGCCAGTCGAAGTCGAATC	AATCAAATGCTGGAAGGCGTGGGCAGGTCTGCTACAACGCCAGTCGAAGTCGAATCAAAACGCT-GAAGGCGTGGGCAGGTCTGCTACAACGCCAGTCGAAGTCGAATCAAATGCTGGAAGGCGTGGGCAGGTCTGCTACAACGCCAGTCGAAGTCGAATCAAATGCTGAAGATGAGGCGTGGGCAGGTCTGCTACAACGCCAGTCGAAGTCGAATCAAAACGCTG-AAGGCGTGGGCAGGTCTGCTACAACGCCAGTCGAAGTCGAATCAAATGTTG-AAGGCGTGGGCAGGTCTGCTACAACGCCAGTCGAAGTCGAATCCAATGCTG
scaffold_33|CDS|871348:871863|Dappu-104948|-|	3	95.2	358	378	21	CCG	GCCGCCGCCGCCGCTGCCGCC
scaffold_33|CDS|878290:878499|Dappu-104949|+|	3	100.0	47	64	18	AGC	GCAGCAGCAGCAGCAGCA
scaffold_33|CDS|878744:878944|Dappu-245713|-|	3	100.0	173	187	15	AAG	AAGAAGAAGAAGAAG
scaffold_33|CDS|1080431:1080761|Dappu-320161|-|	3	100.0	225	239	15	AAG	GAAGAAGAAGAAGAA
scaffold_34|CDS|145701:146237|Dappu-245796|-|	12	100.0	293	317	25	AACCAACTGTGG	TGGAACCAACTGTGGAACCAACTGT
scaffold_34|CDS|167691:168405|Dappu-320184|-|	60	98.7	266	417	152	AACAAGTTCATCTGGAGCCTCAGGAGCAAGCAGCAGCAGCTGCAGCTCCAATTGAGCCTG	CAGGAGCAAGCAGCAGCTGCTGCAGCTCCAATTGAGCCTGAACAAGTTCATCTGGAGCCTCAGGAGCAAGCAGCAGTAGCTGCAGCTCCAATTGAGCCTGAACAAGTTCATCTGGAGCCTCAGGAGCAAGCAGCAGCAGCTGCAGCTCCAAT
scaffold_34|CDS|167691:168405|Dappu-320184|-|	12	96.9	446	477	32	AAACGGAAGAGG	GAAGAGGAAACGGAAGAGGAATCGGAAGAGGA
scaffold_34|CDS|297296:297595|Dappu-105027|+|	9	100.0	13	44	32	AAAAAGAAG	AAGAAAAAGAAGAAAAAGAAGAAAAAGAAGAA
scaffold_34|CDS|349633:349899|Dappu-245858|-|	18	100.0	203	239	37	ACAGGGGATGGAGTGATG	CCCCTGTCATCACTCCATCCCCTGTCATCACTCCATC
scaffold_34|CDS|378714:378857|Dappu-245871|-|	12	91.8	2	62	61	AACTGGACGTGG	TGGACGTTGAATTGGACGTGGAACTGGACGTAGAACTGAACGTGGAACTGGGCGTGGAACT
scaffold_34|CDS|451575:451729|Dappu-245887|+|	36	98.2	4	112	109	AAAGGACGGAGAAGGTGAAGATGAAGAAGAGGAGAG	ATGAAGAAGAGGAGAGAAAGGACGGAGAAGGTGAAGATGAAGCTGAGGAGAGAAAGGACGGAGAAGGTGAAGATGAAGAAGAGGAGAGAAAGGACGGAGAAGGTGAAGA
scaffold_34|CDS|455077:455973|Dappu-105046|+|	6	100.0	37	56	20	AACTCG	TCGAGTTCGAGTTCGAGTTC
scaffold_34|CDS|496966:497164|Dappu-320233|-|	31	91.7	7	127	121	AAAATTTCTGCCAGCCATCTCGTACCAGCCG	ATTTCTGCCGGCCATCTCGTACCAGCCGAAAATTTCTGCCAGTCATCTCGTACCAGCCGGAAACTTCTGCCAGCCAACTCGTACCAGCCGGAAGATTA-TGCCAGCCACCTCGTACCAGCCG
scaffold_34|CDS|498276:498461|Dappu-105050|+|	31	91.7	7	127	121	AAAATTTCTGCCAGCCATCTCGTACCAGCCG	ATTTCTGCCGGCCATCTCGTACCAGCCGAAAATTTCTGCCAGTCATCTCGTACCAGCCGGAAACTTCTGCCAGCCAACTCGTACCAGCCGGAAGATTA-TGCCAGCCACCTCGTACCAGCCG
scaffold_34|CDS|506131:506508|Dappu-245902|-|	30	90.5	156	302	147	AAATCCATTTGAGGAGCTGTGACATCTCGT	AGCTCCTCAAATGGATTTACGAGATGTCACAGCACCTCAA-TCGGATTTACGAGATGTTACAACTCCTCAACTTGATTTAAGAGATATCACAGCTCCTCAACTGGATTTACAAGATGTCACAGCTCGTCAACTGGATTTAAGAGATGT
scaffold_34|CDS|506131:506508|Dappu-245902|-|	30	93.8	282	378	97	AAATCCAGTTGAGAAGCTCCAACATCTCTT	TCAACTGGATTTAAGAGATGTTGGAGCTTCTCAACTGGATTTACA-AGATGTTGGAGATTCTCAAATTGATTTACGAGATGTTGGAGCTTCTCAACTG
scaffold_34|CDS|516570:516746|Dappu-320238|+|	3	100.0	35	49	15	AGC	AGCAGCAGCAGCAGC
scaffold_34|CDS|568553:569095|Dappu-105059|-|	18	96.6	151	239	89	ACCGCCTCCTCCAGCGCC	GGCGGTGGCGCTGGTGGAGGCGGTGGCGCTGGAGGAGGCGGTGGCGCTGGTGGAGGCGGTGGTGCTGGAGGAGGCGGTGGCGCTGGAGG
scaffold_34|CDS|568553:569095|Dappu-105059|-|	15	98.0	220	269	50	ACCGCCTCCAGCGCC	GGAGGCGGTGGCGCTGGAGGCGGTGGCGCTGGCGGCGGTGGCGCTGGAGG
scaffold_34|CDS|568553:569095|Dappu-105059|-|	3	100.0	271	289	19	CCG	GGCGGCGGCGGCGGCGGCG
scaffold_34|CDS|593775:593876|Dappu-320247|+|	7	100.0	49	69	21	ACTGCTC	CTCACTGCTCACTGCTCACTG
scaffold_34|CDS|629760:629963|Dappu-105072|+|	4	100.0	68	83	16	AATC	TCAATCAATCAATCAA
scaffold_34|CDS|678948:679246|Dappu-105080|+|	36	98.2	16	285	270	AAAGGACGGAGAAGGTGAAGATGAAGCTGAGGAGAG	AGAGAAAGGAAGGAGAAGGTGAAGATGAAGTTGAGGAGAGAAAGGACGGAGAAGGTGAAGATGAAGCTGAGGAGAGAAAGGACGGAGAAGGTGAAGATGAAGCTGAGGAGAGAAAGGACGGAGAAGGAGAAGATGAAGCTGAGGAGAGAAAGGACGGAGAAGGAGAAGATGAAGCTGAGGAGAGAAAGGACGGAGAAGGTGAAGATGAAGCTGAGGAGAGAAAGGACGGAGA-GGTGAAGATGAAGCTGAGGAGAGAAAGGACGGAGAAGG
scaffold_34|CDS|680660:680707|Dappu-245957|-|	6	100.0	13	35	23	ACGATG	TCGTCATCGTCATCGTCATCGTC
scaffold_34|CDS|684685:685592|Dappu-105081|+|	21	100.0	754	797	44	AATATACTGGCTGCTAATCCC	TTAGCAGCCAGTATATTGGGATTAGCAGCCAGTATATTGGGATT
scaffold_34|CDS|748164:748480|Dappu-245976|-|	87	95.3	55	308	254	AAGAGGTGGGGCTACAGCAGCATCAGCGGCACCGACTTGAGGTGCTCCAGGAGGAGCAGCAGCCGGTACTGGCTGACCGCGACCGAG	CGGTCGCGGTCAGCCAGTACCGGCTGCTGCTCCTCCTGGAGCACCTCAAGTCGGTGCCGCTGATGCTGCTGTAGCCCCACCTCTTCTCGGTCGCGGTCAGCCACAACTGGCTGCCGCTCCTCCTGGAGCACCTCAAGTCGGTGCCGCTGCTGCTGCTATAGCGCCACCTCTTCTCGGTTGCGGTCAGCCAGTACCGGCTGCCGCTCCTCCTCGAGCACCTCAAGTCGGTGCCACTGCTGCTGCTGTAGCCCCAC
scaffold_34|CDS|911538:912374|Dappu-320302|-|	66	96.2	151	467	317	AACATCATCGGCCAGAACGGCTCTTGGACGGCCACGGCCACGACTTATTGAAGCTGGAGGTTGATC	TGGCCGATGATGTTGATCAACTTCCAGCTTCAACAAGTCGTGGCCGTGGCCGACCAAGAGCCGTGATGGCCGATGATGTTGATCAACTTCCAGCTTCAACAAGTCGTGGCCGTGGCCGTCCAAGAGCCGTTCTGGCCGATGATGTTGATCAACCTCCAGCTTCAATAAGTCGTGGCCGTGGCCGTCCAAGAGCCGTTCTGGCCGATGATGTTGATCAACTTCCAGCTTCAACAAGTCGTGGTCGTGGCCGTCCAAGAGCCGTTCTGGCCCATGATGTTGATCAACCTCCAGCTTCATTAAGTCGTGGCCGTGGCCGT
scaffold_34|CDS|916074:916875|Dappu-320304|-|	66	96.2	116	432	317	AACATCATCGGCCAGAACGGCTCTTGGACGGCCACGGCCACGACTTATTGAAGCTGGAGGTTGATC	TGGCCGATGATGTTGATCAACTTCCAGCTTCAACAAGTCGTGGCCGTGGCCGACCAAGAGCCGTGATGGCCGATGATGTTGATCAACTTCCAGCTTCAACAAGTCGTGGCCGTGGCCGTCCAAGAGCCGTTCTGGCCGATGATGTTGATCAACCTCCAGCTTCAATAAGTCGTGGCCGTGGCCGTCCAAGAGCCGTTCTGGCCGATGATGTTGATCAACTTCCAGCTTCAACAAGTCGTGGTCGTGGCCGTCCAAGAGCCGTTCTGGCCCATGATGTTGATCAACCTCCAGCTTCATTAAGTCGTGGCCGTGGCCGT
scaffold_34|CDS|969196:969395|Dappu-246039|+|	3	100.0	173	188	16	AGC	TGCTGCTGCTGCTGCT
scaffold_34|CDS|1090995:1091463|Dappu-320344|+|	60	98.1	109	430	322	AACCGGAGGCTGATGCTCCTCGTCGCCCAGTTGGACGGCCACCACGAAGAGATCGAGGTG	CGAAGAGATCAAGGTGAACCGGAGGCTGATGCTCCTCGTCGCCCAGTTGGACGGCCACCTGGAAGAGATCGAGGTGAACCGGAGGCTGATGCTCCTCGTCGCCCAGTTGGACGGCCACCACGAAGAGATCGAGGTGAACCGGAGGCTGATGCTCCTCGTCGCCCAGTTGGACGGCCAGCACGAAGAGATCGAGGTGAACCAGAGGCTGATGCTCCTCGTCACCCAGTTGGACGGCCACCACGAAGAGATCGAGGTGAACCGGAGGCTGATGCTCCTCGTCGCCCAGTTGGACGGCCACCACGAAGAGATCGAGGTGAACCGG
scaffold_35|CDS|108821:108988|Dappu-105145|+|	3	100.0	59	73	15	AGC	TGCTGCTGCTGCTGC
scaffold_35|CDS|108821:108988|Dappu-105145|+|	6	100.0	81	98	18	AGCAGG	CCTGCTCCTGCTCCTGCT
scaffold_35|CDS|109472:109579|Dappu-105145|+|	27	100.0	3	71	69	AAGCAGTCACGGCCGGCACCGCCATCT	GATGGCGGTGCCGGCCGTGACTGCTTAGATGGCGGTGCCGGCCGTGACTGCTTAGATGGCGGTGCCGGC
scaffold_35|CDS|129020:129059|Dappu-246099|-|	3	100.0	2	20	19	AGC	CAGCAGCAGCAGCAGCAGC
scaffold_35|CDS|160586:161762|Dappu-225380|-|	3	94.3	346	380	35	CCG	GCCGCCGCCGCTGCCGCCGCCGCCGCAGCCGCCGC
scaffold_35|CDS|160586:161762|Dappu-225380|-|	12	100.0	406	441	36	AACAGCAGCAGC	CAGCAGCAGCAACAGCAGCAGCAACAGCAGCAGCAA
scaffold_35|CDS|160586:161762|Dappu-225380|-|	3	100.0	763	777	15	AAC	AACAACAACAACAAC
scaffold_35|CDS|160586:161762|Dappu-225380|-|	3	100.0	1119	1139	21	ACC	CCACCACCACCACCACCACCA
scaffold_35|CDS|275913:276872|Dappu-320379|-|	10	100.0	135	156	22	ACCTACCTCG	ACCTCGACCTACCTCGACCTAC
scaffold_35|CDS|346532:346706|Dappu-320397|+|	15	100.0	88	129	42	AACTACCACACAATC	ACACAATCAACTACCACACAATCAACTACCACACAATCAACT
scaffold_35|CDS|346532:346706|Dappu-320397|+|	9	100.0	144	164	21	AACGGAATT	AACGGAATTAACGGAATTAAC
scaffold_35|CDS|457633:457980|Dappu-299508|-|	3	100.0	139	153	15	AGC	GCTGCTGCTGCTGCT
scaffold_35|CDS|605242:605380|Dappu-320450|+|	3	100.0	89	104	16	AGC	CAGCAGCAGCAGCAGC
scaffold_35|CDS|959772:960023|Dappu-105287|-|	18	96.3	163	216	54	AACCCCAAGAGATTGTCG	AACCCCAAGAGATTGTCGAACCCCAAAAGATTGTCGAACTCCAAGAGATTGTCG
scaffold_35|CDS|960464:960599|Dappu-105287|-|	18	96.3	47	100	54	AACCCCAAGAGATTGTCG	AACCCCAAGAGATTGTCGAACCCCAAAAGATTGTCGAACTCCAAGAGATTGTCG
scaffold_35|CDS|971271:971369|Dappu-246289|+|	12	96.6	28	57	30	AAAAAGTCAATG	AAAAAGTCAAGTGAAAAAGTCAATGAAAAA
scaffold_36|CDS|32863:33141|Dappu-105308|-|	3	91.3	110	155	46	AAC	CAACAACAACGACAACAACAACAACGCCAACAACAACGACAACAAC
scaffold_36|CDS|43603:44031|Dappu-105311|-|	27	96.1	244	320	77	AACAACAACGCCAGCAACAACAACTAC	ACAACAACAACAACAACGCCAGCAACAACAACTACAACAACAACGCCAGCAACAACGACAACAACAACAACGCCAGC
scaffold_36|CDS|50952:51221|Dappu-105313|-|	3	91.5	106	152	47	AAC	ACAACAACAACGACAACAACAACAACGCCAACAACAACGACAACAAC
scaffold_36|CDS|79144:79790|Dappu-320536|-|	12	100.0	12	50	39	ACCAGCTCCAGT	GGAGCTGGTACTGGAGCTGGTACTGGAGCTGGTACTGGA
scaffold_36|CDS|79144:79790|Dappu-320536|-|	12	96.1	107	157	51	AACAGGAGCTGG	AGGAGCTGGAACAGGAGCTGGAACAGGAGTTGGAACAGGAGCTGAAACAGG
scaffold_36|CDS|84381:84627|Dappu-320536|-|	12	100.0	190	241	52	AACACCAGGAGC	GGTGTTGCTCCTGGTGTTGCTCCTGGTGTTGCTCCTGGTGTTGCTCCTGGTG
scaffold_36|CDS|182280:185639|Dappu-246385|-|	3	100.0	61	78	18	AAC	AACAACAACAACAACAAC
scaffold_36|CDS|182280:185639|Dappu-246385|-|	3	100.0	585	599	15	AAC	CAACAACAACAACAA
scaffold_36|CDS|182280:185639|Dappu-246385|-|	6	96.4	774	801	28	AACACC	CACCACCACCAACACCAACACCAACACC
scaffold_36|CDS|182280:185639|Dappu-246385|-|	3	100.0	1502	1523	22	AAC	AACAACAACAACAACAACAACA
scaffold_36|CDS|182280:185639|Dappu-246385|-|	3	92.3	1675	1701	27	ACC	CCACCACCACCGCCCACCACCACCACC
scaffold_36|CDS|182280:185639|Dappu-246385|-|	3	100.0	1886	1901	16	AGC	CAGCAGCAGCAGCAGC
scaffold_36|CDS|182280:185639|Dappu-246385|-|	3	100.0	2136	2151	16	AAC	AACAACAACAACAACA
scaffold_36|CDS|182280:185639|Dappu-246385|-|	3	96.4	2283	2310	28	AAC	ACAACAACAACAACAACAGCAACAACAA
scaffold_36|CDS|182280:185639|Dappu-246385|-|	3	96.0	2831	2855	25	AAC	ACAACAACAACAACATCAACAACAA
scaffold_36|CDS|182280:185639|Dappu-246385|-|	3	100.0	2899	2918	20	AAC	AACAACAACAACAACAACAA
scaffold_36|CDS|187133:187405|Dappu-246386|-|	12	100.0	97	123	27	AACAACAACAGC	CAACAACAACAGCAACAACAACAGCAA
scaffold_36|CDS|187133:187405|Dappu-246386|-|	9	100.0	184	209	26	ACCACCAGC	CACCACCAGCACCACCAGCACCACCA
scaffold_36|CDS|267478:269142|Dappu-105346|+|	12	95.1	168	248	81	AAATAGAAGAGG	AGAAGACGAAATAGAAGAGGAAATGGAAGAGGAAATGGAAGAGAAAATAGAAGAGGAAATAGAAGAGGAAATAGAAGAGGA
scaffold_36|CDS|318909:319055|Dappu-246429|-|	13	97.1	47	81	35	AAGATCAGGCGAC	GATCTTGTTGCCTGATCTTGTCGCCTGATCTTGTC
scaffold_36|CDS|383112:383224|Dappu-105367|-|	13	97.1	13	47	35	AAGATCAGGCGAC	GATCTTGTTGCCTGATCTTGTCGCCTGATCTTGTC
scaffold_36|CDS|388910:389251|Dappu-53590|-|	5	100.0	42	62	21	ACGGG	GACGGGACGGGACGGGACGGG
scaffold_36|CDS|388910:389251|Dappu-53590|-|	4	100.0	285	310	26	ATCC	CCATCCATCCATCCATCCATCCATCC
scaffold_36|CDS|416915:417229|Dappu-105376|-|	12	98.5	169	233	65	AACTCCAGCACC	CCAGCTCCAACTCCAGCACCAACTCCAGCACCAACTCCAGCACCAACTCCAGCACCAACTCCAGC
scaffold_36|CDS|446123:451342|Dappu-225461|-|	3	100.0	3094	3110	17	AGC	GCTGCTGCTGCTGCTGC
scaffold_36|CDS|446123:451342|Dappu-225461|-|	12	100.0	5031	5059	29	AACTACGGCAGC	TGCTGCCGTAGTTGCTGCCGTAGTTGCTG
scaffold_36|CDS|604203:604516|Dappu-105415|+|	3	100.0	123	147	25	AGC	CAGCAGCAGCAGCAGCAGCAGCAGC
scaffold_36|CDS|643441:643721|Dappu-246527|+|	5	100.0	188	204	17	AATTC	AATTCAATTCAATTCAA
scaffold_36|CDS|679390:679859|Dappu-320659|+|	6	100.0	298	322	25	ACCCGC	CCGCACCCGCACCCGCACCCGCACC
scaffold_36|CDS|706188:707303|Dappu-105439|+|	9	96.8	181	211	31	AACTGCACC	GCACCAACTGCTCCAACTGCACCAACTGCAC
scaffold_36|CDS|818729:819102|Dappu-320669|-|	3	100.0	118	134	17	AAC	ACAACAACAACAACAAC
scaffold_36|CDS|828619:829016|Dappu-305250|-|	3	90.9	216	248	33	ACG	ACGACGACGACTACGACTACAACGACGACGACG
scaffold_36|CDS|869179:869793|Dappu-320679|-|	14	91.2	116	175	60	AACTGGAGGATGCC	CTGGAGGATGTCCAACTGGAGGATGCCAACCCGTAGGATGTCCAACTGGAGGATGCCAAC
scaffold_36|CDS|878241:878921|Dappu-246567|+|	30	95.8	120	262	143	AACCCACAGGATGTCCAACTGGAGGATGCC	AGGATGTCCAACTGGAGGATGCCAACCCGTAGGATGTCCAACTGGAGGATGCCAACCCACAGGATGTCCAACTGGAGGATGCCAACCCACAGGATGTCCGACCGGAGGATGCCAACCCACAGGATGTCCGACCGGAGGATGCC
scaffold_36|CDS|878241:878921|Dappu-246567|+|	6	100.0	349	369	21	AAATTG	GAAATTGAAATTGAAATTGAA
scaffold_36|CDS|893700:893922|Dappu-105462|-|	3	100.0	96	110	15	AGC	CAGCAGCAGCAGCAG
scaffold_36|CDS|907033:907260|Dappu-105465|+|	3	97.0	66	98	33	AGC	GCAGCAGCAGCATCAGCAGCAGCAGCAGCAGCA
scaffold_36|CDS|979427:980041|Dappu-105487|+|	9	100.0	538	558	21	ACTGCTGCT	GTAGCAGCAGTAGCAGCAGTA
scaffold_36|CDS|990762:991343|Dappu-105494|-|	6	100.0	86	104	19	ACAGTC	ACAGTCACAGTCACAGTCA
scaffold_36|CDS|994122:994694|Dappu-105495|+|	9	100.0	7	27	21	ACGAGCTCG	TCGTCGAGCTCGTCGAGCTCG
scaffold_36|CDS|1089687:1090565|Dappu-305266|+|	3	100.0	788	804	17	AAC	CAACAACAACAACAACA
scaffold_36|CDS|1102793:1103267|Dappu-105521|-|	3	100.0	342	356	15	AAC	AACAACAACAACAAC
scaffold_36|CDS|1124687:1125586|Dappu-246637|+|	30	96.5	120	232	113	AACCCACAGGATGTCCAACTGGAGGATGCC	AGGATGTCCAACTGGAGGATGCCAACCCGTAGGATGTCCAACTGGAGGATGCCAACCCACAGGATGTCCAACTGGAGGATGCCAACCCACAGGATGTCCGACCGGAGGATGCC
scaffold_36|CDS|1124687:1125586|Dappu-246637|+|	6	100.0	318	335	18	AAATAG	AGAAATAGAAATAGAAAT
scaffold_36|CDS|1124687:1125586|Dappu-246637|+|	48	93.9	420	648	229	AACCTGCACACCCGTCGCTCCACGAGTCCCAGCACCTTGCACAGGTCC	ACCTTGCACAGGTCCAACCTGCACACCCGTCGCTCCACGAGTCCCAGCACCTTGCACAGGTCCATCCTGCACACCCGTCGCTCCAAGAAGACCT-GTACCTTGCACAGGTCCAACATGCACACCCGTCGTTCCACGAGCCCCAGCACCTTGCGCAGGTCCAACCTGTACACCCGTCGCTCCACGAGCCCCAGCACCTTGCACAGGTCCATCCTGCACACCCGTCGCTCCA
scaffold_36|CDS|1124687:1125586|Dappu-246637|+|	3	100.0	817	833	17	ACC	ACCACCACCACCACCAC
scaffold_37|CDS|51788:52989|Dappu-105537|+|	3	100.0	75	89	15	ACG	CGACGACGACGACGA
scaffold_37|CDS|259417:259569|Dappu-105562|-|	20	96.6	1	59	59	AACATCTTGCACGAGCCTTG	GGCTCGTGCGAGATGTTCAAGGGTCGTGCAAGATGTTCAAGGCTCGTGCAAGATGTTCA
scaffold_37|CDS|422425:422777|Dappu-105596|-|	3	100.0	221	236	16	AGG	AGGAGGAGGAGGAGGA
scaffold_37|CDS|422425:422777|Dappu-105596|-|	3	100.0	251	265	15	AGC	GCAGCAGCAGCAGCA
scaffold_37|CDS|461654:461740|Dappu-320847|+|	16	100.0	32	65	34	AAAGACGGTGAAGGTG	TTCACCTTCACCGTCTTTCACCTTCACCGTCTTT
scaffold_37|CDS|494209:494369|Dappu-105611|+|	3	95.5	133	154	22	ATC	ATGATTATGATGATGATGATGA
scaffold_37|CDS|497035:499095|Dappu-246804|+|	3	100.0	696	710	15	ACC	CACCACCACCACCAC
scaffold_37|CDS|501050:501667|Dappu-105613|+|	12	100.0	57	83	27	AACGGCAGCGGG	TGCCGTTCCCGCTGCCGTTCCCGCTGC
scaffold_37|CDS|605025:605343|Dappu-246835|+|	9	92.8	199	267	69	ACATCGACG	ACGACATCGACGACATCGACAACCTCGACGACATCAACGACATCAACAACATCGACGACATCGACGACA
scaffold_37|CDS|674966:675625|Dappu-105633|-|	9	100.0	390	413	24	ACGACGAGG	GACGACGAGGACGACGAGGACGAC
scaffold_37|CDS|713469:714017|Dappu-305274|+|	13	100.0	161	186	26	ACCAGCAGCAGAG	CCAGCAGCAGAGACCAGCAGCAGAGA
scaffold_37|CDS|713469:714017|Dappu-305274|+|	4	100.0	475	490	16	AAAG	TTCTTTCTTTCTTTCT
scaffold_37|CDS|716581:716922|Dappu-305275|+|	1	100.0	116	129	14	C	CCCCCCCCCCCCCC
scaffold_37|CDS|770918:770975|Dappu-246866|+|	6	100.0	18	38	21	AAAGTT	GTTAAAGTTAAAGTTAAAGTT
scaffold_37|CDS|777541:777739|Dappu-105638|+|	24	92.7	72	181	110	AACCACCGTCCGTTCCGCCAACTC	ACTCAACCACCGTCCGTTCCACCGGCCCAACCACCGTCCGTTCCACCGTCTCAACCACCGTCCGTTCCGCCTACTCAACCACCGTCCGTTCCGCCAACTCAACCACCGTC
scaffold_37|CDS|818260:818482|Dappu-105648|-|	9	90.2	103	194	92	ACATCGACG	ACGACATCGACGACATCGACTACCTCGACGACATCGACAACCTCGACGACATCAACGACATCGACGACGA-CGACGCCATCGACAACATCGAC
scaffold_37|CDS|959615:960229|Dappu-320914|-|	3	100.0	461	475	15	ACG	CGACGACGACGACGA
scaffold_37|CDS|1000627:1001466|Dappu-246911|+|	9	100.0	58	79	22	AGCATATCC	GGATATGCTGGATATGCTGGAT
scaffold_37|CDS|1001932:1003591|Dappu-105670|-|	3	100.0	1297	1312	16	CCG	GCCGCCGCCGCCGCCG
scaffold_37|CDS|1016080:1017339|Dappu-246914|-|	30	97.4	251	326	76	AAAACAGTGTCAGGTAAGGTAGTGTCAGGT	CCTTACCCGACACTGTTTTACCTGACACTACCTTACCTGACATTGTTTTACCTGACACTACCTTACCTGACACTGT
scaffold_38|CDS|37168:37731|Dappu-105678|+|	12	95.1	187	227	41	AAGAAGAGGAGG	GAGGACGAAGAGGAGGAAGACGAGGAGGAAGAAGAGGAGGA
scaffold_38|CDS|128845:129342|Dappu-105691|-|	3	100.0	33	50	18	AGC	GCTGCTGCTGCTGCTGCT
scaffold_38|CDS|128845:129342|Dappu-105691|-|	8	100.0	151	170	20	ACGCAGGC	GGCACGCAGGCACGCAGGCA
scaffold_38|CDS|128845:129342|Dappu-105691|-|	3	96.2	348	373	26	AAG	TTCTTCTTCTTCTCCTTCTTCTTCTT
scaffold_38|CDS|278136:278450|Dappu-320958|+|	9	100.0	66	87	22	ACCAGCTCG	TGGTCGAGCTGGTCGAGCTGGT
scaffold_38|CDS|304469:304747|Dappu-105715|-|	12	100.0	217	241	25	AAAGCTCGAATT	CGAATTAAAGCTCGAATTAAAGCTC
scaffold_38|CDS|373631:373860|Dappu-105725|+|	6	100.0	117	134	18	AATCTC	CTCAATCTCAATCTCAAT
scaffold_38|CDS|375326:375737|Dappu-105725|+|	18	100.0	193	233	41	AACAACAACTAAGGGAGC	ACAACTAAGGGAGCAACAACAACTAAGGGAGCAACAACAAC
scaffold_38|CDS|436616:437005|Dappu-105736|-|	3	100.0	96	115	20	AAG	AAGAAGAAGAAGAAGAAGAA
scaffold_38|CDS|444684:445016|Dappu-247036|-|	3	95.8	234	257	24	CCG	CCGCCGGCGCCGCCGCCGCCGCCG
scaffold_38|CDS|445181:445321|Dappu-247036|-|	4	93.1	86	114	29	AAGG	AAGGAAGGAAGGAAGAAAGTAAGGAAGGA
scaffold_38|CDS|449490:450040|Dappu-320999|+|	3	96.2	330	355	26	AAC	CAACAACAATAACAACAACAACAACA
scaffold_38|CDS|534039:534556|Dappu-247057|+|	33	98.6	233	306	74	AAAACATCACTTCTGTCGAAACCCAACGTGAAG	CACTTCTGTCGAAACCCAACGTGAAGAAAACATCACTTCTGTCGAAACCCAACATGAAGAAAACATCACTTCTG
scaffold_38|CDS|629971:630069|Dappu-247077|+|	32	98.6	8	77	70	AACGCGTCTCCCCCTTCAGCGGCTCAGCCTTG	CCCCCTTCAGCGGCTCAGCCTTGAACGCGTCTCTCCCCTTCAGCGGCTCAGCCTTGAACGCGTCTCCCCC
scaffold_38|CDS|652515:652823|Dappu-321033|+|	9	100.0	183	211	29	AACGCCGTC	CAACGCCGTCAACGCCGTCAACGCCGTCA
scaffold_38|CDS|742293:743033|Dappu-321047|+|	6	100.0	256	277	22	AATCGC	GATTGCGATTGCGATTGCGATT
scaffold_38|CDS|754804:755310|Dappu-105768|-|	18	90.4	151	257	107	ACCGCCTCCTCCAGCGCC	GGCGGTGGCGCTGGTGGAGGCGGTGGCGCTGGAGGAGGCGGTGGCGCTGGTGGAGGAGGAGGCGGTGGCGCTGGCGGCGGTGGCGCTGGAGGAGGCGGTGGCGCTGG
scaffold_38|CDS|758979:759617|Dappu-321050|+|	12	98.6	202	275	74	ACCGGCTCCTCG	GTCGAGGAGCCGGTTGAGGAGCCGGTCGAGGAGCCGGTCGAGGAGCCGGTCGAGGAGCCGGTCGAGGAGCCGGT
scaffold_38|CDS|921525:921677|Dappu-305330|-|	3	100.0	11	26	16	ACC	TGGTGGTGGTGGTGGT
scaffold_38|CDS|958161:958407|Dappu-105811|+|	3	100.0	161	175	15	ACG	CGTCGTCGTCGTCGT
scaffold_39|CDS|53339:53443|Dappu-247184|+|	3	100.0	3	18	16	AAG	AGAAGAAGAAGAAGAA
scaffold_39|CDS|76833:77096|Dappu-105824|+|	3	100.0	78	96	19	AAC	CAACAACAACAACAACAAC
scaffold_39|CDS|86646:86732|Dappu-247189|+|	2	100.0	23	37	15	AG	AGAGAGAGAGAGAGA
scaffold_39|CDS|182713:182813|Dappu-305383|-|	12	100.0	9	33	25	AAACCGATTCCC	GGAATCGGTTTGGGAATCGGTTTGG
scaffold_39|CDS|183079:183270|Dappu-305383|-|	15	97.8	128	173	46	AACTGGAGCTGGAGC	TCCAGTTGCTCCAGCTCCAGTTGCTCCAGCTCCGGTTGCTCCAGCT
scaffold_39|CDS|194427:194664|Dappu-105846|-|	3	100.0	70	86	17	ATC	CATCATCATCATCATCA
scaffold_39|CDS|194427:194664|Dappu-105846|-|	24	98.3	105	164	60	AACCCGCCACCAGGAGCTCCGCCG	TGGTGGCGGGTTTGGCGGAGCTCCTGGTGGCGGGTTCGGCGGAGCTCCTGGTGGCGGGTT
scaffold_39|CDS|203242:203434|Dappu-225596|-|	15	96.4	121	176	56	AAGGATTCGGCAATC	GGATTCGGCAATCAGGGATTCGGCAATCAAGGATTCGGCAATCAAGGGTTCGGCAA
scaffold_39|CDS|206591:206701|Dappu-105851|+|	14	100.0	1	111	111	AAACCGTCCGGTAC	TTTGTACCGGACGGTTTGTACCGGACGGTTTGTACCGGACGGTTTGTACCGGACGGTTTGTACCGGACGGTTTGTACCGGACGGTTTGTACCGGACGGTTTGTACCGGACG
scaffold_39|CDS|226826:226845|Dappu-247223|-|	4	100.0	1	17	17	AACG	ACGAACGAACGAACGAA
scaffold_39|CDS|239351:239443|Dappu-247224|-|	3	100.0	8	22	15	AAG	AGAAGAAGAAGAAGA
scaffold_39|CDS|338256:338361|Dappu-247241|+|	20	100.0	1	53	53	ACACCGAGTCTCCAGCTGCT	CTGCTACACCGAGTCTCCAGCTGCTACACCGAGTCTCCAGCTGCTACACCGAG
scaffold_39|CDS|348965:349277|Dappu-105863|-|	18	100.0	140	186	47	AACAACAACAGCAGCAGC	CAACAACAACAGCAGCAGCAACAACAACAGCAGCAGCAACAACAACA
scaffold_39|CDS|348965:349277|Dappu-105863|-|	3	100.0	176	192	17	AAC	CAACAACAACAACAACA
scaffold_39|CDS|416403:416660|Dappu-305346|+|	3	100.0	84	105	22	AAG	GAAGAAGAAGAAGAAGAAGAAG
scaffold_39|CDS|425846:426349|Dappu-53938|+|	3	100.0	101	124	24	AAC	CAACAACAACAACAACAACAACAA
scaffold_39|CDS|432912:433098|Dappu-225606|+|	3	100.0	148	168	21	AAG	AAGAAGAAGAAGAAGAAGAAG
scaffold_39|CDS|461829:463307|Dappu-305389|+|	75	97.3	115	671	557	AAAGGCTCCTGAGTATTACACTACCACGTATGCAGCTCCAAGCTACTACACCGAGGCGCCCAAGTACTACACCAC	TACTACACCGAAGCACCAAAGTACTACACCACAAAGGCTCCTGAGTACTACACCACCACTTATGCAGCTCCAAGCTACTACACCGAGGCGCCCAAGTACTACACCACAAAGGCTCCTGAGTATTACACTACCACGTATGCAGCTCCAAGCTACTACACCGAGGCGCCCAAGTACTACACCACAAAGGCTCCTGAGTATTACACTACCACGTATGCAGCTCCAAACTACTACACCGAGGCGCCCAAGTACTACACCACAAAGGCTCCTGAGTATTACACTACCACGTATGCAGCTCCAAGCTACTACACCGAGGCGCCCAAGTACTACACCACAAAGGCTCCTGAGTATTACACTACCACGTATGCAGCTCCAAGCTACTACACCGAGGCGCCCAAGTACTACACCACAAAGGCTCCTGAGTATTACACTACCACGTATGCAGCTCCAAGCTACTACACCGCGGCGCCCAAGTACTACACCACAAAGGCTCCGGAGTATTACACCACCACTTATGCAGCTCCGACCTACTACACCGAGGCCCCCAAGTATTACACCAC
scaffold_39|CDS|485323:486459|Dappu-247272|-|	3	100.0	118	132	15	ATC	TCATCATCATCATCA
scaffold_39|CDS|485323:486459|Dappu-247272|-|	3	100.0	195	209	15	AAG	AGAAGAAGAAGAAGA
scaffold_39|CDS|538270:538588|Dappu-105891|-|	3	100.0	103	118	16	CCG	CGCCGCCGCCGCCGCC
scaffold_39|CDS|550632:551018|Dappu-247289|-|	3	95.2	194	214	21	ACG	CGACGATGACGACGACGACGA
scaffold_39|CDS|564301:564687|Dappu-225615|-|	3	95.2	194	214	21	ACG	CGACGATGACGACGACGACGA
scaffold_39|CDS|565642:566293|Dappu-225615|-|	3	100.0	428	443	16	ACC	CACCACCACCACCACC
scaffold_39|CDS|577724:577872|Dappu-305353|+|	9	100.0	115	140	26	ATATCCGCC	GGATATGGCGGATATGGCGGATATGG
scaffold_39|CDS|600418:600630|Dappu-53920|-|	3	100.0	5	20	16	AGC	AGCAGCAGCAGCAGCA
scaffold_39|CDS|637631:638257|Dappu-105911|+|	3	92.6	348	374	27	AGC	GCAGCAGCAACAACAGCAGCAGCAGCA
scaffold_39|CDS|637631:638257|Dappu-105911|+|	3	93.1	493	521	29	ATC	CATCACCATCATCATCATCATCTTCATCA
scaffold_39|CDS|692453:694092|Dappu-247323|+|	9	100.0	561	585	25	AAGAAGAGG	GAAGAAGAGGAAGAAGAGGAAGAAG
scaffold_39|CDS|692453:694092|Dappu-247323|+|	9	100.0	720	754	35	AAGAAGAGG	GAAGAAGAGGAAGAAGAGGAAGAAGAGGAAGAAGA
scaffold_39|CDS|692453:694092|Dappu-247323|+|	3	91.1	1145	1189	45	AAG	AGAAGAGGAAGAAGAGGAAGAGGAAGAAGAAGAGGAAGAAGAAGA
scaffold_39|CDS|692453:694092|Dappu-247323|+|	3	100.0	1329	1343	15	AAG	GAAGAAGAAGAAGAA
scaffold_39|CDS|692453:694092|Dappu-247323|+|	3	100.0	1359	1373	15	AAG	GAAGAAGAAGAAGAA
scaffold_39|CDS|692453:694092|Dappu-247323|+|	3	100.0	1446	1462	17	AAG	GAAGAAGAAGAAGAAGA
scaffold_39|CDS|719632:720519|Dappu-321192|-|	3	100.0	495	515	21	ACC	CCACCACCACCACCACCACCA
scaffold_39|CDS|799937:800306|Dappu-321197|+|	12	100.0	184	208	25	AACTGCTTCCGT	GGAAGCAGTTACGGAAGCAGTTACG
scaffold_39|CDS|799937:800306|Dappu-321197|+|	15	97.5	330	369	40	AAGCAGCTACGGCGG	CTACGGCGGAAGCAGCTACGGTGGAAGCAGCTACGGCGGA
scaffold_39|CDS|917966:918135|Dappu-321218|-|	12	100.0	26	51	26	AATGATGGCGGC	TTGCCGCCATCATTGCCGCCATCATT
scaffold_39|CDS|954123:954868|Dappu-321219|+|	3	100.0	228	242	15	CCG	GCCGCCGCCGCCGCC
scaffold_40|CDS|49973:50435|Dappu-30003|-|	3	95.8	244	267	24	AAT	AATAATCATAATAATAATAATAAT
scaffold_40|CDS|175124:175312|Dappu-247455|+|	9	94.9	77	115	39	AAAAAGAAC	AAAAGAAGAAAAAGAACAAAAAGAAAAAAAAGAACAAAA
scaffold_40|CDS|185371:185598|Dappu-247460|+|	24	99.2	22	154	133	AAGGCAGCGGAGTGCTACACCACG	GAGTGCTACACCACGAAGGCAGCGGAGTGCTACACCACGAAGGCAGCGAAGTGCTACACCACGAAGGCAGCGGAGTGCTACACCACGAAGGCAGCGGAGTGCTACACCACGAAGGCAGCGGAGTGCTACACCA
scaffold_40|CDS|204327:204883|Dappu-106007|-|	3	100.0	311	327	17	AAG	AAGAAGAAGAAGAAGAA
scaffold_40|CDS|311137:311339|Dappu-305763|-|	3	96.7	63	92	30	ACG	GACGACGACGACGACGACGATGACGACGAC
scaffold_40|CDS|407698:407904|Dappu-305794|+|	3	93.5	148	178	31	AGC	CAGCAGCAGCAGCAGCATCACCAGCAGCAGC
scaffold_40|CDS|408637:409074|Dappu-305794|+|	3	100.0	301	316	16	AGC	AGCAGCAGCAGCAGCA
scaffold_40|CDS|568927:569159|Dappu-305797|-|	15	97.6	115	155	41	ACGCTGCTCCGGCCT	CCGGCTTACGCTGCTCCGGCCTACGCTGCTCCGGCCTACGC
scaffold_40|CDS|572333:572565|Dappu-305798|-|	15	100.0	68	101	34	ACGCTGCCCCCGCCT	CCCCCGCCTACGCTGCCCCCGCCTACGCTGCCCC
scaffold_40|CDS|572333:572565|Dappu-305798|-|	15	97.6	115	155	41	ACGCTGCTCCGGCCT	CCGGCTTACGCTGCTCCGGCCTACGCTGCTCCGGCCTACGC
scaffold_40|CDS|586427:588850|Dappu-106067|+|	18	90.7	1509	1605	97	AAGAAGAAGAAGAAGAGG	AGAAGAGGAGGAAGAAGAAGAAGAAGAC-AATGAAGAAGAGGAAGACGAAGAGGAGGAAGAAGAGGAAGAAGAAGAAGAGGAGGAAGAAGAAGAAGAA
scaffold_40|CDS|592374:592606|Dappu-305799|-|	15	97.6	115	155	41	ACGCTGCTCCGGCCT	CCGGCTTACGCTGCTCCGGCCTACGCTGCTCCGGCCTACGC
scaffold_40|CDS|613746:613978|Dappu-106070|-|	15	97.6	115	155	41	ACGCTGCTCCGGCCT	CCGGCTTACGCTGCTCCGGCCTACGCTGCTCCGGCCTACGC
scaffold_40|CDS|632323:632401|Dappu-247554|-|	6	100.0	7	24	18	AGATGC	GATGCAGATGCAGATGCA
scaffold_40|CDS|665157:667400|Dappu-247561|+|	30	91.6	49	740	692	AAACAACCACTGAAGCCATGACTACTGAAC	ACCACTGAATCCATGACTACTGAACAACCAACCACTGAAGCCATGACTACTGAACAACCAACCGCTGAAGCCATGACTACTGAAGAAACAACCACTGAATCCATGACTGCTGAACAACCAACCACTGAAGCCGTGACTACTGAACAAGCAACCACTGAAGCTATGACTACGGAACAAGTAACCACGGAAGCCGTGACTACTGAACAAATAACTACTGAAGCCATGACT-TTGGAACAAACAACCACGGAAGCCGTGACTACTGAACAAGA-AACCACGGAAGCCATGACTACTGAACAAACAACTACTGAAGCCATGACTACTGAACAACCAACCACTGAAGTCATGACTACTGAACAAACAATCACTGAAGCCATGACTACTGAACAACCAACAACTGAAGCAATGACTACTGAACAACCAACCACTGAAGTCATGACTACTGAACAAACAACCACTGAAGCCATGACTACTGAACAACCAACAACTGAAGCAATGACTACTGAACAACCAACCACTGAAGCCATGACTACTGAACAAACAACTACTGAAGCCATGACTACAGAAGAAGTAACTACTGAAGCCGTGACTACTGAACAAGCAACCTCTGAAGCCATGACTACGGAACAAGTAACCACAGAAGCCTTGACTACTGAACAAGA-AACAACTGATGCCGTGACTACTGAACAAACAAC
scaffold_40|CDS|763418:764842|Dappu-321389|-|	3	100.0	444	461	18	AAG	AGAAGAAGAAGAAGAAGA
scaffold_40|CDS|782112:782336|Dappu-247594|+|	6	100.0	203	221	19	ACTAGC	CTAGTGCTAGTGCTAGTGC
scaffold_40|CDS|792049:792651|Dappu-106113|+|	15	95.6	195	239	45	AATCTCTCTCTCTCC	AGAGAGATTGGAGAGAGAGAGGTTGGAGAGAGAGAAATTGGAGAG
scaffold_40|CDS|801169:801901|Dappu-106114|+|	10	93.9	186	219	34	AAGCAAGCCC	CAAGCAAGCCCAACGCAAGCCAAAGCAAGCCCAA
scaffold_40|CDS|837983:839705|Dappu-247619|+|	5	100.0	368	387	20	AAATC	ATCAAATCAAATCAAATCAA
scaffold_40|CDS|893587:893953|Dappu-321425|-|	30	94.2	215	317	103	AACGGGGAGTTCGTATTCGTGGACGGGGGC	CCCGTTGCCCCCGTCCACGTCTACGAGCTCCCCGTTGCTCCCGTCCATGAATACGAACTCCCAGTTGCCCCCGTCCACGAATACGAACTCCCCGTTGCCCCCG
scaffold_40|CDS|1024178:1025270|Dappu-106150|+|	87	97.1	532	776	245	AAACTGGAATCAGCGGCCTCTCTCTCTCAGTCGGAAGGGCCAGCTACGTCGCTGGATTCATCCGCCAATCTTCTGCCGCCGGGCTCC	GAAGGGCCAGCTACGTCGCTGGATTCATCCGCCAAACTTCTGCCGCCAGGCTCCAAACTGGAATCAGCGGCCTCTCTCTCTCAGTCGGAAGGGCCAGCTACGTCGCTGGATTCATCCGTCAATCTTCTGCCGCCGGGCTCCAAACTGGAATCAGCGGCCTCTCTCTCTCAGTCGGAAGGGCCAGCTACGTCGCTGGATTCATCCGCCAATCTTCTGCCGCCTGACTCCAAACCGGAGTCAGCGGC
scaffold_41|CDS|33543:34109|Dappu-225708|+|	3	100.0	223	242	20	AAG	AGAAGAAGAAGAAGAAGAAG
scaffold_41|CDS|83190:83834|Dappu-106167|+|	42	96.3	130	237	108	AAAATCCGCCGGTCAACGTAGCCGAACCGGTTGTCGCAGTAG	GCAGTAGAAAATCCGCCAGTCAACGTAGCCGAACCGGTTGTCGCAGTAGAAAATCCGCCGGTCAACGTAGCCGAACAAATTGTCGCAGTAGAAAATCCGCCGGTCAAC
scaffold_41|CDS|129495:130160|Dappu-247729|+|	240	99.3	78	665	588	AAAAACGATGCCGTTCGAGTGTGGTAACGACGCCTCCAATTTCATGTCCAGCTATTTATCCTACAAGTGGCATGGCCAATACTACTGCCATAATCAGTCCAGCCATCACTCCTACACCGAGTTCGTCTCCAATTTCAAGTCCAGCTATTTATCCTACAAGTGGCATGGCCAATACTACTGCCATAATCAGTCCAGCCATCACCCCTACACCGAGTTCGTCAAGTCAGAGTACGTCAATCC	ATTTCAAGTCCAGCTATTTATCCTACAAGTGGCATGGCCAATACTACTG-CATAATCAGTCCAGCCATCACTCCTACACCGAGTTCGTCTCCAATTTCAAGTCCAGCTATTTATCCTACAAGTGGCATGGCCAATACTACTGCCATAATCAGTCCAGTCATCACTCCTACACCGAGTTCGTCAAGTCAGAGTACGTCAATCCAAAAACGATGCCGTTCGAGTGTGGTAACGACGCCTCCAATTTCATGTCCAGCTATTTATCCTACAAGTGGCATGGCCAATACTACTGCCATAATCAGTCCAGCCATCACTCCTACACCGAGTTCGTCTCCAATTTCAAGTCCAGCTATTTATCCTACAAGTGGCATGGCCAATACTACTGCCATAATCAGTCCAGCCATCACCCCTACACCGAGTTCGTCAAGTCAGAGTACGTCAATCCAAAAACGATGCCGTTCGAGTGTGGTAACGACGCCTCCAATTTCATGTCCAGCTATTTATCCTACAAGTGGCATGGCCAATACTACTGCCATAATCAGTCCAGCCATCACTCCTACACCGAGTTCGTCTCCAATTTCAAGTCCAGCTA
scaffold_41|CDS|227760:228051|Dappu-247751|-|	3	96.0	264	288	25	AGC	AGCAGCAGCAGCAACAGCAGCAGCA
scaffold_41|CDS|231399:231860|Dappu-247751|-|	3	100.0	103	123	21	AGC	CAGCAGCAGCAGCAGCAGCAG
scaffold_41|CDS|231399:231860|Dappu-247751|-|	3	100.0	187	203	17	AAC	AACAACAACAACAACAA
scaffold_41|CDS|411452:411795|Dappu-106202|+|	36	98.9	1	186	186	AAAGGACGGAGAAGGTGAAGATGAAGCTGAGGAGAG	ATGAAGTTGAGGAGAGAAAGGACGGAGAAGGTGAAGATGAAGCTGAGGAGAGAAAGGACGGAGAAGGAGAAGATGAAGCTGAGGAGAGAAAGGACGGAGAAGGTGAAGATGAAGCTGAGGAGAGAAAGGACGGAGAAGGTGAAGATGAAGCTGAGGAGAGAAAGGACGGAGAAGGTGAAGATGAAG
scaffold_41|CDS|568796:568893|Dappu-247827|+|	3	100.0	1	15	15	AAG	GAAGAAGAAGAAGAA
scaffold_41|CDS|568796:568893|Dappu-247827|+|	3	100.0	48	63	16	ACC	GTGGTGGTGGTGGTGG
scaffold_41|CDS|819299:819475|Dappu-247897|+|	3	100.0	28	43	16	AGC	CAGCAGCAGCAGCAGC
scaffold_41|CDS|935400:936002|Dappu-247933|+|	10	100.0	475	498	24	AATATGAGAG	ATATTCTCTCATATTCTCTCATAT
scaffold_41|CDS|941733:942322|Dappu-106274|-|	15	100.0	76	105	30	ACATGCGGATGCCCT	TGCCCTACATGCGGATGCCCTACATGCGGA
scaffold_42|CDS|33411:34760|Dappu-305892|-|	3	100.0	963	977	15	AAC	CAACAACAACAACAA
scaffold_42|CDS|303977:305155|Dappu-305898|-|	3	100.0	421	436	16	AAG	GAAGAAGAAGAAGAAG
scaffold_42|CDS|371325:371531|Dappu-106329|-|	6	100.0	169	186	18	ACCGGG	CGGGACCGGGACCGGGAC
scaffold_42|CDS|557910:558554|Dappu-106344|-|	9	100.0	176	196	21	ACGACGATG	CGACGATGACGACGATGACGA
scaffold_42|CDS|557910:558554|Dappu-106344|-|	3	100.0	586	602	17	CCG	CCGCCGCCGCCGCCGCC
scaffold_42|CDS|660440:661207|Dappu-305909|+|	3	90.9	301	332	32	ACC	ACCACCACCACAACAACC-CCACCACCACCACC
scaffold_42|CDS|661271:661594|Dappu-305909|+|	3	100.0	25	39	15	AAC	ACAACAACAACAACA
scaffold_42|CDS|750697:751146|Dappu-321718|-|	3	100.0	173	189	17	AAG	GAAGAAGAAGAAGAAGA
scaffold_42|CDS|837965:838237|Dappu-305875|+|	3	100.0	188	212	25	AGG	CTCCTCCTCCTCCTCCTCCTCCTCC
scaffold_42|CDS|1015343:1015576|Dappu-305890|+|	2	100.0	167	181	15	AC	ACACACACACACACA
scaffold_42|CDS|1018797:1019172|Dappu-106457|+|	3	100.0	91	106	16	AAG	AAGAAGAAGAAGAAGA
scaffold_43|CDS|79195:79382|Dappu-213639|+|	6	100.0	152	174	23	ACGCCG	GCCGACGCCGACGCCGACGCCGA
scaffold_43|CDS|106031:106399|Dappu-321785|+|	3	100.0	250	267	18	AAG	AAGAAGAAGAAGAAGAAG
scaffold_43|CDS|107728:108198|Dappu-321785|+|	3	100.0	382	397	16	AAG	GAAGAAGAAGAAGAAG
scaffold_43|CDS|107728:108198|Dappu-321785|+|	3	93.3	424	468	45	AAG	GAAGAAGAGGAAGAAGAAGAAGAAGAGGAGGAAGAAGAAGAAGAA
scaffold_43|CDS|146611:147244|Dappu-248211|-|	18	97.8	415	459	45	AACTGCTGCCTCCGCCGT	AGTTACGGCGGAGGCAGCAGTTACGGCGGCGGCAGCAGTTACGGC
scaffold_43|CDS|200773:201085|Dappu-54719|-|	3	100.0	7	23	17	AAG	GAAGAAGAAGAAGAAGA
scaffold_43|CDS|214940:215587|Dappu-321811|-|	6	100.0	532	553	22	AAAATC	TTTGATTTTGATTTTGATTTTG
scaffold_43|CDS|251940:253034|Dappu-290673|+|	3	100.0	371	397	27	AAC	ACAACAACAACAACAACAACAACAACA
scaffold_43|CDS|251940:253034|Dappu-290673|+|	3	100.0	587	602	16	AGG	GAGGAGGAGGAGGAGG
scaffold_43|CDS|251940:253034|Dappu-290673|+|	3	100.0	946	960	15	ACG	TCGTCGTCGTCGTCG
scaffold_43|CDS|300471:301967|Dappu-290668|+|	3	100.0	255	271	17	AAC	CAACAACAACAACAACA
scaffold_43|CDS|300471:301967|Dappu-290668|+|	9	96.9	829	860	32	AGCCGCCGC	GCGGCGGCTGCGGCGGCTGCTGCGGCTGCGGC
scaffold_43|CDS|300471:301967|Dappu-290668|+|	9	100.0	1096	1116	21	AACAGCAGC	CAGCAGCAACAGCAGCAACAG
scaffold_43|CDS|300471:301967|Dappu-290668|+|	3	95.2	1130	1150	21	AAC	AACAACAACAACAGCAACAAC
scaffold_43|CDS|356039:356184|Dappu-248248|-|	3	100.0	91	106	16	ACC	CCACCACCACCACCAC
scaffold_43|CDS|367525:367609|Dappu-248248|-|	3	96.3	3	29	27	AAG	GAAGAAGAAGAAGAAGAATAAGAAGAA
scaffold_43|CDS|484761:484994|Dappu-188519|+|	3	100.0	114	128	15	AGG	TCCTCCTCCTCCTCC
scaffold_43|CDS|531758:532484|Dappu-321848|-|	3	93.8	23	54	32	AGC	CAGCAGCAGCAGCAACAGCAACAGCAGCAGCA
scaffold_43|CDS|649607:650026|Dappu-248298|-|	3	100.0	207	221	15	CCG	CGGCGGCGGCGGCGG
scaffold_43|CDS|697263:697519|Dappu-248308|-|	3	100.0	155	185	31	ACC	TGGTGGTGGTGGTGGTGGTGGTGGTGGTGGT
scaffold_43|CDS|736633:738832|Dappu-305976|+|	69	93.8	1401	1627	227	AAAATATGAATCAAGTAGTTGAGAACGAGATCGAGAAGACCGTTTCAGATCCATCAGTAAACGTAGAAG	ATCAAGTAGTTGAGAACGAGATCGAGAAGACCAATTCAGATCCACCAGTAAACGAAGAAGAAAAAATGGATCAAGCAGTTGAGAACGAGATCGAGAAGACCGTTTCAGATCCATCAGTAAACGTAGAAGAAAATATGAATCAAGTTGATGAGAACGAGGTCGAGAATACCATTTCAGATCCATCAGTAAACGTAGAAGAAAATATGAATCAAGTTGATGAGAACGAG
scaffold_43|CDS|736633:738832|Dappu-305976|+|	3	100.0	1757	1771	15	AAG	GAAGAAGAAGAAGAA
scaffold_43|CDS|747805:748041|Dappu-213756|+|	3	95.2	9	29	21	AGG	GGAGGAGGAGGAGGCGGAGGA
scaffold_43|CDS|926441:926662|Dappu-248350|+|	3	100.0	137	153	17	AGG	AGGAGGAGGAGGAGGAG
scaffold_43|CDS|930745:931343|Dappu-306035|+|	3	100.0	320	334	15	AGG	GGAGGAGGAGGAGGA
scaffold_43|CDS|930745:931343|Dappu-306035|+|	3	100.0	404	420	17	AGC	CAGCAGCAGCAGCAGCA
scaffold_43|CDS|938168:939903|Dappu-306037|+|	9	100.0	1149	1171	23	AAGAAGTCT	AAGAAGTCTAAGAAGTCTAAGAA
scaffold_43|CDS|1034628:1034995|Dappu-54679|+|	3	100.0	177	192	16	AAG	TCTTCTTCTTCTTCTT
scaffold_44|CDS|150862:152098|Dappu-106651|+|	12	100.0	903	926	24	AAACACCTTTCC	TTTCCAAACACCTTTCCAAACACC
scaffold_44|CDS|150862:152098|Dappu-106651|+|	12	91.1	1036	1091	56	AAAATTTGGTTG	AATTTTCAACCAAATTTTCCATCAAATTTTCAGTCAAATTATCAACCAAATTTTCA
scaffold_44|CDS|280813:280960|Dappu-248445|+|	3	100.0	67	82	16	AAC	CAACAACAACAACAAC
scaffold_44|CDS|348648:349108|Dappu-248460|+|	3	100.0	10	38	29	AAG	GAAGAAGAAGAAGAAGAAGAAGAAGAAGA
scaffold_44|CDS|420334:420527|Dappu-321968|+|	33	99.0	6	101	96	AAAGCTGCATGTAACCAGTCATGAGCTTCAGGT	CCTGAAGCTCATGACTGGTTACATGCAGCTTTACCTGAAGCTCATGACTGGTTACATGCAGCTTTGCCTGAAGCTCATGACTGGTTACATGCAGCT
scaffold_44|CDS|429407:430050|Dappu-106685|+|	27	93.7	305	415	111	AAAAAGAGAAGAAAAAGGTTGAAATCG	AATCGAAAAAGATAAGAAAAAGGTGGAAATGGAAGAAA-AGAAGAGAAAGATTGAAATCGAAAAAGAGAAGAAAAAGGTTGAAATCGAAAAAGAGAAGAAAAAGGTTGAAAT
scaffold_44|CDS|449173:449612|Dappu-248493|+|	42	97.1	116	217	102	AAACCGGCCACGTGGGATGATAACGGCCGTACAGCAACGCAG	CGGCCGAACAGCAACGCAGAAACCGGCCACGTGGGATGATAACGGCCGTACGGCAACGCAGAAACCGGCCAGGTGGGATGATAACGGCCGTACAGCAACGCA
scaffold_44|CDS|449173:449612|Dappu-248493|+|	8	100.0	257	276	20	AACACGGG	ACGGGAACACGGGAACACGG
scaffold_44|CDS|523377:523607|Dappu-248513|-|	9	100.0	51	74	24	AACCGGAAG	GGAAGAACCGGAAGAACCGGAAGA
scaffold_44|CDS|530560:531379|Dappu-106700|-|	69	91.1	274	803	530	AAATGCTGCTGCTGCAGCACCAATTCGTGTTCCAGTCGGTCGTTGTCGAGCTCTTGCTGCTGCTGCTGG	CGAGCTCTTGCTGCTGCTGCTGGAAATGCTGCTGCTGCAGCACCAATTCGTGTTCCAGTCGGTCGTTGTCGAGCTCTTGCTGCTGCTGCTGGAAATGCTGCTGCTGCAGTACCTATTCCAGCTCCAGTCGGTCGTAGTCGAGCTCTTGCTGCTGCTGCTGAAAATGATGCTGCTGGGGCACCAATTCGTGTTACAGTTGGTCGTTGTCGAGCTCTTGCTGCTGCTGCTGAAAATGCTGCCGCTGCAGCACCAATTCGCGTTCCAGTCGGTCGTAATCGAGCTCTTGCTGCTGCTGCTGAAAATGCTGCTGCTGGAGCACTCA-TTCCAGCTCCAGTTGATCGTTGTCGAGATCTTGCTGCTACTGCTGAAAATGCTGCTGCTGCAGCACCTATTCCAGCTCCAGTCGGTCGTGGTCGAGCTCTTGCTGCTGCTGCTGTTGGAAATGCTGCTGCTGGAGCACCTATTTC-TGCTCCAGTCGGTCGTGGTCGAGTTCTTGCTGCTGCTGCTGGATTTGCTGCTGCTGAAGCACC
scaffold_44|CDS|632110:632319|Dappu-322013|+|	3	100.0	48	62	15	AGG	CCTCCTCCTCCTCCT
scaffold_44|CDS|667949:668218|Dappu-7051|-|	69	95.5	1	269	269	AAACAAATGCTGTCAGGAATACAATCGCCAGAGAACCCGAGTCTGAAGAACAGCGGTATGCTCGACTAG	GAGTCTGAAAAACAGCGGTGTGCTCGACTTGAAACAAATGCTGTCAGGAATGCAATCGCCAGAGAACCCGAGTCTGAAGAACAGCGGTATGCTCGACTAGAAACAAATGCTGTCAGGAATACAATCGCCAGAGAAGCCGAGTCTGAAGAACAGCGGTATGCTCGACTAGAAACAAATGCTGTCAGGAATACAATCGCCAGAGAAACCGAGTCTGTTGAACAGCGGTGTGCTCGACTTGAAACAAATGCTATCAGGAATGCAATCGCCAG
scaffold_44|CDS|767021:767277|Dappu-106735|-|	45	93.3	88	237	150	AATAATAATGACGATGACGAGACGGATGATGATGGAGAGGATCTC	ATGGAGAGGATCTCAATAATAATGACGATGACGAGACGGATGATGATGGAAAGGATCTCAATAATAATTACGGTGACGAGACGGATGATGATGGAGAGGTTCTCAATAATAATAAGGGTGGCGAGATGGACGATGATGGAGAGGATCTCA
scaffold_44|CDS|830546:830768|Dappu-248586|-|	3	95.2	148	168	21	CCG	GCCGCCGCCGCTGCCGCCGCC
scaffold_44|CDS|873160:873244|Dappu-306072|+|	3	100.0	1	15	15	ATC	TGATGATGATGATGA
scaffold_45|CDS|33600:33872|Dappu-306090|+|	3	100.0	117	131	15	AAC	CAACAACAACAACAA
scaffold_45|CDS|41985:42165|Dappu-213854|+|	3	100.0	1	15	15	AAG	GAAGAAGAAGAAGAA
scaffold_45|CDS|52402:52556|Dappu-106786|-|	9	100.0	102	124	23	ACCGCCGCC	GCCGCCACCGCCGCCACCGCCGC
scaffold_45|CDS|53198:53389|Dappu-106786|-|	12	100.0	1	24	24	ATGGCCGCCGCC	ATGGCCGCCGCCATGGCCGCCGCC
scaffold_45|CDS|75599:76519|Dappu-248641|-|	3	100.0	517	534	18	ACC	CACCACCACCACCACCAC
scaffold_45|CDS|136323:136881|Dappu-106797|-|	15	98.0	201	251	51	AAAATCCTGATCTTC	TTGAAGATCAGGATTTTGAAGATCAGGATTTTGAAGATCAGGATGTTGAAG
scaffold_45|CDS|169462:169594|Dappu-106802|-|	10	100.0	5	26	22	AAACATGCCC	AACATGCCCAAACATGCCCAAA
scaffold_45|CDS|180515:180807|Dappu-106804|+|	12	91.1	42	97	56	AAAATTTGGTTG	AATTTTCAACCAAATTTTCCATCAAATTTTCAGTCAAATTATCAACCAAATTTTCA
scaffold_45|CDS|323431:324044|Dappu-248708|+|	3	100.0	24	38	15	AAC	ACAACAACAACAACA
scaffold_45|CDS|467477:467767|Dappu-106838|-|	33	96.0	164	264	101	AAAAAGGAAGCAATGGACAAAGCGGCAGAATTG	AAAAAGGAAGAAATGGAGAAAGCGGCAGAATTGAAAAAGGAAGCAATGGACAAAGCGGCAGAATTGAAAAAGGAAGAAATGGAGAAAGCGGCAGAATTGAA
scaffold_45|CDS|604073:604780|Dappu-106860|+|	3	100.0	532	548	17	ACG	GACGACGACGACGACGA
scaffold_45|CDS|698201:698389|Dappu-248810|+|	22	98.9	101	189	89	ACACCAGCTCGCTGGCCCAGCC	GGCCCAGCCACACCAGCTCGCTGGCCCAGCCACACCAGCTCGCTGGCCCAGCCACACCAGCTCGCTGGTCCAGCCACACCAGCTCGCTG
scaffold_45|CDS|761153:761646|Dappu-106887|-|	36	96.4	22	133	112	AACCGGCGAAGCTGCCTTAGTCTTAGTCTTAGTCTT	AAGACTAAGACTAAGACTAAGGCAGCTTCGCCGGTTAAGACTAAGACTAAGACTAAGACAGCTTCGCCGATTAAGATTAAGACAAAGACTAAGGCAGCTTCGCCGGTTAAGA
scaffold_46|CDS|5301:5877|Dappu-322245|+|	3	90.9	103	135	33	AAG	AAGAAGAAGAGAGAAGAAGAAAAA-AAGAAGAAG
scaffold_46|CDS|5301:5877|Dappu-322245|+|	11	92.7	217	256	40	AAAAGAAGAAG	AGAAAAGAAGAAGAAAAGAA-ACGTAAAGAAGAAGAAAAGA
scaffold_46|CDS|33503:33682|Dappu-106904|-|	9	100.0	14	43	30	AAGTCCACC	CCACCAAGTCCACCAAGTCCACCAAGTCCA
scaffold_46|CDS|38324:39520|Dappu-306153|+|	9	100.0	790	811	22	ACGACGCTC	TCGTGAGCGTCGTGAGCGTCGT
scaffold_46|CDS|43756:44481|Dappu-322251|+|	3	100.0	406	423	18	AGC	CAGCAGCAGCAGCAGCAG
scaffold_46|CDS|43756:44481|Dappu-322251|+|	3	100.0	601	617	17	AAC	CAACAACAACAACAACA
scaffold_46|CDS|44563:44907|Dappu-322251|+|	3	100.0	178	197	20	ACC	CCACCACCACCACCACCACC
scaffold_46|CDS|44563:44907|Dappu-322251|+|	3	100.0	211	226	16	AAC	CAACAACAACAACAAC
scaffold_46|CDS|84615:85160|Dappu-248878|-|	15	95.2	304	365	62	ACCCCTGCCTATACT	TATACTACTCCAGCCTATACTACACCTGCCTATACTACCCCTGCCTATACTACCCCTGCCTA
scaffold_46|CDS|84615:85160|Dappu-248878|-|	15	96.8	373	467	95	ACACTACTCCAGCCT	CCAGCCTACACTACTCCAGCCTACACTACTCCAGCCTACACTACTCCAGCCTACGCTACTCCAGCCTACGCTACTCCAGCCTACGCTACTCCAGC
scaffold_46|CDS|85230:85457|Dappu-248878|-|	15	93.6	46	170	125	AAATACGAGGCCCCT	TACGAGGCCCCTAAATACGAGGCCCCTAAGTACGAGGCCCC-AAAGTACGAGTCCCCTAAATACGAGTCCCCTAAATACGAGGCTCCTAAATACGAAGCCCCTAAATACGAGACCCCTAAATACGA
scaffold_46|CDS|107626:108113|Dappu-106920|-|	12	100.0	261	284	24	AACGGCTACCTG	TACCTGAACGGCTACCTGAACGGC
scaffold_46|CDS|122111:122315|Dappu-106924|+|	3	100.0	128	143	16	AAG	GAAGAAGAAGAAGAAG
scaffold_46|CDS|197434:197676|Dappu-106939|+|	45	98.2	46	215	170	AAAGTACGAGTCCCCTAAATACGAGGCTCCTAAATACGAGGCCCC	TACGAGGCTCCTAAATACGAGGCCCCAAAGTACGAGTCCCCTAAATACGAGGCCCCTAAATACGAGGCCCCAAAGTACGAGTCCCCTAAATACGAGGCCCCTAAATACGAGGCCCCAAAGTACGAGTCCCCTAAATACGAGGCTCCTAAATACGAAGCCCCAAAGTACGA
scaffold_46|CDS|229821:230097|Dappu-322284|-|	6	100.0	238	255	18	AACCAC	CACAACCACAACCACAAC
scaffold_46|CDS|367958:368251|Dappu-248951|+|	24	100.0	91	173	83	AACTGGAGGAGCTAGTCGCTGAAG	GAAGAACTGGAGGAGCTAGTCGCTGAAGAACTGGAGGAGCTAGTCGCTGAAGAACTGGAGGAGCTAGTCGCTGAAGAACTGGA
scaffold_46|CDS|367958:368251|Dappu-248951|+|	3	100.0	195	209	15	AGC	GCTGCTGCTGCTGCT
scaffold_46|CDS|375549:375857|Dappu-248954|+|	27	98.9	67	160	94	AAGAAGATGAGCTGGACGAAGTCGCTG	GAAGATGAGCTGGACGAAGTCGCTGAAGAAGATGAGCTGGACGAAGTCGCTGAAGAAGATGAGCTGGACGAAGTCGCTGATGAAGATGAGCTGG
scaffold_46|CDS|375549:375857|Dappu-248954|+|	12	100.0	181	211	31	AACTAGTGGAAG	GAACTAGTGGAAGAACTAGTGGAAGAACTAG
scaffold_46|CDS|375549:375857|Dappu-248954|+|	3	100.0	267	287	21	AGC	GCTGCTGCTGCTGCTGCTGCT
scaffold_46|CDS|531435:532997|Dappu-249001|-|	21	98.0	172	222	51	AAGTACTACACCGAGGCTCCC	TACTACACCGAGGCTCCCAAGTACTACACCGAGGCTTCCAAGTACTACACC
scaffold_46|CDS|565867:566035|Dappu-55185|-|	1	100.0	139	153	15	A	AAAAAAAAAAAAAAA
scaffold_46|CDS|641488:641661|Dappu-249030|-|	12	93.6	93	139	47	AACTCCGCCGCC	CCAACTCCTCCACCAACTCCGACGCCAACTCCGCCGCCAACTCCGCC
scaffold_46|CDS|641488:641661|Dappu-249030|-|	9	100.0	126	155	30	AACTCCGCC	CCGCCAACTCCGCCAACTCCGCCAACTCCG
scaffold_46|CDS|651753:651902|Dappu-306181|+|	3	100.0	18	33	16	AAG	GAAGAAGAAGAAGAAG
scaffold_46|CDS|757856:761220|Dappu-306188|+|	3	100.0	1881	1895	15	AGG	GAGGAGGAGGAGGAG
scaffold_46|CDS|879774:880669|Dappu-107054|-|	3	100.0	157	182	26	AGC	AGCAGCAGCAGCAGCAGCAGCAGCAG
scaffold_46|CDS|879774:880669|Dappu-107054|-|	3	95.2	492	512	21	CCG	GCCGCCGCAGCCGCCGCCGCC
scaffold_46|CDS|880924:881006|Dappu-107054|-|	3	100.0	5	25	21	AGC	AGCAGCAGCAGCAGCAGCAGC
scaffold_46|CDS|950079:950260|Dappu-249079|-|	3	92.6	95	121	27	CCG	GCCGCAGCCGCAGCCGCCGCCGCCGCC
scaffold_46|CDS|1026378:1027196|Dappu-107058|+|	9	100.0	408	456	49	ACGACGAGG	CGAGGACGACGAGGACGACGAGGACGACGAGGACGACGAGGACGACGAG
scaffold_47|CDS|50338:50786|Dappu-226059|+|	3	100.0	365	383	19	AAG	AGAAGAAGAAGAAGAAGAA
scaffold_47|CDS|203168:203889|Dappu-322422|-|	9	100.0	223	243	21	ACCAGGTCC	TGGTGGACCTGGTGGACCTGG
scaffold_47|CDS|223977:224828|Dappu-306231|+|	3	100.0	133	150	18	AGC	AGCAGCAGCAGCAGCAGC
scaffold_47|CDS|223977:224828|Dappu-306231|+|	3	100.0	258	277	20	AGC	CAGCAGCAGCAGCAGCAGCA
scaffold_47|CDS|257004:257359|Dappu-107099|-|	3	100.0	239	258	20	ACG	GTCGTCGTCGTCGTCGTCGT
scaffold_47|CDS|313569:313801|Dappu-322434|+|	3	100.0	66	85	20	AAC	CAACAACAACAACAACAACA
scaffold_47|CDS|325623:325778|Dappu-249145|-|	11	100.0	17	39	23	AAGATCTGATG	TCTGATGAAGATCTGATGAAGAT
scaffold_47|CDS|412489:412525|Dappu-249156|-|	3	100.0	12	27	16	AGC	CTGCTGCTGCTGCTGC
scaffold_47|CDS|429909:431570|Dappu-306236|-|	9	100.0	254	274	21	AACGTTCCC	AACGTTCCCAACGTTCCCAAC
scaffold_47|CDS|429909:431570|Dappu-306236|-|	15	97.4	472	509	38	ACCACTCGCCCAGCT	CTACCACCCGCCCAGCTACCACTCGCCCAGCTACCACT
scaffold_47|CDS|429909:431570|Dappu-306236|-|	15	97.3	983	1019	37	ACCACTCGCCCAGCT	TACCACCCGCCCAGCTACCACTCGCCCAGCTACCACT
scaffold_47|CDS|429909:431570|Dappu-306236|-|	21	92.9	1147	1216	70	ACCACCGCTCGCCCAGCCCCT	CTCGCCCAGCCCCTACCACCGCTCGCCCAGCGCCC-ACCACCGCTCGTCCAGCTCCC-ACCACCGCTCGCCC
scaffold_47|CDS|442225:443028|Dappu-306237|-|	30	98.8	192	277	86	AACCACTACCCTGCCACCACCACCACCCCC	CTGCCACCACCACCACCCCCAACCACTACCCTGCCACCACCACCACCCCCAACCACTACCCTGCCACCTCCACCACCCCCAACCAC
scaffold_47|CDS|442225:443028|Dappu-306237|-|	3	100.0	387	404	18	ACC	CCACCACCACCACCACCA
scaffold_47|CDS|442225:443028|Dappu-306237|-|	3	100.0	553	568	16	ACC	CCACCACCACCACCAC
scaffold_47|CDS|443091:443297|Dappu-306237|-|	3	100.0	171	190	20	ACC	CCACCACCACCACCACCACC
scaffold_47|CDS|587423:590128|Dappu-306244|-|	3	100.0	1799	1813	15	AGC	AGCAGCAGCAGCAGC
scaffold_47|CDS|587423:590128|Dappu-306244|-|	3	100.0	1954	1983	30	ACG	GACGACGACGACGACGACGACGACGACGAC
scaffold_47|CDS|714679:714798|Dappu-322486|+|	9	100.0	37	59	23	AAAAAGAAG	AAGAAGAAAAAGAAGAAAAAGAA
scaffold_47|CDS|745835:746016|Dappu-249215|+|	21	100.0	71	123	53	AAGCTCCCAAGTACTACACCG	AGTACTACACCGAAGCTCCCAAGTACTACACCGAAGCTCCCAAGTACTACACC
scaffold_47|CDS|751011:751192|Dappu-249217|-|	21	100.0	71	123	53	AAGCTCCCAAGTACTACACCG	AGTACTACACCGAAGCTCCCAAGTACTACACCGAAGCTCCCAAGTACTACACC
scaffold_47|CDS|853684:853941|Dappu-249240|-|	9	100.0	157	177	21	AAATCAGCC	AGCCAAATCAGCCAAATCAGC
scaffold_47|CDS|875382:875441|Dappu-249242|+|	3	100.0	46	60	15	AGC	CAGCAGCAGCAGCAG
scaffold_47|CDS|889790:889939|Dappu-249245|+|	3	100.0	31	45	15	ACC	CCACCACCACCACCA
scaffold_48|CDS|167131:167574|Dappu-249289|+|	36	96.0	184	282	99	AAAAGACGAAGAAGGTGAAGATGAAGAAGGGGAGGG	GGAAAAGACGAAGAAGGTGAAGATGAAGAAGGGGAGGGAAAAGACGGAGATGGTGAAGATGAAGAAGAGGAGGGAAAAGAAGAAGAAGGTGAAGATGAA
scaffold_48|CDS|209288:210076|Dappu-107218|+|	6	100.0	456	475	20	ACTGCT	AGCAGTAGCAGTAGCAGTAG
scaffold_48|CDS|209288:210076|Dappu-107218|+|	25	94.1	641	722	82	AACATCCAAGAGACCCTAATCCAGC	CATCCAAGAG-CCCTAATCCAGCAACATCCAAGAGACCC-AATCCAGAAACATCCAAGAGCCCC-AATCCAGCAACATCCAAGAG
scaffold_48|CDS|226155:226613|Dappu-249303|-|	60	98.1	109	430	322	AACCGGAGGCTGATGCTCCTCGTCGCCCAGTTGGACGGCCACCACGAAGAGATCGAGGTG	CGAAGAGATCAAGGTGAACCGGAGGCTGATGCTCCTCGTCGCCCAGTTGGACGGCCACCTGGAAGAGATCGAGGTGAACCGGAGGCTGATGCTCCTCGTCGCCCAGTTGGACGGCCACCACGAAGAGATCGAGGTGAACCGGAGGCTGATGCTCCTCGTCGCCCAGTTGGACGGCCAGCACGAAGAGATCGAGGTGAACCAGAGGCTGATGCTCCTCGTCACCCAGTTGGACGGCCACCACGAAGAGATCGAGGTGAACCGGAGGCTGATGCTCCTCGTCGCCCAGTTGGACGGCCACCACGAAGAGATCGAGGTGAACCGG
scaffold_48|CDS|305405:305713|Dappu-249323|+|	35	95.7	60	155	96	AAAAGAAGAGAAGGTGAAGATGAAGAAGAGGAGGG	AGAAGGTGAAGATGAAAAAGAGGAGGGAAAAGACGGAGAAGGTGAAGATGAAGAAGAGGAGGGAAAAGAAGAAGAAGGTGAAGATGAAGAAGAGGA
scaffold_48|CDS|568371:568703|Dappu-107267|-|	3	95.2	301	321	21	AAG	AAGAAGAAAAAGAAGAAGAAG
scaffold_48|CDS|592243:592429|Dappu-107270|-|	3	100.0	143	160	18	AAC	CAACAACAACAACAACAA
scaffold_48|CDS|659914:660458|Dappu-322646|-|	21	96.3	472	525	54	AACGACGATGGCGACTAGATG	ATCTAGTCGCCATCGTCGTTCATCTAGTCGCCATCGTCAATCATCTAGTCGCCA
scaffold_48|CDS|753913:754986|Dappu-322660|-|	9	100.0	255	275	21	AAAATCTAC	AGATTTTGTAGATTTTGTAGA
scaffold_48|CDS|753913:754986|Dappu-322660|-|	12	93.0	738	780	43	ACCAGTGGCTCC	GGCTCCACCAGTGGTTCCACCAGTAGCTCCACCAGCGGCTCCA
scaffold_48|CDS|811027:811817|Dappu-107305|+|	51	99.1	136	246	111	AAAAGAAAGAAGGAGAATAGCAGCCAAGGAACTAAATTCAAGAGAAGACGT	GGAGAATAGCAGCCAAGGAACTAAATTCAAGAGAAGACGTAAAAGAAAGAAGGAGAATAGCAGCCAAGGAACGAAATTCAAGAGAAGACGTAAAAGAAAGAAGGAGAATAG
scaffold_48|CDS|820726:820875|Dappu-249452|-|	16	90.8	1	150	150	AAAACCGAGTGGGCCG	GAAAACCGAGTGGGCCG-AAACCGGGTGGGCCG-AAACCGGGTGGGCCGAACTCCGAGTGGGCCGAAATCCGAGTGGGCCGAAAACCGAGTGGGCCGAAA-CCGGGTGGGCCGAACTCCAAGTGAGCCGAAAACCAAGTGGGCCGAAAACCGA
scaffold_48|CDS|821844:821885|Dappu-249453|-|	9	100.0	11	42	32	ACCGTCATC	TGATGACGGTGATGACGGTGATGACGGTGATG
scaffold_48|CDS|930266:930783|Dappu-322685|+|	30	93.2	180	282	103	AAAGGGTTGAAGAAGCTGGTGTAGTAGCAG	GCTGGTGTAGTAGCAGAAAGGGTTGAAGAAGTTGGTGTAGTAGTACAGAGGGGTGAGGAAGCTGGTGTAGTAGCAGAAAGGGTTGAAGAAGTTGGTGTAGTAG
scaffold_49|CDS|260318:260603|Dappu-249519|+|	30	92.1	80	219	140	AACCGGTGCGTCGGCAACTGGAACGACAGC	GTTGCTGTCGTTCCAATTGCCGACGTACCGATTGCTGTCGTTCTAGTTGCCGACGTACCGCTTGCTGTCGTTTCAGTTGCCAACATATCGGTTGCTGTCGTTCCAGTTGCCGACGCACCGGTTGCTGTCGTTCCAGTTGC
scaffold_49|CDS|613767:614363|Dappu-249597|-|	3	93.1	309	337	29	AGC	CAGCAGCAGCACCACCAGCAGCAGCAGCA
scaffold_49|CDS|708517:710379|Dappu-249618|-|	36	100.0	517	602	86	AACCAGGACCACCGGGTGCCCCAGGGCAAGATGGCC	CCAGGGCAAGATGGCCAACCAGGACCACCGGGTGCCCCAGGGCAAGATGGCCAACCAGGACCACCGGGTGCCCCAGGGCAAGATGG
scaffold_49|CDS|725388:725510|Dappu-214164|+|	6	100.0	6	23	18	AAATTC	AATTTGAATTTGAATTTG
scaffold_49|CDS|736564:736803|Dappu-107423|-|	4	100.0	37	52	16	ACCC	TGGGTGGGTGGGTGGG
scaffold_49|CDS|832157:832489|Dappu-249640|+|	51	93.1	2	263	262	AAAGCCTCCAAGACTCCAACACCTACCAAGGCCATGCTCGTCCAGCAATCT	AAAGCCTCCAAGATTCCAACACCTACCAAGGCCATGCTTGTCCAGCCGTCTAAAGCCTCAAAGAATCCGACACCTACAAAGGCCATGCTCGTCCAGCAATCTAAAGCCTCCAAGACTCCAACACCTACCAAGGCCATGCTCGTCCAGCCGTCTAAAGCTTCAAAGAATCCGACACCTACAAAGGCCAAGCTCGTCCAGCAATCTAAAGCCTCAAAGACTCCAACACCTACCAAGGCCATGATCGTCCAGCAATCTAAAGCCT
scaffold_50|CDS|69603:70733|Dappu-107445|-|	18	93.0	412	482	71	AACAAGGACCACCAGGTC	GGTCAACAAGGCCCACCTGGTCAACAAGGACCACCAGGCCAACAAGGGCCACCAGGCCAACAAGGACCACC
scaffold_50|CDS|69603:70733|Dappu-107445|-|	18	95.4	488	552	65	AAAATGGCCAACCGGGGC	AACCGGGGCAGGATGGCAAACCGGGGCAAAATGGCCAACCGGGGCAAAATGGCCAACCGGGGCAA
scaffold_50|CDS|162441:162638|Dappu-249713|+|	15	100.0	64	99	36	ACATCAGTGCATCAG	CTGATGTCTGATGCACTGATGTCTGATGCACTGATG
scaffold_50|CDS|270864:271039|Dappu-322882|-|	15	95.6	50	94	45	AACGGCGACGGGCAG	CGTTCTGCCCGTCGCCGTTCTGCCCTTCACCGTTCTGCCCGTCGC
scaffold_50|CDS|309110:309601|Dappu-107482|+|	15	94.2	169	254	86	ACCAGCGCCACCGCC	GGCGGTGGCGCTGGTGGCGGTGGCGCTGGTGGCGGTGGCACTGGAGGTGGTGGCGCTGATGGCGGTGGCGCTGGAGGCGGTGGCGC
scaffold_50|CDS|344253:344688|Dappu-306600|+|	21	100.0	286	327	42	AATCTGCGCGTGGCGGTGGTG	TGCGCGTGGCGGTGGTGAATCTGCGCGTGGCGGTGGTGAATC
scaffold_50|CDS|463742:464800|Dappu-322910|+|	18	93.8	425	488	64	AAGGGCCACCAGGCCAGC	CACCAGGCCAACAAGGACCACCAGGTCAACAAGGGCCACCAGGCCAGCAAGGGCCACCAGGCCA
scaffold_50|CDS|463742:464800|Dappu-322910|+|	18	93.5	502	563	62	AACCGGGGCAGGATGGCC	GGCCAACCGGGGCAGGATGGCCAGCCGGGGCAAAATGGCCAACCGGGGCAAGATGGCCAACC
scaffold_50|CDS|663369:663520|Dappu-249833|-|	21	92.3	6	83	78	AACCGATGGTGGACGAGGCAC	GGACGAGTCACAACCCATGGTGGACGAGGTACAACCGGTGGTGGACGAGGCACAACCGATGGTGGGCAAGGCACAACC
scaffold_50|CDS|717611:717755|Dappu-249852|-|	8	100.0	111	130	20	AGCTATCC	CAGCTATCCAGCTATCCAGC
scaffold_51|CDS|25413:25661|Dappu-107544|+|	15	90.8	86	161	76	ACACACCTCCTGCGT	CTCCTGCTTACACACCTCCTGCGTACACTCCTCCTGCATACACACCACCAGCGTACACTCCTCCTGCATACACACC
scaffold_51|CDS|66918:67220|Dappu-226224|+|	1	100.0	67	83	17	A	TTTTTTTTTTTTTTTTT
scaffold_51|CDS|70190:71911|Dappu-306651|+|	24	96.0	204	278	75	AAGTACTACACCACCGAGGCCCCG	CACCGAGGCCCCGAAGTACTACACCACCGAGGCCCCGAAGTACTACACCACCAAGGCACCCGA-GTACTACACCAC
scaffold_51|CDS|70190:71911|Dappu-306651|+|	24	100.0	1336	1422	87	AAGGCGCCAGAATACTACACCACC	TACTACACCACCAAGGCGCCAGAATACTACACCACCAAGGCGCCAGAATACTACACCACCAAGGCGCCAGAATACTACACCACCAAG
scaffold_51|CDS|70190:71911|Dappu-306651|+|	41	92.2	1507	1664	158	AAGGCTCCGAGTACTACACCACTGCCTCCTACTACACCACC	TACTACACCACCAAGGCTCCAGAATACTATACCACTGCCTTCTACTACACCACCAAGGCTCCCGAGTACTACACCACTGCCTCCTACTACACCACCAAGGCTCCAGAATACTACACAACGGCTTCCTACTACACCACTAAGGCTCCTGAGTACTACAC
scaffold_51|CDS|78205:79871|Dappu-249918|+|	24	100.0	347	493	147	AAGTATTACACCACCGAGGCTCCG	CACCGAGGCTCCGAAGTATTACACCACCGAGGCTCCGAAGTATTACACCACCGAGGCTCCGAAGTATTACACCACCGAGGCTCCGAAGTATTACACCACCGAGGCTCCGAAGTATTACACCACCGAGGCTCCGAAGTATTACACCAC
scaffold_51|CDS|78205:79871|Dappu-249918|+|	21	100.0	668	713	46	AAGGAGCCGCTGTGGTGGTGT	TTACACCACCACAGCGGCTCCTTACACCACCACAGCGGCTCCTTAC
scaffold_51|CDS|78205:79871|Dappu-249918|+|	21	98.6	1470	1541	72	AAGTACTACACCGAGGCTCCC	TACTACACCGAGGCTCCCAAGTACTACACCGAGGCTCCCAAGTACTACACCGATGCTCCCAAGTACTACACC
scaffold_51|CDS|82033:84165|Dappu-306654|+|	42	98.3	217	335	119	AAGCAGCAGTGGTGTAGTATTCGGGAGCCTTGGTGGTGTAGT	TACTACACCACCAAGGCTCCCGAGTACTACACCACTGCTGCTTACTACACCACCAAGGCTCCCGAATACTACACCACTGCTGCTTACTACACCACCAAGGCTCCCGAGTACTACACCAC
scaffold_51|CDS|82033:84165|Dappu-306654|+|	24	100.0	301	476	176	AAGGCTCCCGAGTACTACACCACC	TACTACACCACCAAGGCTCCCGAGTACTACACCACCAAGGCTCCCGAGTACTACACCACCAAGGCTCCCGAGTACTACACCACCAAGGCTCCCGAGTACTACACCACCAAGGCTCCCGAGTACTACACCACCAAGGCTCCCGAGTACTACACCACCAAGGCTCCCGAGTACTACAC
scaffold_51|CDS|82033:84165|Dappu-306654|+|	42	100.0	658	759	102	AAGCAGCAGTGGTGTAGTATTCAGGAGCCTTGGTGGTGTAGT	TACTACACCACCAAGGCTCCTGAATACTACACCACTGCTGCTTACTACACCACCAAGGCTCCTGAATACTACACCACTGCTGCTTACTACACCACCAAGGCT
scaffold_51|CDS|82033:84165|Dappu-306654|+|	24	93.7	1543	1937	395	AAGGCTGCTGAATACTACACCACC	TACTACACCACCAAGGCTCCCGAGTACTATACCACCAAAGCAGCTGAATACTACACCACCAAGGCTCCCGAGTACTACACCACCAAGGCTCCCGAGTACTACACCACCAAGGCTCCCGAGTACTACACCACCAAGGCTCCCGAGTACTACACCACCAAGGCTGCTGAATACTACACCACCAAGGCTGCTGAATACTACACCACCAAGGCTGCTGAATACTACACCACCAAGGCTGCTGAATACTACACCACCAAGGCTGCTGAATACTACACCACCAAGGCTGCTGAATACTACACCACCAAGGCTGCTGAATACTACACCACCAAGGCTGCTGAATACTACACCACCAAAGCTCCCGAGTACTACACCACCAAAGCCACTGAATACTACACCAC
scaffold_51|CDS|85056:85789|Dappu-226226|-|	9	100.0	82	108	27	ACCACGACG	CGACGACCACGACGACCACGACGACCA
scaffold_51|CDS|89208:90521|Dappu-306655|+|	15	100.0	601	632	32	AAGCTACTCCGCTCC	TACTCCGCTCCAAGCTACTCCGCTCCAAGCTA
scaffold_51|CDS|92339:92665|Dappu-249926|+|	15	88.4	91	263	173	AAGCGGGAGGTGTGT	GCTTACACACCGCCCGCTTACACACCGCCGGCATACACTCCTCCCGCTTACACTCCTCCGGCTTACACACCACCAGCGTACACACCACCAGCGTACACTCCTCCTGCATACACACCTCCTGCATACACACCTCCTGCATACACACCTCCCGCTTACACACCTCCCGCTTACAC
scaffold_51|CDS|94639:95001|Dappu-306621|-|	6	95.8	328	351	24	ACTGCT	AGCAGCAGCAGTAGCAGTAGCAGT
scaffold_51|CDS|99700:100098|Dappu-249931|-|	9	91.9	286	347	62	ACTGGAGGC	GGCACTGGAGGCACTGGAGGAACCGGAGGCACTGGGGGAACTGGAGGCACTGGTGGCACTGG
scaffold_51|CDS|101011:101397|Dappu-107575|-|	12	100.0	304	332	29	ACCTCCTCCCCC	GGAGGTGGGGGAGGAGGTGGGGGAGGAGG
scaffold_51|CDS|101011:101397|Dappu-107575|-|	9	91.9	316	377	62	AGGAGGGGG	GGAGGTGGGGGAGGAGGGGGAGGAGGGGGAGGTGGAGGAGGAGGTGGAGGAGGTGGAGGAGG
scaffold_51|CDS|124954:125232|Dappu-306623|-|	30	94.6	103	194	92	ACACACCACCAGCGTACACTCCTCCTGCAT	CCTGCATACACACCTCCTGCGTACACTCCTCCTGCTTACACACCACCAGCGTACACTCCTCCTGCATACACACCGCCAGCATACACTCCTCC
scaffold_51|CDS|133411:133922|Dappu-249941|+|	12	96.7	194	223	30	AACAACAACAGC	CAACAACAACAGCAACATCAACAGCAACAA
scaffold_51|CDS|133411:133922|Dappu-249941|+|	3	88.1	245	303	59	AGC	CAGCAGCAGCAACAGCAGCAGCAACAACAACAGCAGCAA-ATGCAGCAGCAGCAGCAGCA
scaffold_51|CDS|204615:205052|Dappu-55650|+|	3	100.0	189	210	22	AGC	CAGCAGCAGCAGCAGCAGCAGC
scaffold_51|CDS|278898:279241|Dappu-107585|+|	3	100.0	202	218	17	AAC	CAACAACAACAACAACA
scaffold_51|CDS|357585:358028|Dappu-107593|-|	3	100.0	331	346	16	AGC	CAGCAGCAGCAGCAGC
scaffold_51|CDS|371136:371392|Dappu-249978|-|	9	100.0	78	110	33	ACCGCTGCC	CAGCGGTGGCAGCGGTGGCAGCGGTGGCAGCGG
scaffold_51|CDS|406508:407167|Dappu-249984|+|	30	95.2	3	149	147	ACACTACCACCGAGGCACCTGAGTACTACT	CACCGAGGCACCGGAGTACTACTACACCACCACCGAGGCACCTGAGTACTACTACACTACCACCGAGGCACCTGAGTACTACTACACTACCACCGAGGCACC-GAAGTACTACTACACTACCACCGAGGCGCC-GAAGTACTACTACAC
scaffold_51|CDS|406508:407167|Dappu-249984|+|	21	100.0	186	245	60	ACACCACACCTGAGTACTACT	TGAGTACTACTACACCACACCTGAGTACTACTACACCACACCTGAGTACTACTACACCAC
scaffold_51|CDS|406508:407167|Dappu-249984|+|	30	100.0	224	345	122	ACACCACCACCGAGGCACCTGAGTACTACT	CACCTGAGTACTACTACACCACCACCGAGGCACCTGAGTACTACTACACCACCACCGAGGCACCTGAGTACTACTACACCACCACCGAGGCACCTGAGTACTACTACACCACCACCGAGGCA
scaffold_51|CDS|412494:413174|Dappu-249988|-|	30	97.3	3	149	147	ACACTACCACCGAGGCACCTGAGTACTACT	CACCGAGGCACCGGAGTACTACTACACCACCACCGAGGCACCTGAGTACTACTACACTACCACCGAGGCACCTGAGTACTACTACACTACCACCGAGGCACCTGAGTACTACTACACTACCACCGAGGCACC-GAAGTACTACTACAC
scaffold_51|CDS|412494:413174|Dappu-249988|-|	21	100.0	186	266	81	ACACCACACCTGAGTACTACT	TGAGTACTACTACACCACACCTGAGTACTACTACACCACACCTGAGTACTACTACACCACACCTGAGTACTACTACACCAC
scaffold_51|CDS|412494:413174|Dappu-249988|-|	30	100.0	245	366	122	ACACCACCACCGAGGCACCTGAGTACTACT	CACCTGAGTACTACTACACCACCACCGAGGCACCTGAGTACTACTACACCACCACCGAGGCACCTGAGTACTACTACACCACCACCGAGGCACCTGAGTACTACTACACCACCACCGAGGCA
scaffold_51|CDS|428701:428996|Dappu-249991|-|	3	100.0	127	145	19	AAC	CAACAACAACAACAACAAC
scaffold_51|CDS|428701:428996|Dappu-249991|-|	3	96.9	151	182	32	AGC	CAGCAGCAGCAGCAGCAACAGCAGCAGCAGCA
scaffold_51|CDS|499789:500442|Dappu-306666|+|	3	92.7	361	401	41	ATC	TCATCTTCATCCTCATCATCTTCATCATCATCATCATCATC
scaffold_51|CDS|552461:552634|Dappu-214226|+|	3	100.0	146	165	20	AGC	GCAGCAGCAGCAGCAGCAGC
scaffold_51|CDS|574691:575293|Dappu-107622|-|	12	100.0	73	98	26	AAATACGAACCG	CCGAAATACGAACCGAAATACGAACC
scaffold_51|CDS|644493:644686|Dappu-306632|+|	12	94.7	16	53	38	AAAGACAAGGAG	AAGGAGAAAGAAAAAGAGAAAGACAAGGAGAAAGACAA
scaffold_51|CDS|789644:789961|Dappu-323078|+|	15	100.0	100	152	53	ACACCGACCACTACT	ACACCGACCACTACTACACCGACCACTACTACACCGACCACTACTACACCGAC
scaffold_52|CDS|147210:148636|Dappu-107708|+|	3	100.0	1155	1169	15	ACT	ACTACTACTACTACT
scaffold_52|CDS|169704:170211|Dappu-323134|-|	15	96.6	154	269	116	AACCTCAAGTTGCTG	TGAACCTCAAGTTGCTGAACCTCAAGTTGCTGAACCTCAAGTTGCTGAACCGCAAGTTGCTGAACCTCAAGCTGCTGAACCTCAAGTTGCCGAACCTCAAGTCGCTGAACCTCAAG
scaffold_52|CDS|351089:351692|Dappu-107751|-|	3	100.0	483	503	21	AGC	GCAGCAGCAGCAGCAGCAGCA
scaffold_52|CDS|393833:394100|Dappu-323182|+|	3	100.0	82	102	21	AAG	GAAGAAGAAGAAGAAGAAGAA
scaffold_52|CDS|424857:425010|Dappu-323191|-|	8	100.0	66	87	22	AACACTTC	CACTTCAACACTTCAACACTTC
scaffold_52|CDS|462731:462900|Dappu-323198|+|	15	95.3	44	85	42	ACACTGGCTACTCCG	CGACACTGGCTACTCCGACACTGGCTACCCC-ACACTGGCTAC
scaffold_53|CDS|137873:138451|Dappu-107848|+|	12	100.0	362	385	24	AGCAGCTCGCCC	CTGCTGGGCGAGCTGCTGGGCGAG
scaffold_53|CDS|150302:150390|Dappu-250380|+|	3	95.8	39	62	24	AAC	CAACAACAACAACAACTACAACAA
scaffold_53|CDS|154726:154802|Dappu-250380|+|	3	100.0	8	22	15	AAG	AAGAAGAAGAAGAAG
scaffold_53|CDS|168670:169856|Dappu-323287|+|	3	100.0	1035	1054	20	AAC	AACAACAACAACAACAACAA
scaffold_53|CDS|170490:172335|Dappu-323287|+|	3	93.9	192	224	33	AAC	ACAACAACAACAACAGCAGCAACAACAACAACA
scaffold_53|CDS|234216:234627|Dappu-107860|+|	3	100.0	317	333	17	ATC	CATCATCATCATCATCA
scaffold_53|CDS|271140:271850|Dappu-323297|+|	9	100.0	273	295	23	AACATCATC	CATCATCAACATCATCAACATCA
scaffold_53|CDS|275301:275379|Dappu-250403|-|	6	100.0	7	24	18	AGATGC	GATGCAGATGCAGATGCA
scaffold_53|CDS|324435:324847|Dappu-323313|+|	3	100.0	220	235	16	AGC	CAGCAGCAGCAGCAGC
scaffold_53|CDS|356171:357170|Dappu-323320|+|	6	96.0	585	609	25	AACAGC	GCAACAGCAACAGCAGCAGCAACAG
scaffold_53|CDS|359532:359699|Dappu-323320|+|	3	100.0	19	36	18	CCG	GCGGCGGCGGCGGCGGCG
scaffold_53|CDS|422501:425136|Dappu-290533|-|	3	100.0	343	359	17	AAC	CAACAACAACAACAACA
scaffold_53|CDS|422501:425136|Dappu-290533|-|	3	95.2	583	602	20	AAG	GAAGAAGAAGAAGA-GAAGAA
scaffold_53|CDS|422501:425136|Dappu-290533|-|	3	95.2	870	890	21	AGC	GCAGCAGCAGCAACAGCAGCA
scaffold_53|CDS|422501:425136|Dappu-290533|-|	3	100.0	955	971	17	AGC	CAGCAGCAGCAGCAGCA
scaffold_53|CDS|422501:425136|Dappu-290533|-|	3	100.0	1009	1025	17	AGC	CAGCAGCAGCAGCAGCA
scaffold_53|CDS|422501:425136|Dappu-290533|-|	12	100.0	1705	1730	26	AGCCGCCGCCGC	GCCGCAGCCGCCGCCGCAGCCGCCGC
scaffold_53|CDS|422501:425136|Dappu-290533|-|	3	100.0	1884	1898	15	AAC	CAACAACAACAACAA
scaffold_53|CDS|422501:425136|Dappu-290533|-|	3	95.7	2047	2069	23	AAC	CAACAACAACAGCAACAACAACA
scaffold_53|CDS|422501:425136|Dappu-290533|-|	3	100.0	2068	2083	16	AGC	CAGCAGCAGCAGCAGC
scaffold_53|CDS|422501:425136|Dappu-290533|-|	3	96.0	2191	2215	25	CCG	GCCGCCGCCGCAGCCGCCGCCGCCG
scaffold_53|CDS|422501:425136|Dappu-290533|-|	3	100.0	2233	2251	19	CCG	GCCGCCGCCGCCGCCGCCG
scaffold_53|CDS|462638:462873|Dappu-306760|-|	3	100.0	37	52	16	AGG	CTCCTCCTCCTCCTCC
scaffold_53|CDS|466770:467288|Dappu-306802|-|	3	100.0	448	463	16	AAG	GAAGAAGAAGAAGAAG
scaffold_53|CDS|467951:468299|Dappu-306802|-|	12	100.0	77	101	25	AAATGCAACCTC	CTCAAATGCAACCTCAAATGCAACC
scaffold_53|CDS|524514:524940|Dappu-107910|+|	9	100.0	135	155	21	AACAACGGC	CGGCAACAACGGCAACAACGG
scaffold_53|CDS|562010:563927|Dappu-250461|-|	30	97.4	608	685	78	AAAAACGGGTTGTTGCTGCTGTTGCTGGAC	CAACAGCAGCAGCAACCCGTTTTTGTCCAGCAACAGCAACAACAACCCGTTTTTGTCCAGCAACAGCAGCAACAACCC
scaffold_53|CDS|562010:563927|Dappu-250461|-|	3	95.2	944	964	21	AAC	CAACAGCAACAACAACAACAA
scaffold_53|CDS|563941:566270|Dappu-250461|-|	6	95.8	1702	1725	24	AACAGC	CAACAGCAACAACAACAGCAACAG
scaffold_53|CDS|570454:571418|Dappu-323345|-|	18	97.6	223	264	42	AACAGCAGTATGCTCCTC	CAGCAGTATGCTCCTCAACAGCAGTATGCTTCTCAACAGCAG
scaffold_53|CDS|595714:596634|Dappu-107925|+|	3	100.0	479	503	25	CCG	CGGCGGCGGCGGCGGCGGCGGCGGC
scaffold_53|CDS|595714:596634|Dappu-107925|+|	3	95.5	638	659	22	CCG	CGGCGGCTGCGGCGGCGGCGGC
scaffold_53|CDS|667133:667723|Dappu-250482|+|	3	100.0	94	113	20	AGC	CAGCAGCAGCAGCAGCAGCA
scaffold_53|CDS|697365:697998|Dappu-250482|+|	3	100.0	514	533	20	AGC	GCAGCAGCAGCAGCAGCAGC
scaffold_53|CDS|828194:828546|Dappu-306822|+|	3	100.0	151	168	18	AAC	AACAACAACAACAACAAC
scaffold_53|CDS|829170:829392|Dappu-306822|+|	3	100.0	3	17	15	AGG	GAGGAGGAGGAGGAG
scaffold_54|CDS|142104:143599|Dappu-107986|+|	24	96.0	1187	1335	149	AAACGGTGGCTGGGCCGGCGGAGC	CCGGCCCAGCCACCGTCTGCTCCGCCGGCCCAGCCATCGTTTGCTCCGCCGGCCCAGCCACCGTTTGCTCCGCCGGCCCAGCCACCGTCTGCTCCGCCAGCCCAGCCACCGTCTGCTCCGCCGGCCCAGCCACCGTCTGCTCCGCCGGC
scaffold_54|CDS|259968:260370|Dappu-108005|+|	3	96.2	287	312	26	AAC	CAACAACAACAGCAACAACAACAACA
scaffold_54|CDS|325923:326176|Dappu-323451|-|	7	100.0	154	173	20	AAACAGG	TTTCCTGTTTCCTGTTTCCT
scaffold_54|CDS|326610:326765|Dappu-323451|-|	7	90.5	4	44	41	AGCATCC	CCAGC-TCCAGCATACAGCATGCCAGC-TCCAGCATCCAGCAT
scaffold_54|CDS|335991:336699|Dappu-250592|-|	24	90.8	201	309	109	AATATCGCCGGACAGGTCGCCATC	CCGGCGATATTGATGGCGACCTGTTCGGCGATATTGATGCCGACTTGTCAGGCAATATTGATGGCGACCTGTTCGGTGATATTGATGCCGACTTGTCAGGCGATATTGA
scaffold_54|CDS|415584:416039|Dappu-108033|-|	3	96.2	292	317	26	AAC	CAACAACAACAGCAACAACAACAACA
scaffold_54|CDS|439185:439373|Dappu-250621|-|	9	96.9	53	84	32	AAGAGGATG	AAGAGGAAGAAGAGGATGAAGAGGATGAAGAG
scaffold_54|CDS|482020:482448|Dappu-250635|-|	9	100.0	45	72	28	ACGACGAGG	CGAGGACGACGAGGACGACGAGGACGAC
scaffold_54|CDS|514522:514821|Dappu-323512|+|	3	100.0	127	141	15	ACC	CCACCACCACCACCA
scaffold_54|CDS|587344:587693|Dappu-108067|+|	15	96.2	146	197	52	AACTGGAAGACGACG	TTCGTCGTCTTCCAGTTCCTCGTCTTCCAGTTCGTCATCTTCCAGTTCGTCG
scaffold_54|CDS|631467:631896|Dappu-108083|+|	15	87.3	9	179	171	AGCAGGAGCAGGAGG	CTCCTCCTCCTGCTCCTCCTTCTCCTGCTCCTACTCCTGCTCCTCCTGCTCCTGCTGCTGCTCCTGCTGCTCCTGCTGCTCCTGCTCCTGCTCCTCCTCCAGCTGCTCCTCCTCCTGCTCCTGCAACTCCTCCTGCTACTCTTCCTGCTCCTGCTCCTCCTGCTCCTGCTC
scaffold_54|CDS|631467:631896|Dappu-108083|+|	21	91.1	151	270	120	AGCAGGAGCAGGAGCAGGAGG	TCCTGCTCCTGCTCCTCCTGCTCCTGCT-CT--TGCTCCTGGTCCTGCTGCTGCTGCTGCTGATCCTGCTCCTTCTGCTCCTGCTCCTGCTCCTGCTCCTCCTGCTCCTGCTCCTGCTCCTCC
scaffold_54|CDS|631467:631896|Dappu-108083|+|	3	88.8	225	303	79	AGG	CTCCTGCTCCTGCTCCTGCTCCTCCTGCTCCTGCTCCTGCTCCTCCCCCTCCTCCTCCTCCTGCTCCTCCTC-TCCTCCT
scaffold_54|CDS|660772:660816|Dappu-323553|+|	9	96.3	15	41	27	AACCTGGAG	CCTGGAGAAACTGGAGAACCTGGAGAA
scaffold_54|CDS|767236:767574|Dappu-108104|+|	31	92.5	142	260	119	AAACTTCTGCCAGCCATCTCGTACCAGCCGG	CCGGCTGGTACGAGGTGGCTGGCA-TA-TCTTCCGGCTGGTACGAGTTGGCTGGCAGAAGTTTCCGGCTGGTACGAGATGACTGGCAGAAATTTCCGGCTGGTACGAGATGGCCGGCAGAA
scaffold_54|CDS|770393:770578|Dappu-250717|+|	31	96.3	19	99	81	AAACTTCTGCCAGTCATCTCGTACCAGCCGG	CATCTCGTACCAGCCGGAAATTTCTGCCAGTCATCTCGTACCAGCCGGAAACTTCTGCCAGCCAACTCGTACCAGCCGGAA
scaffold_55|CDS|18701:19438|Dappu-108114|-|	96	100.0	178	375	198	AAAGGGAACCGGTTCTTGATCAGGGGCCGGCTGATGAGGAGGAATCGGTTGCCTCCGAGGAGCTGGTTGAGGAGCCTGGTCAGGAGCTGGCGCCTG	GAGGAATCGGTTGCCTCCGAGGAGCTGGTTGAGGAGCCTGGTCAGGAGCTGGCGCCTGAAAGGGAACCGGTTCTTGATCAGGGGCCGGCTGATGAGGAGGAATCGGTTGCCTCCGAGGAGCTGGTTGAGGAGCCTGGTCAGGAGCTGGCGCCTGAAAGGGAACCGGTTCTTGATCAGGGGCCGGCTGATGAGGAGGAA
scaffold_55|CDS|81704:81836|Dappu-250757|-|	3	100.0	34	50	17	AAG	GAAGAAGAAGAAGAAGA
scaffold_55|CDS|125045:126081|Dappu-306877|+|	12	100.0	393	417	25	AAAGGGAGCGTG	AGGGAGCGTGAAAGGGAGCGTGAAA
scaffold_55|CDS|405457:405644|Dappu-108171|+|	3	100.0	52	66	15	ACG	CGACGACGACGACGA
scaffold_55|CDS|724679:725233|Dappu-108209|-|	9	94.7	20	57	38	AACTTGAAG	CAAGTTCTCCAAGTTCTTCAAGTTCGTCAAGTTCTTCA
scaffold_55|CDS|767873:768523|Dappu-108211|-|	36	95.3	46	151	106	AAAACTACAACAACGCCTAAGCCGACTACAAGTACT	ACTACAACAACGCCTAAACTGACTACAAGTACTGCAACTACAACAACGCCTAAACCGACTACAAGTACTAAAACTACAACAACGCCTAAGCCGACTACAAGTACTA
scaffold_55|CDS|781710:783075|Dappu-108213|-|	45	99.0	101	202	102	AAAACAACCACTACCACTACCCCAAAACCTACTACCACTACTCCT	ACTACCACTACCCCAAAACCTACTACCACTACTCCTAAAACAACCACTACCACTACCCCAAAACCTACTACCACTACCCCTAAAACAACCACTACCACTACC
scaffold_56|CDS|131305:132390|Dappu-108237|-|	15	100.0	535	565	31	ACTGCTGCTGCTGCC	AGCAGTGGCAGCAGCAGCAGTGGCAGCAGCA
scaffold_56|CDS|131305:132390|Dappu-108237|-|	3	100.0	815	831	17	ACG	CGACGACGACGACGACG
scaffold_56|CDS|171456:171762|Dappu-306911|+|	27	98.4	133	193	61	AACCGGACAGAGGAGATCGCGATCGTC	CGTCAACCGGACAGAGGAGATCGCGATCGTCAACCGGACAGGGGAGATCGCGATCGTCAAC
scaffold_56|CDS|202039:202221|Dappu-306914|+|	12	97.1	127	161	35	AAATATTGCTGG	GGAAATGTTGCTGGAAATATTGCTGGAAATATTGC
scaffold_56|CDS|352629:352881|Dappu-323730|+|	15	95.6	111	155	45	AACGTCACTGGCCTG	GTGACGTTCAGGCCAGTGACGTTCAGGCCAGCGACATTCAGGCCA
scaffold_56|CDS|414341:414422|Dappu-108263|-|	3	100.0	13	29	17	AGC	GCTGCTGCTGCTGCTGC
scaffold_56|CDS|421711:421850|Dappu-108264|-|	1	100.0	32	45	14	C	GGGGGGGGGGGGGG
scaffold_56|CDS|600397:600808|Dappu-251077|+|	18	92.0	60	146	87	AAGGAGAGGGCGACTATG	CGACTATGAAGGAGAGGGCAACTATGAAGGAGAGAATGACTATGAAGAAGAGGGTGACTATGAAGAAGAGGGCGACTATGAAGGAGA
scaffold_56|CDS|684772:685875|Dappu-108301|+|	18	100.0	385	443	59	AACAAGGACCACCAGGCC	CCACCAGGCCAACAAGGACCACCAGGCCAACAAGGACCACCAGGCCAACAAGGACCACC
scaffold_57|CDS|17844:18640|Dappu-323801|+|	51	98.6	337	479	143	AAATTGCTCTGGCGGAGGAGGCAGCGGCAGCTCCCAGTCGGCTACATATTC	CTGCCGCTGCCTCCTCCGCCAGAGCAATTTGAATATGAAGCCGACTGTGAGCTGCCGCTGCCTCCTCCGCCAGAGCAATTTGAATATGTAGCCGACTGGGAGCTGCCGCTGCCTCCTCCGCCAGAGCAATTTGAATATGTAGC
scaffold_57|CDS|46600:48480|Dappu-108329|+|	18	92.6	433	526	94	AACAAGGGCCACCAGGCC	CAACAAGGGCCACCAGGCCTGCAAGGACCACCAGGTCAGCAAGGGCCACCAGGCCAACAAGGGCCACCAGGCCAACAAGGACCACCGGGCCAAC
scaffold_57|CDS|46600:48480|Dappu-108329|+|	18	96.8	520	581	62	AAAATGGCCAACCGGGGC	GGCCAACCGGGGCAGGATGGCCAACCGGGGCAAAATGGCCAACCGGGGCAAAATGGCCAACC
scaffold_57|CDS|86767:88155|Dappu-251164|+|	33	95.9	346	443	98	AAAGCCGATCAGGACGCCATCAGGGCCCAAGAC	AAAGCCGATCAAGACGCTATCAGGGCCCAAGACAAAGCCGATCAGGACGCCATCAGGGCCCAAGACAAAGCTGATCAGGACGCTATCAGGGCCCAAGA
scaffold_57|CDS|196194:196355|Dappu-323831|+|	20	100.0	112	151	40	AAAACCCTGCGGTCATTGCC	GCGGTCATTGCCAAAACCCTGCGGTCATTGCCAAAACCCT
scaffold_57|CDS|301170:301459|Dappu-251219|+|	21	97.1	104	172	69	AAGACGATTCGGGAGAGAATG	AGACGATTCGGGAGAGAATGAAGACGATTCGGGAGAGAATGAAGACGGTTTGGGAGAGAATGAAGACGA
scaffold_57|CDS|336750:337691|Dappu-108370|-|	21	100.0	205	257	53	AACAGCAAGCTCAGCAGCAGC	CAGCAGCAACAGCAAGCTCAGCAGCAGCAACAGCAAGCTCAGCAGCAGCAACA
scaffold_57|CDS|581001:581118|Dappu-251289|+|	21	93.2	29	103	75	AAAACGACAAACACAGTGCCG	GTGCCGAAAAAGACAAACACAGTGCCGAAAACGACAAAAACAGTGCCGAAAACGACGAAATCAAAGTGCCGAAAA
scaffold_57|CDS|590475:590528|Dappu-251296|+|	6	100.0	13	41	29	ACGATG	TCGTCATCGTCATCGTCATCGTCATCGTC
scaffold_57|CDS|641709:641942|Dappu-323907|-|	15	95.6	19	63	45	AAGAGGCTATCGTGG	GAGGCTATCGTGGAAGAGGATATCGAGGAAGAGGCTATCGTGGAA
scaffold_57|CDS|708302:708522|Dappu-251319|-|	3	100.0	2	19	18	AAG	AGAAGAAGAAGAAGAAGA
scaffold_57|CDS|712768:712914|Dappu-251319|-|	3	100.0	97	111	15	AGC	GCAGCAGCAGCAGCA
scaffold_57|CDS|754892:755449|Dappu-306939|+|	1	100.0	29	45	17	C	CCCCCCCCCCCCCCCCC
scaffold_57|CDS|754892:755449|Dappu-306939|+|	2	100.0	232	245	14	AT	ATATATATATATAT
scaffold_58|CDS|280838:281022|Dappu-323946|+|	3	100.0	15	34	20	AGC	GCAGCAGCAGCAGCAGCAGC
scaffold_58|CDS|324623:324688|Dappu-108476|+|	3	100.0	25	42	18	AGC	CAGCAGCAGCAGCAGCAG
scaffold_58|CDS|443798:444168|Dappu-323993|-|	3	100.0	198	212	15	ACC	CACCACCACCACCAC
scaffold_58|CDS|519231:519839|Dappu-251434|-|	9	100.0	408	435	28	ACGACGAGG	CGAGGACGACGAGGACGACGAGGACGAC
scaffold_58|CDS|545465:545745|Dappu-108529|+|	21	100.0	185	231	47	AATGCCGTGAGGAGACGCTGG	TCACGGCATTCCAGCGTCTCCTCACGGCATTCCAGCGTCTCCTCACG
scaffold_59|CDS|159279:159430|Dappu-251504|+|	3	96.2	34	59	26	AAC	CAACAACAACAACAGCAACAACAACA
scaffold_59|CDS|159813:160193|Dappu-251504|+|	27	98.6	163	233	71	ACCACTCCGCCTCCACTCGTACCTCGT	GGCGGAGTGGTACGAGGTACGAGTGGAGGCGGAGTGGTACGAGGTCCGAGTGGAGGCGGAGTGGTACGAGG
scaffold_59|CDS|188350:188992|Dappu-324061|+|	3	100.0	281	298	18	AAG	AAGAAGAAGAAGAAGAAG
scaffold_59|CDS|189504:189930|Dappu-324061|+|	3	100.0	311	327	17	AAC	CAACAACAACAACAACA
scaffold_59|CDS|373527:374321|Dappu-324093|+|	3	95.5	321	342	22	AAG	AGAAGAGGAAGAAGAAGAAGAA
scaffold_59|CDS|556442:556756|Dappu-108636|-|	36	100.0	176	248	73	AACTGAGCCTAATCCACCAGCTGATCCGACTCCACC	AGCTGATCCGACTCCACCAACTGAGCCTAATCCACCAGCTGATCCGACTCCACCAACTGAGCCTAATCCACCA
scaffold_59|CDS|737385:737652|Dappu-251621|-|	18	94.9	194	252	59	AAGCCGGTGGAAGTGGTG	GGTGGAAGTGGTGAAGCCAGTGGAAGTGGTGAAGCCGGTGGCAGCGGTGAAGCCGGTGG
scaffold_59|CDS|748587:749419|Dappu-251623|+|	3	100.0	306	322	17	AAC	CAACAACAACAACAACA
scaffold_59|CDS|748587:749419|Dappu-251623|+|	12	100.0	777	805	29	ACCGGCCCCGCC	CCGCCACCGGCCCCGCCACCGGCCCCGCC
scaffold_59|CDS|749555:750035|Dappu-251623|+|	3	100.0	427	446	20	AGC	CAGCAGCAGCAGCAGCAGCA
scaffold_60|CDS|45728:46893|Dappu-108658|-|	12	95.5	613	679	67	AAGACGAGGATC	ACGAGAATCAAGACGAGGAGCAAGACGAGGAGCAAGACGAGGATCAAGACGAGGATCAAGACGAGGA
scaffold_60|CDS|59452:60159|Dappu-307174|+|	3	100.0	39	54	16	AGC	GCTGCTGCTGCTGCTG
scaffold_60|CDS|64004:64280|Dappu-214814|-|	9	100.0	256	276	21	AAAAAGAAG	AAGAAAAAGAAGAAAAAGAAG
scaffold_60|CDS|548851:549355|Dappu-251748|-|	3	100.0	284	298	15	AGC	GCTGCTGCTGCTGCT
scaffold_60|CDS|549616:550463|Dappu-251748|-|	3	96.7	224	253	30	AAC	ACAACAACAACAACAATAACAACAACAACA
scaffold_60|CDS|595835:597177|Dappu-307231|+|	3	100.0	1061	1075	15	AGC	CAGCAGCAGCAGCAG
scaffold_60|CDS|708116:708364|Dappu-108780|+|	3	100.0	78	94	17	AGC	CAGCAGCAGCAGCAGCA
scaffold_61|CDS|17848:17970|Dappu-108793|+|	6	89.6	42	108	67	AGCCGG	GCTCCGGGTCCCGCTCCAGCTCCGGGTCCGGCTCCGGGTCCGGCTCCAGCTCCGGCTCCAGCTCCGG
scaffold_61|CDS|31294:31529|Dappu-324289|-|	3	100.0	72	90	19	AAC	CAACAACAACAACAACAAC
scaffold_61|CDS|165642:166282|Dappu-108819|-|	3	100.0	498	512	15	AAC	CAACAACAACAACAA
scaffold_61|CDS|172261:172598|Dappu-108820|+|	3	96.6	207	235	29	AAC	CAACAACAGCAACAACAACAACAACAACA
scaffold_61|CDS|174127:174310|Dappu-251857|+|	3	95.5	107	128	22	CCG	CGCCGCCGCCGCCACCGCCGCC
scaffold_61|CDS|264172:264364|Dappu-324323|+|	3	100.0	128	144	17	ACC	GTGGTGGTGGTGGTGGT
scaffold_61|CDS|289559:289930|Dappu-108864|+|	3	100.0	202	220	19	ACC	GTGGTGGTGGTGGTGGTGG
scaffold_61|CDS|316086:316413|Dappu-324332|-|	3	100.0	86	100	15	AGC	CAGCAGCAGCAGCAG
scaffold_61|CDS|332808:333063|Dappu-324336|-|	3	100.0	31	45	15	AGC	GCAGCAGCAGCAGCA
scaffold_61|CDS|339768:340156|Dappu-307288|-|	3	100.0	70	85	16	AAC	CAACAACAACAACAAC
scaffold_61|CDS|386953:387079|Dappu-251905|+|	3	97.1	29	63	35	ACC	CCACCACCACCACCACCACCACCACCATCACCACC
scaffold_61|CDS|386953:387079|Dappu-251905|+|	9	100.0	88	112	25	ACGGATGCG	TGCGACGGATGCGACGGATGCGACG
scaffold_61|CDS|386953:387079|Dappu-251905|+|	4	100.0	110	125	16	AACG	ACGAACGAACGAACGA
scaffold_61|CDS|434597:434938|Dappu-108889|-|	3	95.8	194	217	24	AAG	AAGAAGAAGAAGAAGAGGAAGAAG
scaffold_61|CDS|481179:481865|Dappu-226734|+|	15	100.0	106	137	32	ACGGCGGCGGAGGCT	GGCGGAGGCTACGGCGGCGGAGGCTACGGCGG
scaffold_61|CDS|481179:481865|Dappu-226734|+|	18	97.0	149	215	67	ACCACGGCGGAGGAGGTC	ACGGCGGAGGAGGTCACCACGGCGGAGGAGGTCACCACGGCGGAGGAGGACATCACGGCGGAGGAGG
scaffold_61|CDS|481179:481865|Dappu-226734|+|	18	100.0	376	434	59	ACCACGGCGGAGGAGGTC	GGAGGAGGTCACCACGGCGGAGGAGGTCACCACGGCGGAGGAGGTCACCACGGCGGAGG
scaffold_61|CDS|481179:481865|Dappu-226734|+|	9	100.0	569	590	22	ACCCACCGT	ACGGTGGGTACGGTGGGTACGG
scaffold_61|CDS|481179:481865|Dappu-226734|+|	12	100.0	639	662	24	AGCCTCCGCCAT	CGGAGGCTATGGCGGAGGCTATGG
scaffold_61|CDS|560469:560514|Dappu-251943|+|	3	100.0	8	30	23	AAG	AGAAGAAGAAGAAGAAGAAGAAG
scaffold_61|CDS|568771:568979|Dappu-108936|+|	3	100.0	53	75	23	AAG	AAGAAGAAGAAGAAGAAGAAGAA
scaffold_61|CDS|569123:569255|Dappu-108936|+|	4	96.0	13	37	25	ACAG	TGTCTGTCTGTCTGTCCGTCTGTCT
scaffold_61|CDS|569287:569574|Dappu-108936|+|	3	95.8	255	277	23	AAC	ACAACA-CAACAACAACAACAACA
scaffold_61|CDS|571216:571332|Dappu-108937|-|	3	100.0	31	63	33	AGC	CTGCTGCTGCTGCTGCTGCTGCTGCTGCTGCTG
scaffold_61|CDS|608903:609190|Dappu-108949|-|	3	100.0	77	91	15	AAG	AAGAAGAAGAAGAAG
scaffold_61|CDS|609664:609985|Dappu-108949|-|	5	100.0	282	298	17	CCCGG	GCCCGGCCCGGCCCGGC
scaffold_61|CDS|640667:640952|Dappu-108952|-|	3	100.0	155	171	17	AGC	AGCAGCAGCAGCAGCAG
scaffold_61|CDS|640667:640952|Dappu-108952|-|	3	100.0	175	194	20	AGG	GGAGGAGGAGGAGGAGGAGG
scaffold_62|CDS|80860:80998|Dappu-251999|-|	3	100.0	83	97	15	AGC	GCTGCTGCTGCTGCT
scaffold_62|CDS|82041:82208|Dappu-251999|-|	3	96.2	54	79	26	AGC	TGCTGTTGCTGCTGCTGCTGCTGCTG
scaffold_62|CDS|156867:157169|Dappu-307326|+|	2	100.0	169	184	16	AG	AGAGAGAGAGAGAGAG
scaffold_62|CDS|204351:205148|Dappu-109005|-|	3	96.4	522	549	28	AGC	GCAGCAACAGCAGCAGCAGCAGCAGCAG
scaffold_62|CDS|204351:205148|Dappu-109005|-|	3	100.0	580	594	15	ACC	CACCACCACCACCAC
scaffold_62|CDS|205226:205987|Dappu-109005|-|	3	100.0	315	329	15	CCG	CGGCGGCGGCGGCGG
scaffold_62|CDS|205226:205987|Dappu-109005|-|	3	100.0	484	510	27	AGC	CAGCAGCAGCAGCAGCAGCAGCAGCAG
scaffold_62|CDS|235121:237672|Dappu-252028|+|	3	100.0	686	703	18	AAG	AGAAGAAGAAGAAGAAGA
scaffold_62|CDS|235121:237672|Dappu-252028|+|	3	100.0	1848	1862	15	ACC	CCACCACCACCACCA
scaffold_62|CDS|235121:237672|Dappu-252028|+|	3	100.0	2524	2539	16	AAC	AACAACAACAACAACA
scaffold_62|CDS|290761:290980|Dappu-324460|-|	6	100.0	148	165	18	AGATGC	GATGCAGATGCAGATGCA
scaffold_62|CDS|381432:382396|Dappu-109031|-|	3	100.0	571	585	15	AAG	GAAGAAGAAGAAGAA
scaffold_62|CDS|495131:495308|Dappu-57330|+|	3	100.0	160	178	19	AGC	AGCAGCAGCAGCAGCAGCA
scaffold_62|CDS|500652:501117|Dappu-324493|+|	3	100.0	16	35	20	AAC	CAACAACAACAACAACAACA
scaffold_62|CDS|515171:515584|Dappu-307343|-|	12	100.0	326	358	33	AAACTACAGCTG	CTGAAACTACAGCTGAAACTACAGCTGAAACTA
scaffold_62|CDS|534646:534716|Dappu-324499|+|	3	100.0	24	39	16	AGC	CAGCAGCAGCAGCAGC
scaffold_62|CDS|555374:555685|Dappu-307348|+|	3	95.2	187	207	21	AGC	GCTGCTGCTGCTCCTGCTGCT
scaffold_62|CDS|659842:659965|Dappu-252113|+|	3	96.2	31	56	26	AGC	TGCTGCTGCTGCTGTTGCTGCTGCTG
scaffold_62|CDS|662592:663157|Dappu-109094|-|	3	100.0	338	358	21	AGC	GCAGCAGCAGCAGCAGCAGCA
scaffold_62|CDS|676654:677002|Dappu-109099|-|	3	100.0	253	267	15	AGC	GCAGCAGCAGCAGCA
scaffold_63|CDS|38379:38693|Dappu-109115|-|	3	96.0	4	28	25	AGC	CAGCAGCAGCAGCAGCAACAGCAGC
scaffold_63|CDS|39369:41673|Dappu-109115|-|	3	100.0	20	42	23	ACG	CGTCGTCGTCGTCGTCGTCGTCG
scaffold_63|CDS|39369:41673|Dappu-109115|-|	3	94.1	360	393	34	AAC	CAACAACATCATCAACAACAACAACAACAACAAC
scaffold_63|CDS|79282:79633|Dappu-252145|+|	12	100.0	21	45	25	AACCATCAGAGT	GGTTACTCTGATGGTTACTCTGATG
scaffold_63|CDS|168928:169449|Dappu-109138|-|	4	100.0	156	172	17	AATC	CAATCAATCAATCAATC
scaffold_63|CDS|168928:169449|Dappu-109138|-|	2	100.0	181	197	17	AG	TCTCTCTCTCTCTCTCT
scaffold_63|CDS|168928:169449|Dappu-109138|-|	3	93.9	275	307	33	CCG	GCGGCGGCGGCGGCGGCGGTGGCGGTGGCGGCG
scaffold_63|CDS|168928:169449|Dappu-109138|-|	3	100.0	492	512	21	ACC	CCACCACCACCACCACCACCA
scaffold_63|CDS|174506:175280|Dappu-109139|-|	3	100.0	118	132	15	CCG	GGCGGCGGCGGCGGC
scaffold_63|CDS|174506:175280|Dappu-109139|-|	9	96.6	484	512	29	AACAACAGC	CAGCAGCAACAGCAACAACAGCAACAACA
scaffold_63|CDS|285961:286314|Dappu-109158|-|	3	100.0	37	54	18	ACC	GTGGTGGTGGTGGTGGTG
scaffold_63|CDS|335738:335928|Dappu-324600|+|	9	100.0	33	53	21	ACCGCCTCC	CCACCGCCTCCACCGCCTCCA
scaffold_63|CDS|555809:556321|Dappu-109224|+|	4	95.5	176	197	22	AAAG	TCTTTTTTTCTTTCTTTCTTTC
scaffold_63|CDS|567724:568122|Dappu-324644|-|	12	97.3	98	170	73	AAGCCGGAGTAC	AGTACAAGCCGGAGTACAAGCCGGAGTACAAGCCGGAGTACAAGCCCGAATACAAGCCGGAGTACAAGCCGGA
scaffold_63|CDS|569450:569863|Dappu-252245|-|	12	98.1	79	185	107	AAGCCGGAGTAC	TACAAGCCGGAGTACAAGCCGGAGTACAAGCCGGAGTACAAGCCGGAGTACAAGCCGGAGTACAAGCCGGAGTACAAGCCCGAATACAAGCCGGAGTACAAGCCGGA
scaffold_63|CDS|571192:571611|Dappu-109227|-|	24	98.2	79	191	113	AAGCCAGAGTACAAGCCGGAGTAC	CCAGAATACAAGCCGGAGTACAAGCCAGAGTACAAGCCGGAGTACAAGCCAGAGTACAAGCCGGAGTACAAGCCAGAGTACAAGCCGGAATACAAGCCAGAGTACAAGCCGGA
scaffold_63|CDS|572740:573078|Dappu-252247|-|	12	97.7	85	128	44	AAGCCCGAGTAC	TACAAGCCCGAGTACAAGCCCGAGTACAAGCCGGAGTACAAGCC
scaffold_63|CDS|573830:574189|Dappu-109229|+|	12	98.2	79	134	56	AAGCCGGAATAC	CCGGAATACAAGCCGGAATACAAGCCGGAATACAAGCCGGAGTACAAGCCGGAATA
scaffold_63|CDS|576165:576575|Dappu-324649|+|	12	95.1	98	179	82	AAGCCGGAGTAC	AGTACAAGCCGGAGTACAAGCCGGAGTACAAGCCGGAGTACAAGCCCGAATACAAGCCCGAATACAAGCCGGAGTACAAGCC
scaffold_63|CDS|619960:621393|Dappu-109235|-|	3	100.0	727	743	17	AGC	CAGCAGCAGCAGCAGCA
scaffold_63|CDS|621942:623034|Dappu-109235|-|	3	100.0	762	777	16	ACG	CGACGACGACGACGAC
scaffold_63|CDS|683166:683447|Dappu-226928|+|	18	95.8	184	231	48	ACCGCCCATGCCTCCCAT	ATGGGCGGAATGGGAGGCATGGGCGGTATGGGAGGCATGGGTGGTATG
scaffold_63|CDS|683528:683806|Dappu-226928|+|	12	94.7	166	203	38	AAGCCGCCTGGG	GGCTTCCCTGGTGGCTTCCCAGGCGGCTTCCCAGGCGG
scaffold_63|CDS|683528:683806|Dappu-226928|+|	3	100.0	226	241	16	ACG	GACGACGACGACGACG
scaffold_63|CDS|687155:687305|Dappu-324663|+|	12	100.0	127	150	24	AAAGTCTTCCCG	GGAAGACTTTCGGGAAGACTTTCG
scaffold_63|CDS|696321:696661|Dappu-252275|+|	3	100.0	116	134	19	ACG	GTCGTCGTCGTCGTCGTCG
scaffold_64|CDS|6898:7171|Dappu-109247|+|	37	91.1	4	274	271	AACGATGATGTCACATAGCCGGGCACATAGCCACTGG	GTTCCACTGGCTATGTGCACGGCTATATGTGCCATCATCGTTCCATTGGCTATGTGCCCGGCTAT-TAGTTATCACCGTTCCAGTGGCTATGTGCCTGGCTATGTTTTATCATCGTTCCATTGGCTATGTGCCCGGCTATGTGACATCATCGTTCCAGTGGCTATGTGCCCGGCTATGTGCCATCATCGTTCTAGTGGTTATGTGACCGGCTATGTGCCATCATCGTTCCAGTGGGTATGTGCCTGGCTATGTGCCATCATCGTTCCAGTGG
scaffold_64|CDS|88655:88870|Dappu-324684|-|	30	96.4	50	132	83	AACGAAGACAGAATCAGTCGTTGACTCAGG	CTGATTCTGTCTTCGTTCCTGAGTCAACGAATGATTCTGTCTTCGTTCCTGATTCAACGACTGATTCTGTCTTGGTTCCTGAG
scaffold_64|CDS|153299:153670|Dappu-252324|+|	24	87.0	28	349	322	AAACGGTTCCAGTCGTCCAAGATG	GTCCAAGATGAAACGGTTCCAGTTGTTCACGATGAAACGGTTCCAGTCGTCCAAGATGTAACTGTTCCAGTCGTGCAAGATGAAACTCATCCAGTCGTCGAAGAAAAAACTGTACCAGTCGTCCAAGATGAAACGGTTCCTGTTTTCCAAGATGATACTGTACCAGTCGTCCAAGATGAAACTCATCCAGTCATCGAAGAGGAAACTGTACCGGTCTTCCAAAATCAAACGGTTCCTGTTTTCCAAGATGAAAATGAACCAGTCGTCCAAGAAGAAACGGTTCCTGTCGTCCAAGATGAAACGGTTCCAGTCTTCCAAGATG
scaffold_64|CDS|155277:155450|Dappu-252324|+|	7	100.0	62	80	19	AGAGCCC	CAGAGCCCAGAGCCCAGAG
scaffold_64|CDS|157366:157502|Dappu-252324|+|	7	100.0	25	43	19	AGAGCCC	CAGAGCCCAGAGCCCAGAG
scaffold_64|CDS|238979:239071|Dappu-252338|-|	3	100.0	11	29	19	AGC	AGCAGCAGCAGCAGCAGCA
scaffold_64|CDS|284036:284163|Dappu-324708|-|	3	95.5	85	105	21	ATC	GATGATGATGATG-TGATGATG
scaffold_64|CDS|352746:354016|Dappu-109282|+|	18	94.8	322	398	77	AAACGGAGTGGCAGCAGC	GTGGCAGCAGCGAACGGAGTAGTAGCAGCAAACGGAGTGGCAGCAGCAAACGGAGTGGCAGCAGCAGACGGAGTGGC
scaffold_64|CDS|543391:543826|Dappu-252410|-|	18	100.0	297	333	37	ACAGGGGATGGAGTGATG	CCCCTGTCATCACTCCATCCCCTGTCATCACTCCATC
scaffold_64|CDS|588244:588329|Dappu-252424|-|	3	95.8	61	84	24	AGC	AGCAGCAACAGCAGCAGCAGCAGC
scaffold_64|CDS|652215:652520|Dappu-324784|-|	15	97.8	21	65	45	AAAAAGCTAACGCTG	AGCTAACGCTGAAAAAGTTAACGCTGAAAAAGCTAACGCTGAAAA
scaffold_64|CDS|652754:653056|Dappu-324785|+|	36	96.8	62	284	223	AAGATGACTTGATGCTGCACAGGGAGAGCTCGACAG	ACAGGGAGAGCTCGACCGAAGATGACTTGCTGCTGCACAGGGAGAGCTCGACAGAAGATGACTTGATGCTGCACAGGGAGAGCTCGACAGCAGATGACTTGATGCTGCACAGCAAGGAGAGCTCGACAGAAGATGACTTGATGCTGCACAGGGAGAGCTCGACAGAAGATGACTTGATGCTGCACAGAGAGAGCTCGACAGAAGATGACTTGATGCTGCACAG
scaffold_64|CDS|742625:743176|Dappu-324799|-|	26	95.6	360	429	70	AAGCTGTCATCCCGGCCGCCCTGGAC	CCCTGGACAAGCCGTCATCCCGGCCGTCCCTGGACAAGCTGTCATCCCGGCCGCTCCTGGACAAGCTGTC
scaffold_65|CDS|49051:49335|Dappu-252468|+|	21	95.6	88	201	114	AACAAGTAGCCGGTGCCAACC	GCCGGTGACAACCAACAAGTAGCCGGTGACAACCAACAAGCAGCCGGTGCCAACCAACAAGTAGCCGGTGCCAACCAACAAGCCGCCGGTGCCAACCAACAAGTAGCCGGTGCC
scaffold_65|CDS|148591:148754|Dappu-324815|+|	12	100.0	12	38	27	AAAAACAGAAAG	AAGAAAAACAGAAAGAAAAACAGAAAG
scaffold_65|CDS|170452:170834|Dappu-307549|+|	6	100.0	154	171	18	AAACTG	CTGAAACTGAAACTGAAA
scaffold_65|CDS|170901:171248|Dappu-307549|+|	3	88.2	101	177	77	AAG	AGAAGAAGAAGAGAGAAGAAGAA-AAGAAGAAGAAGGAGGAAGAAAAAGAAGCAGAA-AAGAAAAAGAAAGAAGAAGAA
scaffold_65|CDS|176683:177293|Dappu-252500|-|	3	100.0	310	326	17	AGC	GCTGCTGCTGCTGCTGC
scaffold_65|CDS|182762:183250|Dappu-324827|+|	3	100.0	184	200	17	AGC	GCTGCTGCTGCTGCTGC
scaffold_65|CDS|194427:195944|Dappu-252505|+|	3	100.0	110	125	16	AAC	CAACAACAACAACAAC
scaffold_65|CDS|265986:268097|Dappu-109393|+|	45	98.1	418	522	105	AAAACAATCACTACCACTACCCCAAAACCTACTACCACTACTCCT	ATCACTACCACTACCCCAAAACCTACTACCACTACTCCTAAAACAATCACTACCACTACCCCAAAACCTACTACCACTACCCCTAAAACAACCACTACCACTACC
scaffold_65|CDS|294463:294909|Dappu-252533|-|	15	92.6	139	341	203	AACCTCAAGTTGCTG	GAACCTCAAGTTGCAGAACCTCAGGTTGCTGAACCTCGTGTTTCCGAACCTCAAGTTGCTGAACCTCAAGTTGCTGAACCTCAGGTTTCCGAACCTCAAATTGCTGAACCTCAAGTTGCTGAACCTCCAGTTGCCGAACCTCAAGTTGCTGAACCTCAAGTTGCTGAACCTCAAGTCGCTGAACCTCAAGCTGCTCAACCTCA
scaffold_65|CDS|299122:299462|Dappu-109397|-|	8	100.0	265	284	20	AACACGGG	ACGGGAACACGGGAACACGG
scaffold_65|CDS|305357:305697|Dappu-109398|-|	8	100.0	265	284	20	AACACGGG	ACGGGAACACGGGAACACGG
scaffold_65|CDS|385983:386345|Dappu-200381|-|	3	100.0	260	275	16	ATC	ATCATCATCATCATCA
scaffold_65|CDS|454649:454861|Dappu-252565|-|	3	95.5	140	161	22	AGC	AGCAGCAGCAACAGCAGCAGCA
scaffold_65|CDS|459823:459901|Dappu-252566|+|	12	97.1	12	45	34	AAACATGGATGC	GCAAACA-GGATGCAAACATGGATGCAAACATGGA
scaffold_65|CDS|489991:490065|Dappu-252572|+|	2	100.0	20	35	16	AG	TCTCTCTCTCTCTCTC
scaffold_65|CDS|662625:663261|Dappu-324903|-|	12	100.0	611	634	24	AAAGGTGTTGAG	ACCTTTCTCAACACCTTTCTCAAC
scaffold_66|CDS|8880:9533|Dappu-324913|-|	60	94.8	23	434	412	AAAGAGTTGAAGAAGTTGGTGTAGTAGTACAGAGGGGTGAGGAGACTGGTGTAGTAGCAG	TACAGAGGGGTGAGGATG-CTGGTGTAGTAGCAGAAAGGGTTGAAGAAGTTGGTGTAGTAGTACAGAGGGGTGAGGAGACTGGTGTAGTAGCAGAAAGAGTTGAAGAAGTTGGTGTAGTAGTACAGAGGGGTGAGGAGACTGGTGTAGTAGCAGAAAGAGTTGAAGAAGTTCATGTAGTAGTACAGAGGGGTGAGGAGACTGGTGTAGTAGCAAAAAGAGTTGAAGAAGTTGGTGTTGGTGTAGTAGTACAGAGGGGTGAGGAGACTGGTGTAGTAGCAGAAAAG-GTTGAAGAAGTTGGTGTAGTAATACAGAGGGGTGAGGAGACTGGTGTAGTAGCAGAAAGAGTTGAAGAATTTGGTGTAGTAGTACAGAGGGGTGAGGAAG-CTGGTGTAGTAGTAGAAAGGGTTGAAGA
scaffold_66|CDS|12939:13406|Dappu-324915|+|	6	100.0	347	364	18	AATTGC	TTGCAATTGCAATTGCAA
scaffold_66|CDS|53229:53627|Dappu-252637|+|	12	96.9	183	214	32	AAGACGAGGAGG	GAGGAGGAAGACGAGGAGGAAGAGGAGGAGGA
scaffold_66|CDS|53229:53627|Dappu-252637|+|	3	95.7	195	217	23	AGG	GAGGAGGAAGAGGAGGAGGAGGA
scaffold_66|CDS|59748:60596|Dappu-324922|+|	6	96.4	113	140	28	AAGAGG	AAGAGGAAGAGGAAGAAGAAGAGGAAGA
scaffold_66|CDS|59748:60596|Dappu-324922|+|	3	92.6	124	150	27	AAG	GAAGAAGAAGAGGAAGAAAAAGAAGAA
scaffold_66|CDS|74047:74137|Dappu-109465|+|	12	100.0	2	25	24	ACAGCAGCCAGC	TGGCTGCTGTGCTGGCTGCTGTGC
scaffold_66|CDS|75734:75786|Dappu-109465|+|	7	100.0	25	44	20	AAATCCG	ATCCGAAATCCGAAATCCGA
scaffold_66|CDS|165398:165554|Dappu-109472|+|	52	98.7	1	153	153	AAAGGCGTGGGCAGGTCTGCTACAACGCCAGTCGAAGTCAAATCAAATGCTG	GTCTGCTACAACGCCAGTCGAAGTCGAATCAAATGCTGAAAAGGCGTGGGCAGGTCTGCTACAACGCCAGTCGAAGTCAAATCAAATGCTGAAAGGCGTGGGCAGGTCTGCTACAACGCCAGTCGAAGTCAAATCAAATGCTGAAAGGCGTGG
scaffold_66|CDS|165608:165763|Dappu-109472|+|	52	99.4	1	156	156	AAATGCTGCAAGGCGTGGGCAGGTCTGCTACAACGCCAGTCGAAGTCGAATC	GTCTGCTACAACGCCAGTCGAAGTCGAATCAAATGCTGCAAGGCGTGGGCAGGTCTGCTACAACGCCAGTCGAAGTCGAATCAAATGCTGCAAGGCGTGGGCAGGTCTGCTACCACGCCAGTCGAAGTCGAATCAAATGCTGCAAGGCGTGGGCAG
scaffold_66|CDS|214633:214926|Dappu-252676|+|	3	100.0	82	99	18	AGC	CAGCAGCAGCAGCAGCAG
scaffold_66|CDS|216626:216951|Dappu-252676|+|	3	100.0	56	70	15	ACG	ACGACGACGACGACG
scaffold_66|CDS|228140:228477|Dappu-57907|+|	3	100.0	57	81	25	AAG	GAAGAAGAAGAAGAAGAAGAAGAAG
scaffold_66|CDS|267190:267579|Dappu-307578|+|	8	100.0	298	318	21	AAAAAAAT	TTTTTATTTTTTTATTTTTTT
scaffold_66|CDS|271630:273063|Dappu-109496|+|	3	100.0	219	233	15	AGG	AGGAGGAGGAGGAGG
scaffold_66|CDS|271630:273063|Dappu-109496|+|	3	100.0	753	781	29	ACG	CGACGACGACGACGACGACGACGACGACG
scaffold_66|CDS|271630:273063|Dappu-109496|+|	3	100.0	1090	1106	17	AAG	AAGAAGAAGAAGAAGAA
scaffold_66|CDS|280911:281481|Dappu-109498|+|	3	100.0	40	60	21	CCG	CCGCCGCCGCCGCCGCCGCCG
scaffold_66|CDS|280911:281481|Dappu-109498|+|	3	100.0	196	211	16	AGC	GCTGCTGCTGCTGCTG
scaffold_66|CDS|314992:315252|Dappu-252699|+|	18	100.0	17	54	38	AACTGGACGACGAAGACG	TCGTCCAGTTCGTCTTCGTCGTCCAGTTCGTCTTCGTC
scaffold_66|CDS|679219:680064|Dappu-307613|+|	3	100.0	650	664	15	AGC	AGCAGCAGCAGCAGC
scaffold_66|CDS|703082:703525|Dappu-325011|+|	10	100.0	418	444	27	AAAAAATCTG	AATCTGAAAAAATCTGAAAAAATCTGA
scaffold_66|CDS|723681:723896|Dappu-109560|+|	43	96.3	34	144	111	AAAGCAGCGAATGGGGTCTGCAACAGCAGCGAATCTGGTCTGC	GGGTCTGCAACAGCGGCGAATCTGGTCTGTAAACGCAGCGAATGGGGTCTGCAACAGCAGCGAATCTGGTCTGCAAAGCAGCGAATGAGGGTCTGCAACAGCAGCGAATCT
scaffold_66|CDS|723956:724492|Dappu-109560|+|	49	91.7	223	416	194	AAAGTCTGCACGAACGGCAGCACGTTGGGTCTGCAAGCAGCGAATCTTC	TGGGTCTGCAACAGCAGTGAATCGTCAAAGTCTGCACG-ACGGCAGCACAG-TGGGTCTGCAAGCAGCGAATCTTCAAAGTCTGCACGAACGGCAGCACGTTGGGTCTGCAAAGCAGCGAATCTTCAACGTGTGAATGAACGGCAGCACGTTGGGTCTGCAAGCAGCGAAAT-TTCAA-GTCCGCACGAACGGCAGCA
scaffold_67|CDS|92152:92300|Dappu-307628|-|	21	98.1	71	122	52	ACTGGAGCGGCGGCAGGATCG	TGCCGCCGCTCCAGTCGATCCTGCCGCCGCTCCAGTTGATCCTGCCGCCGCT
scaffold_67|CDS|92393:92633|Dappu-307628|-|	9	95.5	184	227	44	ACCGTATCC	GGATATGGTGGATACGGTGGATACGGCGGATACGGTGGATACGG
scaffold_67|CDS|95071:95271|Dappu-325062|-|	15	100.0	2	53	52	AACAGTACGGCGGTC	GTACGGCGGTCAACAGTACGGCGGTCAACAGTACGGCGGTCAACAGTACGGC
scaffold_67|CDS|103067:103178|Dappu-325067|+|	9	96.8	28	58	31	AAGTCCACC	TGGACTTGGTGGACTTGGTGGACTAGGTGGA
scaffold_67|CDS|107255:108067|Dappu-325069|+|	15	94.0	382	431	50	AAATCCTTGCTGCCC	GGATTTGGGCAGCAAGGGTATGGACAGCAAGGATTTGGGCAGCAAGGATT
scaffold_67|CDS|107255:108067|Dappu-325069|+|	30	100.0	436	497	62	ACAGCGATCCTGCACCAGCTCCTGCTCCAT	GCAGGATCGCTGTATGGAGCAGGAGCTGGTGCAGGATCGCTGTATGGAGCAGGAGCTGGTGC
scaffold_67|CDS|107255:108067|Dappu-325069|+|	3	100.0	760	774	15	AGG	TCCTCCTCCTCCTCC
scaffold_67|CDS|145473:145985|Dappu-200491|-|	3	100.0	304	318	15	AAC	CAACAACAACAACAA
scaffold_67|CDS|145473:145985|Dappu-200491|-|	3	100.0	429	443	15	AAC	ACAACAACAACAACA
scaffold_67|CDS|154283:155860|Dappu-109629|-|	3	95.2	850	870	21	AAC	AACAATAACAACAACAACAAC
scaffold_67|CDS|173665:173748|Dappu-252868|-|	9	96.3	55	81	27	AACCACCGT	GGTTACGGTGGTCACGGTGGTTACGGT
scaffold_67|CDS|209695:209828|Dappu-325088|+|	9	96.6	81	109	29	AACCACCGT	GGTTACGGTGGTCACGGTGGTTACGGTGG
scaffold_67|CDS|293203:293531|Dappu-109647|+|	7	96.7	124	152	29	AAACGCG	GCGAAA-GCGAAACGCGAAACGCGAAACGC
scaffold_67|CDS|308791:308899|Dappu-252896|+|	15	95.6	15	59	45	AACGTCACTGGCCTG	GTGACGTTCAGGCCAGTGACGTTCAGGCCAGCGACATTCAGGCCA
scaffold_67|CDS|413784:414197|Dappu-307664|+|	3	100.0	342	356	15	AAC	AACAACAACAACAAC
scaffold_67|CDS|417375:417959|Dappu-307635|+|	3	100.0	405	429	25	AGC	CAGCAGCAGCAGCAGCAGCAGCAGC
scaffold_67|CDS|424171:424413|Dappu-307666|+|	15	98.2	114	169	56	AACCTCCGCCTGGAT	GGTTATCCAGGCGGAGGTTATCCAGGCGGAGGTTATCCAGGCGGAGGCTATCCAGG
scaffold_67|CDS|429078:429213|Dappu-325126|+|	3	100.0	114	128	15	ATC	CATCATCATCATCAT
scaffold_67|CDS|429335:429719|Dappu-325126|+|	15	100.0	110	141	32	AATCACGGCCACGGC	GGCCACGGCAATCACGGCCACGGCAATCACGG
scaffold_67|CDS|429335:429719|Dappu-325126|+|	15	100.0	135	171	37	ACATGACCGTGATCG	ATCACGGTCATGTCGATCACGGTCATGTCGATCACGG
scaffold_67|CDS|430953:433250|Dappu-252924|-|	6	96.4	640	667	28	AACGTC	ACGTTGACATTGACGTTGACGTTGACGT
scaffold_67|CDS|441187:441359|Dappu-109673|+|	12	100.0	84	115	32	AATCAGGGATAC	GGATACAATCAGGGATACAATCAGGGATACAA
scaffold_67|CDS|449406:449701|Dappu-325131|+|	12	97.2	217	252	36	AGCCTCCGCCAT	GGCTATGGCGGAGGCTATGGCGGAGGCTACGGCGGA
scaffold_67|CDS|465648:465811|Dappu-325140|-|	15	100.0	18	71	54	AAGGCTATGGCAATC	TATGGCAATCAAGGCTATGGCAATCAAGGCTATGGCAATCAAGGCTATGGCAAT
scaffold_67|CDS|477508:477656|Dappu-109683|-|	24	95.9	29	101	73	AAGGATACGGCGGATTCGGCAATC	CAATCAAGGATACGGCGGATACGGCAATCAAGGATATGGTGGATTCGGCAATCAAGGATACGGCGGATTCGGC
scaffold_67|CDS|515480:515928|Dappu-325159|-|	3	100.0	369	384	16	ACG	GTCGTCGTCGTCGTCG
scaffold_67|CDS|561599:562417|Dappu-252976|-|	24	97.9	31	733	703	ACACCACGCCGGGAGCGGAGTACT	TACACCACGCAGGGAGCGGAGTACTACACCACGCAGGGAGCGGAGTACTACACCACGCAGGGAGCGGAGTACTACACCACGCAGGGAGCGGAGTTCTACACCACGCAGGGAGCGGAGTACTACACCACGCCGGGGGCGGAGTACTACACCACGCCGGGAGCGGAGTACTACACCACGCCGGGAGCGGAGTACTACACCACGCCGGGAGCGGAGTACTACACCACGCCGGGAGCGGAGTACTACACCACGCAGGGAGCGGAGTACTACACCACGCCGGGAGCGGAGTACTACACCACGCCGGGAGCGGAGTACTACACCACGCAGGGAGCGGAGTACTACACCACGCCGGGAGCGGAGTACTACACCACGCCGGGAGCGGAGTACTACAACACGCAGGGAGCGGAGTACTACACCACGCCGGGAGCGGAGTACTACACCACGCCGGGAGCGGAGTACTACACCACGCCGGGAGCGGAGTACTACACCACGCCGGGAGCGGAGTACTACACCACGCCGGGAGCGGAGTACTACACCACGCAGGTAGCGGAGTACTACACCACGCCGGGAGCGGAGTACTACACCACGCCGGGAGCGGAGTACTACAACACGCAGGGAGCGGAGTACTACACCACGCCGGGAGCGGAGTACTACACCACGCCGGGAGCGGAGTACTACACCACGCCGGGAGCGGAGTACTACACCA
scaffold_67|CDS|682590:686532|Dappu-109723|+|	3	100.0	1333	1349	17	CCG	GCGGCGGCGGCGGCGGC
scaffold_67|CDS|682590:686532|Dappu-109723|+|	3	100.0	2007	2022	16	AGC	CAGCAGCAGCAGCAGC
scaffold_67|CDS|682590:686532|Dappu-109723|+|	3	100.0	2167	2182	16	ACG	GACGACGACGACGACG
scaffold_67|CDS|682590:686532|Dappu-109723|+|	3	100.0	2245	2261	17	AAG	GAAGAAGAAGAAGAAGA
scaffold_67|CDS|682590:686532|Dappu-109723|+|	3	100.0	2626	2645	20	AGC	GCAGCAGCAGCAGCAGCAGC
scaffold_67|CDS|686784:688518|Dappu-109723|+|	3	100.0	499	515	17	ACG	CGTCGTCGTCGTCGTCG
scaffold_67|CDS|686784:688518|Dappu-109723|+|	3	100.0	987	1003	17	AAG	TCTTCTTCTTCTTCTTC
scaffold_67|CDS|686784:688518|Dappu-109723|+|	3	100.0	1376	1390	15	ACG	GACGACGACGACGAC
scaffold_67|CDS|693935:699688|Dappu-109723|+|	3	95.5	76	97	22	AAG	CTTCTTCTGCTTCTTCTTCTTC
scaffold_67|CDS|693935:699688|Dappu-109723|+|	3	100.0	213	239	27	AAC	CAACAACAACAACAACAACAACAACAA
scaffold_67|CDS|693935:699688|Dappu-109723|+|	9	96.7	449	478	30	ACACCAGCC	ACACCAGCCACACCAGCCACAACAGCCACA
scaffold_67|CDS|693935:699688|Dappu-109723|+|	6	100.0	1304	1326	23	AACAGC	CAGCAACAGCAACAGCAACAGCA
scaffold_67|CDS|693935:699688|Dappu-109723|+|	3	95.2	1669	1689	21	AAC	AACAACAGCAACAACAACAAC
scaffold_67|CDS|693935:699688|Dappu-109723|+|	12	100.0	1761	1792	32	AACGGCCAGTTG	GAACGGCCAGTTGAACGGCCAGTTGAACGGCC
scaffold_67|CDS|693935:699688|Dappu-109723|+|	9	96.8	2463	2493	31	AGCGGCAGG	CCTGCCGCTCCTGACGCTCCTGCCGCTCCTG
scaffold_67|CDS|693935:699688|Dappu-109723|+|	15	100.0	3148	3179	32	ACCGACTCGACTGGC	CAGTCGAGTCGGTGCCAGTCGAGTCGGTGCCA
scaffold_67|CDS|693935:699688|Dappu-109723|+|	3	100.0	4776	4790	15	CCG	GCCGCCGCCGCCGCC
scaffold_67|CDS|693935:699688|Dappu-109723|+|	3	96.0	5339	5363	25	AGC	CAGCAACAGCAGCAGCAGCAGCAGC
scaffold_67|CDS|693935:699688|Dappu-109723|+|	3	100.0	5567	5584	18	ACG	GTCGTCGTCGTCGTCGTC
scaffold_67|CDS|693935:699688|Dappu-109723|+|	6	100.0	5693	5713	21	AACGGC	GGCAACGGCAACGGCAACGGC
scaffold_67|CDS|704333:704580|Dappu-307649|-|	3	100.0	106	121	16	AGC	GCAGCAGCAGCAGCAG
scaffold_67|CDS|723078:723228|Dappu-307680|+|	3	100.0	24	38	15	ACC	GTGGTGGTGGTGGTG
scaffold_68|CDS|15019:15489|Dappu-109732|-|	24	98.6	84	157	74	AAACAGTACTGTCTTCCAAGGAAG	TGTTTCTTCCTTGGAAGACAGTACTGTTTCTTCCTTGGAAGACAGAACTGTTTCTTCCTTGGAAGACAGTACTG
scaffold_68|CDS|89681:89998|Dappu-109739|-|	5	96.0	229	278	50	ACAGC	AGCACAGCACAGCACAGCACATCAAAGCACAGCACAGCACAGCACAGCAC
scaffold_68|CDS|90125:90142|Dappu-109739|-|	1	100.0	3	18	16	C	GGGGGGGGGGGGGGGG
scaffold_68|CDS|235505:235789|Dappu-109761|+|	3	92.2	10	189	180	AAG	AAGAAAAAGAAGATGAAGAAGAAGAAGAAAAAGAAGAAGATCAAGAAGAAGATCAAGAAGAAGAAAAAGATCAAGAAAAAGAAGAAGATCAAGAAAAAGAAGAAGAAGAAGAAGAAGAAGAAGAAGAAGAAGAAGAAGAAGAAGAAGAAGAAGAAGAAGAAGAAGAAGAAGAAGAAGAAG
scaffold_68|CDS|243885:244157|Dappu-109763|+|	3	87.7	27	180	154	AAG	AGAAGAAGAAAAAGAAGAAGATCAAGAAAAAGAAGATGAAGAAAAAGAAGAAGAAGAAAAAGAAGAAGATCAAGAAGAAGATCAAGAAGAAGAAAAAGATCAAGAAAAAGAAGAAGATCAGGAAAAAGAAGAAGAAGAAGAAGAAGAAGAAGAA
scaffold_68|CDS|253656:253883|Dappu-109764|+|	9	100.0	64	86	23	AACAAGGAG	GAGAACAAGGAGAACAAGGAGAA
scaffold_68|CDS|295344:295552|Dappu-109765|+|	6	100.0	16	38	23	AAAAAC	AAAAACAAAAACAAAAACAAAAA
scaffold_68|CDS|609199:609341|Dappu-253137|-|	28	98.4	18	81	64	AAAGCCAAAGGAACGTGGTGATGGGCAC	ACAAAGCCAAAGGAACGTGGTGATGGGCACAAAGCCAAAGGAACTTGGTGATGGGCACAAAGCC
scaffold_68|CDS|663317:663724|Dappu-253155|+|	42	97.1	84	185	102	AAACCGGCCACGTGGGATGATAACGGCCGTACAGCAACGCAG	CGGCCGAACAGCAACGCAGAAACCGGCCACGTGGGATGATAACGGCCGTACGGCAACGCAGAAACCGGCCAGGTGGGATGATAACGGCCGTACAGCAACGCA
scaffold_68|CDS|663317:663724|Dappu-253155|+|	8	100.0	225	244	20	AACACGGG	ACGGGAACACGGGAACACGG
scaffold_69|CDS|36606:37259|Dappu-109808|-|	12	90.4	202	274	73	ACCGGCTCCTCG	GTCGAGGAGCCGGTCGAGAATCCGGTCGAGGAGCCGGTCAAGGAGTTAGTCGAGGAGCCGGTCAAGGAGCCGG
scaffold_69|CDS|55876:56115|Dappu-109812|-|	12	100.0	162	186	25	AAAGGAACCTAT	GGAACCTATAAAGGAACCTATAAAG
scaffold_69|CDS|78418:78996|Dappu-109817|+|	21	98.0	353	401	49	AAACCTACTACCACTACCCCT	CTACTACCACTACCCCTAAACCCACTACCACTACCCCTAAACCTACTAC
scaffold_69|CDS|78418:78996|Dappu-109817|+|	12	92.2	408	458	51	AAAACTACCACT	TACCACTAAACCTACCACTACCACTACCCCTAAAACTACCACTAAAACTAC
scaffold_69|CDS|149126:150913|Dappu-325300|-|	18	100.0	411	455	45	AACAAGGACCACCAGGCC	AGGACCACCAGGCCAACAAGGACCACCAGGCCAACAAGGACCACC
scaffold_69|CDS|262210:263387|Dappu-325310|-|	6	100.0	69	86	18	AAGAGG	CTCTTCCTCTTCCTCTTC
scaffold_69|CDS|305577:305699|Dappu-109840|+|	3	100.0	79	96	18	AAC	CAACAACAACAACAACAA
scaffold_69|CDS|434143:434784|Dappu-109859|-|	15	91.3	277	402	126	AAGGAGACTCCAGCT	ACTCCAGCGAAGGAGACTCCAGCGAAGAAGACTCCGGCTAAGAAGACTCAAGCTAAGGAGACTCCAGCTAAGGAGACTCCGGCTAAGAAGACTCCAGCTAAGGATACTCCGGCTAAGAAGACTCCA
scaffold_69|CDS|645663:645793|Dappu-109886|-|	9	100.0	65	96	32	AGCGGATGG	CCATCCGCTCCATCCGCTCCATCCGCTCCATC
scaffold_70|CDS|10669:11405|Dappu-227138|+|	12	91.2	60	116	57	AAATCAGGCTTG	CCTGATTTCAAACTTGATTTCAAGCCCGATTTTAAGCCTGATTTCGAGCCTGATTTC
scaffold_70|CDS|10669:11405|Dappu-227138|+|	24	92.5	186	412	227	AAGCCCGACTACAAGCCGGAGTAC	TACAAGCCGGAATACAAGCCCGACTACAAGCCGGAGTACAAGCCGGAGTACAAACCGGAGTATAAGCCGGAGTACAAGCCGGAGTACAAGCCCGAGTACAAGCCGGAATACAAGCCGGAATACAAGCCGGAGTACAAGCCCGACTACAAGCCCGACTACAAGCCCGACTACAAGCCCGACTACAAGCCCGACTACAAGCCCGACTACAAGCCCGACTACAAGCCGGA
scaffold_70|CDS|10669:11405|Dappu-227138|+|	12	100.0	445	471	27	ACGAGCCAGACT	AGCCAGACTACGAGCCAGACTACGAGC
scaffold_70|CDS|26370:26813|Dappu-109902|-|	15	100.0	122	165	44	AATCCACCTGCGTAC	CACCTGCGTACAATCCACCTGCGTACAATCCACCTGCGTACAAT
scaffold_70|CDS|29656:30318|Dappu-253323|+|	15	100.0	379	409	31	AAGCAGGGGGACTGT	AGTCCCCCTGCTTACAGTCCCCCTGCTTACA
scaffold_70|CDS|29656:30318|Dappu-253323|+|	15	95.7	433	502	70	AAGCAGGAGGACTGT	CCTGCATACAGTCCTCCTGCGTACAGCCCTCCTGCTTACAGTCCTCCTGCTTACAGTCCTCCTGCTTACA
scaffold_70|CDS|65559:65850|Dappu-253338|+|	3	94.7	87	124	38	AAG	AGAAGAAGAAGAAGAAGAGGAGGAAGAAGAAGAAGAAG
scaffold_70|CDS|82321:82518|Dappu-253344|+|	4	100.0	176	191	16	ACAT	ACATACATACATACAT
scaffold_70|CDS|82803:82915|Dappu-109928|+|	3	100.0	56	74	19	AAC	CAACAACAACAACAACAAC
scaffold_70|CDS|113926:114564|Dappu-253350|+|	3	95.5	397	440	44	AAC	CAACAACAACAACAGCAACAGCAACAACAACAACAACAACAACA
scaffold_70|CDS|115972:116403|Dappu-109931|+|	9	96.8	146	176	31	AAGAGTCGG	CGGAAGAGCCGGAAGAGTCGGAAGAGTCGGA
scaffold_70|CDS|115972:116403|Dappu-109931|+|	3	100.0	347	363	17	AGC	GCAGCAGCAGCAGCAGC
scaffold_70|CDS|121310:121345|Dappu-253353|+|	3	100.0	6	26	21	AAG	AGAAGAAGAAGAAGAAGAAGA
scaffold_70|CDS|123912:126935|Dappu-307954|+|	12	100.0	417	446	30	ACCTGGCCGCCG	CGCCGACCTGGCCGCCGACCTGGCCGCCGA
scaffold_70|CDS|123912:126935|Dappu-307954|+|	12	97.3	1561	1597	37	AAGCCGTCCAGG	GCCGTCCAGGAAGCCGTCCAGGAAGTCGTCCAGGAAG
scaffold_70|CDS|123912:126935|Dappu-307954|+|	132	96.5	2365	2709	345	AAAAGGTTGCTGAACCCGCCGTCGTAGAGCAGGAGAAAGTTGCTGAACCCGTCGTTGCTGCCGAGGAAGAGAAAGTTGCCGAACCCATCGTCGAACAGGAGAAAGTTGCCGAACCCGTCGCCGTAGAGCAGG	GTTGCAGAACCCGCCGTCGTAGAGCAGGA-AAAGGTTGCCGAACCCACCGTTGCTGCTGAGGAAGAGAAAGTTGCCGAACCCATCGTCGAACAGGAGAAAGTTGCCGAACCCGTCGCCGTAGAGCAGGAAAAGGTTGCTGAACCCGCCGTCGTAGAGCAGGAGAAAGTTGCTGAACCCGTCGTTGCTGCCGAGGAAGAGAAAGTTGCCGAACCCATCGTCGAACAGGAGAAAGTTGCCGAACCCGTCGCCGTAGAGCAGGAAAAGGTTGCTGAACCCGCCGTCGTAGAGCAGGA-AAAGGTTGCCGAACCCGCCGTTGCTGCTGAGGAAGAGAAAGTTGCCGAACCC
scaffold_70|CDS|123912:126935|Dappu-307954|+|	3	95.5	2857	2878	22	AAC	CAACAACAGCAACAACAACAAC
scaffold_70|CDS|143625:143776|Dappu-307922|-|	12	100.0	55	78	24	AAGACGTACGAG	ACGTACGAGAAGACGTACGAGAAG
scaffold_70|CDS|154246:154397|Dappu-325420|-|	12	100.0	55	78	24	AAGACGTACGAG	ACGTACGAGAAGACGTACGAGAAG
scaffold_70|CDS|160066:160217|Dappu-253369|-|	12	100.0	55	78	24	AAGACGTACGAG	ACGTACGAGAAGACGTACGAGAAG
scaffold_70|CDS|169288:169853|Dappu-307955|-|	3	100.0	417	434	18	AAG	AAGAAGAAGAAGAAGAAG
scaffold_70|CDS|188009:188535|Dappu-109951|-|	6	100.0	113	131	19	AAGCAG	GAAGCAGAAGCAGAAGCAG
scaffold_70|CDS|252700:252930|Dappu-253400|+|	3	100.0	205	228	24	CCG	GCCGCCGCCGCCGCCGCCGCCGCC
scaffold_70|CDS|257903:257955|Dappu-109963|-|	9	96.8	12	42	31	ACCTGGAGC	GGAGCACCGGGAGCACCTGGAGCACCTGGAG
scaffold_70|CDS|258941:259048|Dappu-109963|-|	9	100.0	15	38	24	AACGGAATC	AACGGAATCAACGGAATCAACGGA
scaffold_70|CDS|298385:298437|Dappu-109974|-|	9	96.8	12	42	31	ACCTGGAGC	GGAGCACCGGGAGCACCTGGAGCACCTGGAG
scaffold_70|CDS|299420:299527|Dappu-109974|-|	9	100.0	15	38	24	AACGGAATC	AACGGAATCAACGGAATCAACGGA
scaffold_70|CDS|393825:394122|Dappu-109985|-|	12	97.0	209	241	33	AAAGCACGACGC	CGACGCTAAGCACGACGCAAAGCACGACGCAAA
scaffold_70|CDS|476757:477857|Dappu-109998|-|	3	100.0	782	797	16	ACC	CCACCACCACCACCAC
scaffold_70|CDS|484765:485337|Dappu-325491|-|	3	100.0	6	23	18	AGC	CAGCAGCAGCAGCAGCAG
scaffold_70|CDS|505142:507793|Dappu-110008|+|	12	96.9	2413	2444	32	AACAACAACGAC	AACAACAATGACAACAACAACGACAACAACAA
scaffold_70|CDS|566127:566702|Dappu-227174|-|	3	100.0	145	165	21	AGC	CAGCAGCAGCAGCAGCAGCAG
scaffold_70|CDS|606825:607009|Dappu-93183|+|	3	95.5	67	87	21	AAG	AAGAA-AAGAAGAAGAAGAAGA
scaffold_70|CDS|678477:678907|Dappu-325531|-|	12	96.7	3	32	30	AAGCCCGATTAT	GATTACAAGCCCGATTATAAGCCCGATTAT
scaffold_70|CDS|678477:678907|Dappu-325531|-|	12	94.0	36	85	50	AAACCAGACTAC	CCAGACTACAAACCCGACTACAAACCTGACTACAAGCCAGACTACAAACC
scaffold_70|CDS|678477:678907|Dappu-325531|-|	12	99.0	135	238	104	AAACCGGAGTAC	GAGTACAAGCCGGAGTACAAACCGGAGTACAAACCGGAGTACAAACCGGAGTACAAACCGGAGTACAAACCGGAGTACAAACCGGAGTACAAACCGGAGTACAA
scaffold_70|CDS|684659:684895|Dappu-307944|-|	3	100.0	103	118	16	AGC	CAGCAGCAGCAGCAGC
scaffold_70|CDS|714083:714907|Dappu-110056|+|	10	100.0	196	222	27	AGATGGCAGC	GCTGCCATCTGCTGCCATCTGCTGCCA
scaffold_70|CDS|729229:729403|Dappu-110058|-|	3	93.1	104	132	29	AAC	CAACAACCACAACAACTACAACAACAACA
scaffold_71|CDS|152406:152588|Dappu-253562|-|	33	97.8	1	180	180	AACCAGTCATGAGCTTCAGGTATAGCTGCATGT	ATGACTGGTTACATGCAGCTATACCTGAAGCTCATGACTGGTTACATGCAGCTTTACCTGAAGCTCATGACTGGTTACATGCAGCTATACCTGAAGCTCATGACTGGTTACATGCAGCTTTACCTGAAGCTCATGACTTGTTACATGCAGCTTTACCTGAAGCTCATGACTGGTTACATG
scaffold_71|CDS|175007:175529|Dappu-325563|+|	12	100.0	208	232	25	ACCGGCTCCTCG	GTCGAGGAGCCGGTCGAGGAGCCGG
scaffold_71|CDS|381571:381924|Dappu-325578|-|	21	98.7	124	200	77	AATGGCAGGCAGAGAGTCCAC	CAGAGAGTCCACAATGGCAGGCAGAGAGTCCACAATGGCAGGCAGAGAGTCCACAATGGCAGGCTGAGAGTCCACAA
scaffold_71|CDS|381571:381924|Dappu-325578|-|	21	97.6	263	346	84	AAGCAGAGAGTCCAGCTCAGG	CTCAGGAAGCGGAGAGTCCAGCTCAGGAAGCAGAGAGTCCAGCTCAGGAAGCAGAGAGTCCAGCTCAGGAAGCGGAGAGTCCAG
scaffold_71|CDS|406547:407068|Dappu-110092|+|	30	98.8	289	368	80	AAAAACAGGTTCAGCAACTGGCTCAGGAAC	GTTCCTGAGCCAGTTGCTGAACCTGTTTTTGTTCCTGAGCCAGTTGCTGAACCTGTTTTTGTTGCTGAGCCAGTTGCTGA
scaffold_71|CDS|586915:587130|Dappu-253653|+|	14	97.7	81	124	44	ACACTGGCTACCCG	CGACACTGGCTACCCCGACACTGGCTACCCGACACTGGCTACCC
scaffold_71|CDS|586915:587130|Dappu-253653|+|	14	95.5	131	175	45	ACACTGGCTACCCG	CCGACACTGGCTACCCCGACACCGGCTACCCGACACTGGCTACCC
scaffold_71|CDS|608222:608296|Dappu-110127|-|	6	100.0	3	25	23	AAGCTC	TGAGCTTGAGCTTGAGCTTGAGC
scaffold_71|CDS|622640:622705|Dappu-110130|+|	10	100.0	9	33	25	AAAAGGCGAC	TTGTCGCCTTTTGTCGCCTTTTGTC
scaffold_71|CDS|674810:674946|Dappu-110133|-|	15	97.8	32	120	89	ACGTCCAGGGGCTCC	TGGACGTGGAGCCCCTGGACGTGGAGCCCCTGGACGTGGAGCCCCTGGACGTGGAGCCCATGGACGTGGAGCCCGTGGACGTGGAGCCC
scaffold_72|CDS|72450:72806|Dappu-325651|+|	6	91.7	73	108	36	AGCGGG	GCTCCCCCTCCCGCTCCCGTTCCCGTTCCCGCTCCC
scaffold_72|CDS|151136:151648|Dappu-110163|+|	3	95.7	187	209	23	AGC	GCTGCTGCTGCTGCTGTTGCTGC
scaffold_72|CDS|301331:301615|Dappu-110207|-|	2	100.0	1	17	17	AC	CACACACACACACACAC
scaffold_72|CDS|301331:301615|Dappu-110207|-|	4	100.0	37	59	23	AGGC	AGGCAGGCAGGCAGGCAGGCAGG
scaffold_72|CDS|332748:334216|Dappu-110211|+|	3	100.0	878	892	15	AAC	AACAACAACAACAAC
scaffold_72|CDS|381869:382674|Dappu-110228|-|	12	90.6	63	286	224	ACCGACGCTCCT	CCTACTGACGCCCCTACAGACGCTCCTACTGACGCCCCTACAGACGCTCCTACCGATGCCCCTACAGATGCTCCTACTGATGCTCCTACCGACGCTCCTACTGATGCTCCTACCGACGCCCCTACCGACGCTCCTACTGACGCTCCTACCGACGCTCCTACCGACGCCCCTACTGACGCTCCTACCGACGCCCCTACTGATGCTCCTACCGACGCTCCTACCGA
scaffold_72|CDS|381869:382674|Dappu-110228|-|	45	90.7	398	601	204	AAACCTACAACAACTAAACCTACAACAATTAAACCTACTACAGTG	TAAACCTACAACAATTAAACCTACTACCGTGAAACCTACAACAACTAAACCTACTACAGTTAAGCCTACTACCAAT-AAACCTACCAC-ACTTAAACCTACTACAATGAAACCAACTAC-GATGAAACCTACAACAACTAAACCTACAACAATTAAACCTACTACAGTGAAGCCTACCACTAA-TAAACCTACAACAATTAAACCTAC
scaffold_72|CDS|381869:382674|Dappu-110228|-|	15	89.5	641	754	114	AAACCTACTACAATT	TAAACCTACTACAGTTAAGCCTACTACCAA-TAAACCTACCACACTTAAACCTACTACAGTGAAACCTACTACGATGAAACCTACAACAATTAAACCTACTACAATGAAACCTAC
scaffold_72|CDS|397193:397605|Dappu-325731|+|	3	100.0	208	222	15	AAC	AACAACAACAACAAC
scaffold_72|CDS|425945:426210|Dappu-325740|-|	9	100.0	138	158	21	ACCATCATC	CATCATCACCATCATCACCAT
scaffold_72|CDS|488387:488771|Dappu-308024|+|	3	100.0	81	95	15	AAC	AACAACAACAACAAC
scaffold_72|CDS|524800:525538|Dappu-253815|+|	3	100.0	172	188	17	AAC	CAACAACAACAACAACA
scaffold_72|CDS|552211:552388|Dappu-325769|+|	3	100.0	1	16	16	AGC	CTGCTGCTGCTGCTGC
scaffold_72|CDS|552775:553247|Dappu-325769|+|	15	90.9	235	311	77	ACGACGATCTCCGTC	GATCGTCGTGACGGAGATCGCCGTGAAGGAGACCGTCGTGACGGTGATCGGCGCGATGGAGATCGTCGTGACGGAGA
scaffold_72|CDS|583532:583793|Dappu-227256|+|	3	96.7	117	146	30	AAG	AAGAAGAAGAAGAAAAAGAAGAAGAAGAAG
scaffold_72|CDS|621215:621853|Dappu-253850|+|	153	97.6	4	461	458	AAAAAGAACTACAATCTCAATCTGAATCTCAATTGAGAGTAGAATTTGAACCAAACGATATAGAAGCAGCTGAACCTGTGGCATTACCATGTGTAACAACAGAAGACATGTTCCAGGAACCTACTTCTGATACACTCCTACACATTCCACCTG	GAAGCAGCTGAACCTGTGGCATTACCATGTGTAACAACAGAAGACATGTTCCAGGAACCTACTACTGAAACACTCCTACACATTCCACCTGAAAAAGAACTACAATCTCAATCTGAATCTCAATTGAGAGTAGAATTTGAACCAAACGATATAGAAGCAGCTGAACCTGTGGCATTACCATGTGTAACAACAGAAGACATGTTCCAGGAACCTACTTCTGATACACTCCTACACATTCCACCTGAAAAAGAACTACAATCTGAATCTGAATCTCAATTGAGAGTAGAATTTGAACCAAACGATATAGAAGCAGCTGAACCTGTGGCATTACCATGTGTAACAACAGAAGACATGTTCCAGGAACCTACTACTGAAACACTCCTACACATTCCACCTGAAAAAGAAATGGCA-TCTGAATCTGAATCTCAATTGAGAGTAGAATTTGAACCAAATGATAT
scaffold_72|CDS|638174:641800|Dappu-253853|+|	12	100.0	424	449	26	AATACCGACTGT	GACTGTAATACCGACTGTAATACCGA
scaffold_72|CDS|638174:641800|Dappu-253853|+|	9	100.0	1162	1184	23	AAGATGAGG	GAGGAAGATGAGGAAGATGAGGA
scaffold_72|CDS|638174:641800|Dappu-253853|+|	12	98.0	2194	2243	50	AATACCGACTGT	GACTGTAATACCGACTGTAATACCGACTGTAATACCGGCTGTAATACCGA
scaffold_72|CDS|638174:641800|Dappu-253853|+|	12	100.0	2825	2853	29	AAAGAGGAGGAG	AAGAGGAGGAGAAAGAGGAGGAGAAAGAG
scaffold_72|CDS|638174:641800|Dappu-253853|+|	3	100.0	2880	2894	15	AGG	GGAGGAGGAGGAGGA
scaffold_73|CDS|148672:150465|Dappu-325817|-|	3	96.3	1284	1310	27	AAC	CAACAACAAGAACAACAACAACAACAA
scaffold_73|CDS|256456:257331|Dappu-253909|-|	3	100.0	621	635	15	AAC	ACAACAACAACAACA
scaffold_73|CDS|268676:269096|Dappu-253911|-|	3	100.0	122	137	16	ACC	GGTGGTGGTGGTGGTG
scaffold_73|CDS|268676:269096|Dappu-253911|-|	18	97.6	167	208	42	AAACCAGTTTCCCGTGGC	TCCCGTGGCAAACCAGTTTCCCGTGGCAGACCAGTTTCCCGT
scaffold_73|CDS|268676:269096|Dappu-253911|-|	18	91.0	220	308	89	AAGTCTCCCGTGGCGTGC	CTCCCGTGGCATGCAAGTCTCCCGTGGTGGGCCAGGCTCCCGTGGCGTGCAAGTCTCCCGGGGCGGGCCAGTCTCCCGTGGCGTGCAAG
scaffold_73|CDS|268676:269096|Dappu-253911|-|	8	96.2	347	372	26	AAATCGGG	TTTCCCGATTTCCCAATTTCCCGATT
scaffold_73|CDS|382105:382440|Dappu-110331|-|	15	100.0	150	210	61	ACGATCGCGGCTGGG	CGTCCCAGCCGCGATCGTCCCAGCCGCGATCGTCCCAGCCGCGATCGTCCCAGCCGCGATC
scaffold_73|CDS|456443:457126|Dappu-110341|+|	7	100.0	374	394	21	AGAGCGC	GCTCTGCGCTCTGCGCTCTGC
scaffold_73|CDS|469421:470139|Dappu-253960|-|	120	97.7	287	640	354	AAATGATGCTGCTGCAGCACCTATTACAGCTCCAGTCGCAGCTCCTATTCGAGCTCCCACCGCAGTTATTGGACTTGCTGCTACTGCTGGTCGTGGTCGAGCTCTTGCTGCTGCTGCTGG	GCTCCAGTCGCAGCACCTATTCGAGCTCCCACCGCAGTTATTGGACTTGCTGCTACTGCTGGTCGTGGTCGAGCTCTTGCTGCTGCTGCTGGAAATGATGCTGCTGCAGCACCTATTAGAGCTCCAGTCGCAGCTCCTATTCGAGCTCCCACCGCAGTTATTGGACTTGCTGCTACTGCTGGTCGTGGTCGAGCTCTTGCTGCTGCTGCTGGAAATGATGCTGCTGCAGCACCTATTACAGCTCCAGTCGCAGCTCCTCTTCGAGCTCCAACCGCAGTTATTGGATTTGCTGCTCCTGCTGGTCGTGGTCGAGCTCTTGCTGCTGCTGCTGGATATGCTGCTGCTGCAGCACCT
scaffold_73|CDS|484970:485747|Dappu-110345|+|	51	93.3	183	616	434	AAATTCTTCCTGCTGTTGGAGCAGTTCTTCCACCTCCAGTCGGTCCAGTCG	AGCAGTTCTTCCACCCCCAGTCGGTCGCAGTCG-ACCTCTTCCTGCTGTTGGAGCAGTTCTACCACCTCCAGTCGGTCGTAGTCG-ACCTCTTCCTGCTGTCGGAGGAGTTCCACCACTTCCAGTCGGTCGCAGTCGACCA-T-TTCCTGCTGTTAGAGCAGTTCTTCCACCTCCAGTCGGTCCAGTTGAAATTCTTCCTGCTGTTGGAGCAGTTCTTACCACCTCCAGTCGGTCCAGTTGAAATTCTCCCTGCTGTTGGAGCAGTTCTTCCACCTCCAGTCGGTCCAGTTGAAATTCTTTCTGCTGTTGGAGCAGTTCTTCCACCTCCAGTCGGTCCAGTCGAAACTCTTCCTGCTGTTGGAGCAGTTCTTCCACCTCCAGTCGGTCCAGTCGAAATTCTTCCTGCTGTTGGAGCAGTTCTTCCACCTCCAGTCGGT
scaffold_73|CDS|517975:518712|Dappu-215757|-|	3	100.0	226	240	15	AAG	GAAGAAGAAGAAGAA
scaffold_74|CDS|81517:81646|Dappu-325898|-|	14	100.0	14	41	28	ACGATGATATCCAG	ATCATCGTCTGGATATCATCGTCTGGAT
scaffold_74|CDS|325073:325942|Dappu-254034|+|	3	100.0	87	105	19	AAC	CAACAACAACAACAACAAC
scaffold_74|CDS|325073:325942|Dappu-254034|+|	3	96.2	717	742	26	AAC	CAACAACAACAACAACCACAACAACA
scaffold_74|CDS|346589:347680|Dappu-110389|+|	12	100.0	677	701	25	AACTGTCCAGGT	TGGACAGTTACCTGGACAGTTACCT
scaffold_74|CDS|348133:349263|Dappu-254038|-|	12	100.0	460	485	26	AAGAAGAGGATG	TCTTCATCCTCTTCTTCATCCTCTTC
scaffold_75|CDS|35147:35282|Dappu-254097|-|	3	100.0	12	28	17	AAG	AAGAAGAAGAAGAAGAA
scaffold_75|CDS|72290:72961|Dappu-110449|-|	12	100.0	517	542	26	ACCACGTCCTCG	GGACGTGGTCGAGGACGTGGTCGAGG
scaffold_75|CDS|80188:81869|Dappu-325959|-|	276	98.2	1	1231	1231	AAAAAGAAGTAAAGAGCAAACTTTTGGATAAAACGCAAACCGAGTTGACGAGCTTAAAAGCGCACTTAAACGATCAAAAATCCACTATCGAACTCGAAAAATCTGCCTTGACGGATGCAGTTAAAGCTGCTCAAACGGAAACGGAAGACAAGAATCGACTTTTGGAACAGGCAAACACCGAATTGATGAACCAGAAAGCGCAATATGATCAGCTAAAATCCAACTTCGATGAAGAAAAATCCGCTTTAGTAGATGCGATTAACCTCGCTAAAACAG	TTAAAGCTGCTCAAACGGAAACGGAAGACAAGAATCGACTTTTGGAACAGGCAAACACCGAATTGATGAACCAGAAAGCGCAATATGACCAGCTAAAATCCAACTTCGATGAAGAAAAATCCGCTTTAGTAGATGCGATTAACCTCGCTAAAACAGAAAAAGAAGTAAAGAGCAAACTTTTGGATAAAACGCAAACCGAGTTGACGAGCTTAAAAGCGCACTTAAACGATCAAAAATCCACTATCGAACTCGAAAAATCTGCCTTGACGGATGCAGTTAAAGCTGCTCAAACGGAAACGGAAGACAAGAATCGACTTTTGGAACAGGCAAACACCGAATTGATGAACCAGAAAGCGCAATATGATCAGCTAAAATCCAACTTCGATGAAGAAAAATCCGCTTTAGTGA-ATACGATTAATCTCGCTAAAACAGAAATAGAAAAAAATAGCAAACTTTTGGATGGAACACAAACCGAGTTGACGAGCTTAAAAGCGCACTTAAACGATCAAAAATCCACTATCGAACTCGAAAAATCTGCCTTGACGGATGCAGTTGAAGCTGCTCAAACGGAAACGGAAGACAAGAATCGACTTTTGGAACAGGCAAACACCGAATTGATGAACCAGAAAGCGCAATATGACCAGCTAAAATCCAACTTCGATGAAGAAAAATCCGCTTTAGTAGATGCGATTAACCTCGCTAAAACAGAAAAAGAAGTAAAGAGCAAACTTTTGGATAAAACGCAAACCGAGTTGACGAGCTTAAAAGCGCACTTAAACGATCAAAAATCCACTATCGAACTCGAAAAATCTGCCTTGACGGATGCAGTTAAAGCTGCTCAAACGGAAACGGAAGACAAGAATCGACTTTTGGAACAGGCAAACACCGAATTGATGAACCAGAAAGCGCAATATGATCAGCTAAAATCCAACTTCGATGAAGAAAAATCCGCTTTAGTAGATGCGATTAATCTCGCTAAAACAGAAATAGAAAAAAATAGCAAACTTTTGGATGGAACACAAACCGAGTTGACGAGCTTAAAAGCGCACTTAAACGATCAAAAATCCACTATCGAACTCGAAAAATCTGCCTTGACGGATGCAGTTAAAGCTGCTCAAACGGAAACGGAAGACAAGAATCGACTTTTGGAACAGGCAAACACCGAATTGATGAACCAGAAAGCGCAATATGATCAGCTAAAATCCAACTTCGATGAAGAAAAATCCGCTTT
scaffold_75|CDS|192067:192315|Dappu-254133|+|	51	99.1	106	221	116	AAACTTGAGCCTCGGTGTAGTAGCTAGGTGTAGCGTAGGTTGTGGTGTAGT	TACTACACCGAGGTTCAAGTTTACTACACCACAACCTACGCTACACCTAGCTACTACACCGAGGCTCAAGTTTACTACACCACAACCTACGCTACACCTAGCTACTACACCGAGGC
scaffold_75|CDS|206957:208686|Dappu-325981|+|	276	99.5	1	1510	1510	AAAAAGAAGTACAGAGCAAACTTTTGGATAAAACGCAAACCGAGTTGGCGAGCTTAAAAGCGCACTTCAATGATCAAAAATCCACTAACGAACTTGAAAAATTTGCCTTGACGGATGCAGTTAAAGCTGCTCAAACGGAAACGGAAGACAAGAATCGACTTTTGGAACAGGCAAACACCGAATTGATGAACCAGAAAGCGCAATATGATCAGCTAAAATCCAACTTCGATGAAGAAAAATCCGCTTTAGTAGATGCGATTAACCTCGCTAAAACAG	TTAAAGCTGCTCAAACGGAAACGGAAGACAAGAATCGACTTTTGGAACAGGCAAACACCGAATTGATGAACCAGAAAGCGCAATATGATCAGCTAAAATCCAACTTCGATGAAGAAAAATCCGCTTTAGTAGATGCGATTAACCTCGCTAAAACAGAAAAAGAAGTAAAGAGCAAACTTTTGGATAAAACGCAAACCGAGTTGGCGAGCTTAAAAGCGCACTTCAATGATCAAAAATCCACTAACGAACTCGAAAAATCTGCCCTGACGGATGCAGTTAAAGCTGCTCAAACGGAAACGGAAGACAAGAATCGACTTTTGGAACAGGCAAACACCGAATTGATGAACCAGAAAGCGCAATATGATCAGCTAAAATCCAACTTCGATGAAGAAAAATCCGCTTTAGTAGATGCGATTAACCTCGCTAAAACAGAAAAAGAAGTAAAGAGCAAACTTTTGGATAAAACGCAAACCGAGTTGGCGAGCTTAAAAGCGCACTTCAATGATCAAAAATCCACTAACGAACTTGAAAAATTTGCCTTGACGGATGCAGTTAAAGCTGCTCAAACGGAAACGGAAGACAAGAATCGACTTTTGGAACAGGCAAACACCGAATTGATGAACCAGAAAGCGCAATATGATCAGCTAAAATCCAACTTCGATGAAGAAAAATCCGCTTTAGTAGATGCGATTAACCTCGCTAAAACAGAAAAAGAAGTACAGAGCAAACTTTTGGATAAAACGCAAACCGAGTTGGCGAGCTTAAAAGCGCACTTCAATGATCAAAAATCCACTAACGAACTTGAAAAATTTGCCTTGACGGATGCAGTTAAAGCTGCTCAAACGGAAACGGAAGACAAGAATCGACTTTTGGAACAGGCAAACACCGAATTGATGAACCAGAAAGCGCAATATGATCAGCTAAAATCCAACTTCGATGAAGAAAAATCCGCTTTAGTAGATGCGATTAACCTCGCTAAAACAGAAAAAGAAGTAAAGAGCAAACTTTTGGATAAAACGCAAACCGAGTTGGCGAGCTTAAAAGCGCACTTCAATGATCAAAAATCCACTAACGAACTCGAAAAATTTGCCTTGACGGATGCAGTTAAAGCTGCTCAAACGGAAACGGAAGACAAGAATCGACTTTTGGAACAGGCAAACTCCGAATTGATGAACCAGAAAGCGCAATATGATCAGCTAAAATCCAACTTCGATGAAGAAAAATCCGCTTTAGTAGATGCGATTAACCTCGCTAAAACAGAAAAAGAAGTACAGAGCAAACTTTTGGATAAAACGCAAACCGAGTTGGCGAGCTTAAAAGCGCACTTCAATGATCAAAAATCCACTAACGAACTTGAAAAATTTGCCTTGACGGATGCAGTTAAAGCTGCTCAAACGGAAACGGAAGACAAGAATCGACTTTTGGAACAGGCAAACACCGAATTGATGAACCAGAAAGCGCAATATGATCAGCTAAAATCCAACTTCGATGAAGAAAAATCCGCTTTAGT
scaffold_75|CDS|216308:217453|Dappu-110476|-|	3	100.0	595	610	16	AGC	CAGCAGCAGCAGCAGC
scaffold_75|CDS|234528:234578|Dappu-254140|-|	3	100.0	2	18	17	CCG	CGGCGGCGGCGGCGGCG
scaffold_75|CDS|303857:304051|Dappu-254157|-|	3	100.0	78	92	15	ATC	CATCATCATCATCAT
scaffold_75|CDS|303857:304051|Dappu-254157|-|	3	93.3	102	131	30	ACC	CACCACGACCATCACCACCACCACCACCAC
scaffold_75|CDS|436647:437129|Dappu-110517|-|	9	100.0	289	315	27	ACGAGAGCG	AGCGACGAGAGCGACGAGAGCGACGAG
scaffold_75|CDS|436647:437129|Dappu-110517|-|	3	95.2	337	357	21	ACG	GACGACGACGACGATGACGAC
scaffold_75|CDS|440255:440540|Dappu-110519|+|	24	91.5	119	282	164	AAACCATCTCTACCACCTTCTCTT	GAAGGTGGTAGAGATGGCTTT-AGGGTAGGGGGTAGAGAAGGTTTAAGAGAAGGTGGTAGAGATGGTTTTAGGGTAGGGGGTAGGGATGGCTTTA-GTGAAGGTGGTAGAGATGGTTTAAGAGAAGGTGGTAGAGATGGTTTAAGAGAAGGTGGTAGAGATGGTTT
scaffold_75|CDS|521340:521897|Dappu-326040|+|	36	96.7	295	385	91	AAACGGCGCTCCTGGCCGTCCCGGTCCACCTGGCAG	GGTCCTCCTGGCAGAAACGGCGCTCCTGGCCGTCCCGGTCCACCTGGCAAAAACGGCGCTCCTGGCCCTCCCGGTCCACCTGGCAGAAACG
scaffold_75|CDS|530557:531182|Dappu-200903|+|	9	100.0	606	626	21	AATACTCCC	CTCCCAATACTCCCAATACTC
scaffold_76|CDS|23749:24795|Dappu-326065|+|	3	95.8	997	1020	24	CCG	GCCGCCGCAGCCGCCGCCGCCGCC
scaffold_76|CDS|40831:41254|Dappu-308165|+|	3	100.0	151	174	24	AAG	GAAGAAGAAGAAGAAGAAGAAGAA
scaffold_76|CDS|117527:117605|Dappu-254267|+|	3	100.0	1	29	29	AAG	AGAAGAAGAAGAAGAAGAAGAAGAAGAAG
scaffold_76|CDS|251472:251539|Dappu-58816|-|	2	100.0	33	49	17	AC	ACACACACACACACACA
scaffold_76|CDS|348491:349630|Dappu-326110|+|	3	100.0	251	265	15	CCG	CCGCCGCCGCCGCCG
scaffold_77|CDS|64914:66363|Dappu-110679|+|	3	100.0	197	212	16	AGC	CAGCAGCAGCAGCAGC
scaffold_77|CDS|64914:66363|Dappu-110679|+|	3	100.0	614	630	17	AGC	CAGCAGCAGCAGCAGCA
scaffold_77|CDS|64914:66363|Dappu-110679|+|	3	100.0	685	699	15	AGC	GCAGCAGCAGCAGCA
scaffold_77|CDS|64914:66363|Dappu-110679|+|	3	100.0	800	819	20	AGC	CAGCAGCAGCAGCAGCAGCA
scaffold_77|CDS|69754:72384|Dappu-110680|+|	3	100.0	237	254	18	AAC	ACAACAACAACAACAACA
scaffold_77|CDS|69754:72384|Dappu-110680|+|	3	100.0	274	295	22	AAC	CAACAACAACAACAACAACAAC
scaffold_77|CDS|69754:72384|Dappu-110680|+|	3	100.0	580	596	17	ACG	ACGACGACGACGACGAC
scaffold_77|CDS|69754:72384|Dappu-110680|+|	3	91.9	820	856	37	AGC	CAGCAGCAGCAGCAACAACAACAGCAGCAGCAGCAGC
scaffold_77|CDS|69754:72384|Dappu-110680|+|	9	100.0	1102	1122	21	AACAACAGC	CAACAACAGCAACAACAGCAA
scaffold_77|CDS|69754:72384|Dappu-110680|+|	3	100.0	2520	2542	23	AAC	CAACAACAACAACAACAACAACA
scaffold_77|CDS|86571:88355|Dappu-254373|+|	3	100.0	67	85	19	AGC	AGCAGCAGCAGCAGCAGCA
scaffold_77|CDS|86571:88355|Dappu-254373|+|	3	100.0	1408	1424	17	AGC	CAGCAGCAGCAGCAGCA
scaffold_77|CDS|88785:89925|Dappu-308262|+|	3	100.0	324	339	16	AGC	GCAGCAGCAGCAGCAG
scaffold_77|CDS|128666:128931|Dappu-59013|-|	9	94.1	157	190	34	ACCTCCTGG	CTCCTGGTCCTGCTGGACCTCCTGGACCTCCTGG
scaffold_77|CDS|132608:132994|Dappu-58975|-|	1	100.0	4	17	14	A	TTTTTTTTTTTTTT
scaffold_77|CDS|239690:239862|Dappu-110712|-|	27	100.0	90	145	56	AATCACGGACATGGGCACAGTCATGAT	CATGGGCACAGTCATGATAATCACGGACATGGGCACAGTCATGATAATCACGGACA
scaffold_77|CDS|337733:338429|Dappu-254414|+|	9	96.6	395	423	29	ACCAGGCCC	GGCCCTCCAGGCCCACCAGGCCCACCAGG
scaffold_77|CDS|511047:511838|Dappu-227526|-|	69	96.2	1	757	757	AAACTGGAGCAGCAGTAGTAGTGGTGTAGTAAGTCGGCTCAGCGTAATACTTGGGGGCCTCGGTGTAGT	GCCCCCAAGTATTACGCTGAGCCGACTTACTACACCACTACAACTGCTGCCCCAGTTTACTACACCGAGGCCCCCAAGTATTACACTGAGCCAACTTACTACACCACTACTACTGCTGCTCCAGTTTACTACACCGAGGCCCCGAAGTATTACGCTGAGCCGACTTACTACACCACTACTACTGCTGCTCCAGTTTACTACACCGAGGCCCCCAAGTATTACGCTGAGCCGACTTACTACACCACAACAACTGCTGCCCCAGTTTACTACACCGAGGCCCCCAAGTATTACACTGAGCCAACTTACTACACCACTACTACTGCTGCTCCAGTTTACTACACCGAGGCCCCGAAGTATTACGCCGAGCCGACTTACTACACCACTACAACTGCTGCCCCAGTTTACTACACCGAGGCCCCCAAATACTACGCTGAGCCGACTTACTACACCACTACTACTGTTGCTTCAGTTTACTACACTGAGGCCCCCAAGTATTACGCTGAGCCGACTTACTACACCACTACAACTGCTGCCCCAGTTTACTACACCGAAGCCCCGAAGTACTACGCTGAGCCGACTTACTACACCACTACTACTGCTGCCCCAGTTTACTACACCGAAGCCCCGAAGTATTACACTGAGCCAACTTACTACACCACTACTACTGCTGCTCCAGTTTACTACACCGAGGCCCCCAAGTATTACGCTGAGCCGACTTACTACACCACTACTACTGCTGCTCCAGTTTACTACACCG
scaffold_77|CDS|578595:578911|Dappu-308284|+|	36	97.2	99	204	106	AACCCAGAGGATGTCCCAATGATAGTCGATGAGCCC	CCCAGAGGATGTCACGATGATAGTCGATGAGCCCAACCCAGAGGATGTCCCAATGATAGTCGATGAGCCCAACCCAGAGGATGTCCCAATGATAGTCGTTGAGCCC
scaffold_78|CDS|99606:100170|Dappu-326254|+|	3	100.0	230	244	15	AGC	AGCAGCAGCAGCAGC
scaffold_78|CDS|284665:285131|Dappu-110836|+|	3	100.0	277	291	15	AGC	GCAGCAGCAGCAGCA
scaffold_78|CDS|284665:285131|Dappu-110836|+|	3	95.8	290	313	24	AAC	CAACAAGAACAACAACAACAACAA
scaffold_78|CDS|422901:423007|Dappu-110861|-|	6	96.2	65	91	27	AATGGG	CCCATTCCCATTCCCATTCACCATTCC
scaffold_78|CDS|438173:438277|Dappu-254584|+|	18	100.0	45	86	42	AAAGGCCGCGATGATGAG	CGCGGCCTTTCTCATCATCGCGGCCTTTCTCATCATCGCGGC
scaffold_78|CDS|471896:471991|Dappu-110864|-|	15	95.5	3	91	89	ACGGGCTCCACGTCC	CGTGGACGTGGAGCCCGTGGACGTGGAGCTCC-TGGACGTGGAGCCCGTGGACGTGGAGCTCC-TGGACGTGGAGCCCGTGGACGTGGAGC
scaffold_78|CDS|477790:477929|Dappu-110865|+|	21	94.2	3	71	69	ACATCCACGTCCAGGGGCTCC	CGTGGACGTGGAGCCCAAGGACGTGGATGTGGAGCCCCTGGACGTGGACGTGGAGCCCCTGGACGTGGA
scaffold_78|CDS|477790:477929|Dappu-110865|+|	16	92.3	47	120	74	ACGTCCAGGGAGCTCC	TGGACGTGGAGC-CCCTGGACGTGGAGCT-CGTGGTCGTGGAGC-CCCTGGACGTGGAGCTCC-TGGACGTGGAGCTC
scaffold_78|CDS|478609:478674|Dappu-110865|+|	16	93.8	3	63	61	ACGGAGCTCCACGTCC	CGTGGACGTGGAGC-CCGTGGACGTGGAGCTCCTTG-ACGTGGAGC-CCGTGGACGTGGAGCTC
scaffold_78|CDS|504844:504875|Dappu-254591|+|	3	100.0	6	20	15	AAC	ACAACAACAACAACA
scaffold_79|CDS|60608:60828|Dappu-254628|+|	10	92.3	180	219	40	AAAGATTCTG	CAGAATCTTGTCAGAATCTT-CAGAATCTTTCCAGAATCTT
scaffold_79|CDS|122555:123544|Dappu-326372|-|	18	92.6	73	193	121	AACAGGGGCCACCAGGCC	CCACCGGGCCAACAAGGGCAACCAGGCCAACAGGGGCAACCAGACCAACAGGGGCCACCAGGCCAACAGGGGCCACCAGGCCAACAAGGGCCACAC-GGCCAACAAGGGCCACCAGGCCAAC
scaffold_79|CDS|252451:252846|Dappu-326394|-|	18	100.0	237	282	46	AGCATCAGCTGGAGCTGG	TGGAGCTGGAGCATCAGCTGGAGCTGGAGCATCAGCTGGAGCTGGA
scaffold_79|CDS|254595:255137|Dappu-326396|-|	45	95.2	252	458	207	AAACAACTACGGAGCTGGAGCTTCAGCTGGAGCTGGAAACGGTGG	AGCTGGAAACGGCGGCAACAATTACGGAGCTGGAGCTTCATCTGCAGCTGGAAACGGTGGCAACAACTACGGGGCTGGAGCATCAGCTGGAGCTGGAAACGGTGGCAACAACTACGGAGCTGGAGCTTCAGCTGGAGCTGGAAACGGTGGAAACAACTACGGAGCTGGAGCTTCAGCTGGAGCAGGAAACGGTGGAAACAACTACGG
scaffold_79|CDS|258320:258715|Dappu-254676|-|	18	100.0	237	282	46	AGCATCAGCTGGAGCTGG	TGGAGCTGGAGCATCAGCTGGAGCTGGAGCATCAGCTGGAGCTGGA
scaffold_79|CDS|260460:261002|Dappu-326398|-|	45	95.2	252	458	207	AAACAACTACGGAGCTGGAGCTTCAGCTGGAGCTGGAAACGGTGG	AGCTGGAAACGGCGGCAACAATTACGGAGCTGGAGCTTCATCTGCAGCTGGAAACGGTGGCAACAACTACGGGGCTGGAGCATCAGCTGGAGCTGGAAACGGTGGCAACAACTACGGAGCTGGAGCTTCAGCTGGAGCTGGAAACGGTGGAAACAACTACGGAGCTGGAGCTTCAGCTGGAGCAGGAAACGGTGGAAACAACTACGG
scaffold_79|CDS|270459:270980|Dappu-110932|-|	6	100.0	223	240	18	AACGGC	GGCAACGGCAACGGCAAC
scaffold_79|CDS|270459:270980|Dappu-110932|-|	21	98.1	364	417	54	AAATGGAAATGGCAGCAGCGG	GGCAGCAGTGGAAATGGAAATGGCAGCAGCGGAAATGGAAATGGCAGCAGCGGA
scaffold_79|CDS|270459:270980|Dappu-110932|-|	6	96.2	476	501	26	AACGGC	ACGGCAACGGCAATGGCAACGGCAAC
scaffold_79|CDS|271055:271441|Dappu-110932|-|	3	100.0	103	119	17	AGC	CAGCAGCAGCAGCAGCA
scaffold_79|CDS|322135:322845|Dappu-254695|-|	12	97.1	211	245	35	AAGCCCGCCTAC	TACAAGCCCGCCTACAAACCCGCCTACAAGCCCGC
scaffold_79|CDS|322135:322845|Dappu-254695|-|	24	96.8	391	453	63	ACCCCAGCTATCCTCGTCCAGCAT	TACCCCAGCTATCCTCGTCCAGCATACCCCAGCTACCCTCGTCCAGCATATCCCAGCTATCCT
scaffold_79|CDS|366433:366693|Dappu-254702|-|	12	100.0	202	227	26	AACTGGCTCTGG	CCAGTTCCAGAGCCAGTTCCAGAGCC
scaffold_79|CDS|368795:369124|Dappu-254703|-|	12	100.0	216	284	69	ACCAGCAGTAGC	AGCACCAGCAGTAGCACCAGCAGTAGCACCAGCAGTAGCACCAGCAGTAGCACCAGCAGTAGCACCAGC
scaffold_79|CDS|398303:398911|Dappu-110962|+|	9	100.0	220	242	23	AAGAATCAG	GAAGAATCAGAAGAATCAGAAGA
scaffold_79|CDS|401570:401696|Dappu-110963|+|	18	100.0	31	71	41	AACAAGGACCACCAGGCC	CCACCAGGCCAACAAGGACCACCAGGCCAACAAGGACCACC
scaffold_79|CDS|412351:412470|Dappu-110966|-|	21	96.7	28	87	60	AACATGGTCATGATGGGACAT	ATGGGACATAACATGGTCATGATGGGACATAACATGGTTATCATGGGACATAACATGGTC
scaffold_79|CDS|430349:430570|Dappu-254726|-|	3	95.2	189	209	21	AGC	AGCAGCAGCAGAAGCAGCAGC
scaffold_79|CDS|494779:496430|Dappu-254740|+|	33	94.4	418	543	126	AAACTGGCCTGTTGCCTGGCCTGATGACTGGAC	CAGGCCAGTTTGTCCAGTCATCAGGCCAGGCAACAGGCCAGTTTGCCCAGTCATCAGGCCAGGCAACAGGAAAGTTTGCCCAGTCATCAGGCCAAGCAACAGGCCAGGTTGCCCAGTCATCAGGCC
scaffold_79|CDS|494779:496430|Dappu-254740|+|	33	91.8	700	1652	953	AAACTGGCCTGTTCCTTGGCCTGATGACTGGGC	CAGGCCAGTTTGTCCAGTCATCAGGCCAAGCAACAGGCCAGATTGCCCAGTCATCAGGTCAAGTG-ACTGGCCAGCTTGCCCAGTCATCAGGCCAAGCAACAGGTCAATATGTTTC-GTCATCAGGCC-AGGCAACAGGTCAGTTTGCCCAGTCATCAGGCCAAGGAACAGGCCAGTTTGCCCAGTCATCAGGCCAAGCAACAGGCCAGTTTGCCCAGTCGTCAGGCCAAGCAACAGGCCAGTTTGTCCAGTCATCAGGCCA-GGCAACAGGCCAGATTGCCCAGTCATCAGGCCAAGTAACAGGCCAGATTGCCCAGTCATCAGGCCAAGCAACAGGTCAATATGTTTC-GTCATCAGGCCA-GGCAATAGGTCAGTTTGCTCAGTCATCAGGCCAAGGAACAGGCCAGTTTGCCCAGTCGTCAGGCCAAGTAACAGGCCAGTTTGCCCAGTCATCAGGCCA-GGCAACAGGCCAGATTGCCCAGTCATCAGGCCAAGTAACAGGCCAGCTTGCCCAGTCATCAGGCCAAGCAACAGGTCAATATGTCCC-GTCATCAGGCCA-GGCAACAGGTCAATATGTCCC-GTCATCAGGCCA-GGCAACAGGCCAGTTTGCCCAGTCATCAGGCCAAGGAACAGGCCAGTTTGCCCAGTCATCCGGCCAAGGAGCAGGACAGCTTGCCCAGTCATCAGGCCAAGGAGCAGGACAGAATGCCCAGTCATCAGGCCAAGGAACAGGACAGTTTGCCCAGTCATCAGGCCAAGGAACAGGCCAGTTTGCCCAGTCATCAGGCCAAGGAACAGGCCAGTTTGCCCAGTCATTAGGCCAAGCACCAGGCCAGTTTGCCCAGTCATCAGGCCAAGCAACAGGCCAGCTTGCCCAGTCATCAGGCCAAAGAACAGGCCAGTTTGCCCAGTCATCAGGCCAAGGAACAGGCCAGTTTGCCCAGTCATCAGGCCAA
scaffold_79|CDS|496438:497037|Dappu-254740|+|	33	95.8	80	389	310	AAACTGGCCTGTTCCTTGGCCTGATGACTGGGC	GTCATCAGGCC-AGGCAACAGGCCAGTTTGCCCAGTCATCAGGCCAAGGAACAGGCCAGTTTGCCCAGTCATCCGGCCAAGGAGCAGGCCAGCTTGCCCAGTCATCAGGCCAAGGAACAGGCCAGTTTGCCCAGTCATCAGGCCAAGGAGCAGGACAGCTTGCCCAGTCATCAGGCCAAGGAGCAGGACAGAATGCCCAGTCATCAGGCCAAGGAACAGGACAGTTTGCCCAGTCATCAGGCCAAGGAACAGGCCAGTTTGCCCAGTCATCAGGCCAAGGAACAGGCCAGTTTGCCCAGTCATCAGGCCAA
scaffold_79|CDS|508150:508462|Dappu-254743|+|	24	95.7	118	210	93	AGCATCAGCATCCGCATCCGGATC	CAGCATCAGCATCCGCATCCGGATCAGCATCAGCATCCGCATCCGGATCAGCATCAGCATCCGGATCAGCATCAGCATCAGCATCAGCATCCG
scaffold_79|CDS|514578:514874|Dappu-201206|-|	18	100.0	132	176	45	AAGGCTAGTAGTGCTGCC	GCCAAGGCTAGTAGTGCTGCCAAGGCTAGTAGTGCTGCCAAGGCT
scaffold_79|CDS|522082:522220|Dappu-326457|+|	3	100.0	51	67	17	ACC	ACCACCACCACCACCAC
scaffold_80|CDS|6727:7161|Dappu-326466|-|	55	93.8	1	337	337	AAAGTCTCAAGGCAAGGCAGTCCAGTTATGACACAAGAGACAGAAGAAGTCGCTC	ACAGAAGGAGTCGCTCAAAGTCTCAA-GCAAGGCAATCCAGTTTTGACACAAGAGACAGAAGAAGTTGCTCAAATTCTCAA-GCAAGGCAGTCCAGTTATGACACAAGAGACAGAAGAAGTCGCTCAAATTCTCAA-GCAAGGCAGTCCAGTTATGACACAAGAGACAGAAGAAGTCGCTCAAAGTCTCAAG-CAAGGCAATCCAGTTATGACACAAGAGACAGAAGAAGGAGTCGCTCAAAGTCTC--GTGCTAGGCAGTCCAGTTATGACACAAGAGACAGAAGAAGTTGCTCAAATTCTCAAG-CAAGGCAGTCCAGTTATGACACAAGAGACAGAAGAAG
scaffold_80|CDS|13957:14298|Dappu-59365|+|	3	100.0	287	301	15	AGC	GCAGCAGCAGCAGCA
scaffold_80|CDS|85002:85557|Dappu-308566|-|	3	95.2	307	327	21	CCG	CCGCCGCCACCGCCGCCGCCG
scaffold_80|CDS|96229:96726|Dappu-254776|-|	12	93.0	36	135	100	AAGACGAAGTAG	GAAGTAGAAGACGAAG-AGGACGACGAAGTAGAAGACGAAGTAGAAGACGTAGTAGAAGACAAAGTAGAAGACGTAGTAGAAGACGTAGTAGAAGACGAAG
scaffold_80|CDS|96229:96726|Dappu-254776|-|	12	100.0	129	184	56	AAGAGGACGACG	GACGAAGAGGACGACGAAGAGGACGACGAAGAGGACGACGAAGAGGACGACGAAGA
scaffold_80|CDS|183521:184953|Dappu-308575|+|	3	95.5	1328	1350	23	AGG	GGAGGCAGGAGGAGGAGGAGGAG
scaffold_80|CDS|186428:187741|Dappu-308575|+|	13	100.0	775	803	29	AAAAATGGAATGT	CATTTTTACATTCCATTTTTACATTCCAT
scaffold_80|CDS|186428:187741|Dappu-308575|+|	4	100.0	799	848	50	ATCC	TCCATCCATCCATCCATCCATCCATCCATCCATCCATCCATCCATCCATC
scaffold_80|CDS|186428:187741|Dappu-308575|+|	3	96.2	1047	1072	26	CCG	GGCGGCGGCGGCGGCGGTGGCGGCGG
scaffold_80|CDS|187832:189783|Dappu-308575|+|	18	100.0	443	485	43	AACAACAACAACAATCAC	CAACAACAATCACAACAACAACAACAATCACAACAACAACAAC
scaffold_80|CDS|187832:189783|Dappu-308575|+|	9	96.3	472	498	27	AACAACCAC	ACAACAACAACAACCACAACAACCACA
scaffold_80|CDS|187832:189783|Dappu-308575|+|	3	100.0	1293	1313	21	CCG	GCCGCCGCCGCCGCCGCCGCC
scaffold_80|CDS|187832:189783|Dappu-308575|+|	3	95.5	1425	1468	44	CCG	GCCGCCGCCTCCGCCGCCTCCGCCGCCGCCGCCGCCGCCGCCGC
scaffold_80|CDS|187832:189783|Dappu-308575|+|	12	100.0	1590	1617	28	ACCAGCAGCAGC	CAGCAGCAGCACCAGCAGCAGCACCAGC
scaffold_80|CDS|231486:231900|Dappu-254801|-|	3	100.0	118	132	15	AAG	AAGAAGAAGAAGAAG
scaffold_80|CDS|328819:329463|Dappu-111053|-|	9	100.0	168	191	24	AACAACAGC	ACAGCAACAACAGCAACAACAGCA
scaffold_80|CDS|328819:329463|Dappu-111053|-|	3	100.0	511	527	17	AGC	CAGCAGCAGCAGCAGCA
scaffold_80|CDS|361809:362657|Dappu-111058|+|	3	100.0	309	324	16	AAT	TAATAATAATAATAAT
scaffold_80|CDS|361809:362657|Dappu-111058|+|	3	100.0	325	345	21	AGC	CAGCAGCAGCAGCAGCAGCAG
scaffold_80|CDS|422615:422920|Dappu-308552|+|	2	100.0	174	189	16	AG	GAGAGAGAGAGAGAGA
scaffold_80|CDS|423957:424009|Dappu-326526|-|	3	100.0	24	38	15	AAG	AAGAAGAAGAAGAAG
scaffold_80|CDS|429631:430149|Dappu-111069|-|	3	100.0	146	161	16	CCG	CGCCGCCGCCGCCGCC
scaffold_80|CDS|429631:430149|Dappu-111069|-|	3	100.0	366	380	15	ACC	CCACCACCACCACCA
scaffold_80|CDS|451449:451779|Dappu-10357|-|	3	100.0	283	303	21	CCG	GCCGCCGCCGCCGCCGCCGCC
scaffold_80|CDS|451449:451779|Dappu-10357|-|	9	96.6	296	324	29	ACCACCGCC	CCGCCGCCACCGCCACCACCGCCACCACC
scaffold_80|CDS|452616:453103|Dappu-10357|-|	3	100.0	267	293	27	AGC	CAGCAGCAGCAGCAGCAGCAGCAGCAG
scaffold_80|CDS|453785:453981|Dappu-10357|-|	3	95.8	169	192	24	AAG	AAGAAGAAGCAGAAGAAGAAGAAG
scaffold_80|CDS|485865:486129|Dappu-227674|+|	12	100.0	26	49	24	AAAGGCAAGGGT	AAAGGCAAGGGTAAAGGCAAGGGT
scaffold_80|CDS|491434:491561|Dappu-326548|+|	3	100.0	71	85	15	AAC	AACAACAACAACAAC
scaffold_80|CDS|535084:535363|Dappu-254866|+|	3	100.0	150	167	18	ACC	GTGGTGGTGGTGGTGGTG
scaffold_81|CDS|8194:8939|Dappu-254878|+|	18	100.0	503	539	37	ACAGGGGATGGAGTGATG	CCCCTGTCATCACTCCATCCCCTGTCATCACTCCATC
scaffold_81|CDS|63490:63777|Dappu-111110|-|	21	92.1	64	164	101	AACATCGTTCAACTCCCCCTT	GTTAAGCGGGAGTTGAGA-GATGTTAAGGGGGAGTTGAGCGATGTTAAGGGGGAGTTGAACGAGGTTAAAGTGGAGTTGAACGAGGTTAAGGGGGAGTTGAA
scaffold_81|CDS|63490:63777|Dappu-111110|-|	12	100.0	238	261	24	AAGACGAGGAGG	GAGGAAGACGAGGAGGAAGACGAG
scaffold_81|CDS|72480:72640|Dappu-326573|-|	3	100.0	53	67	15	AAC	ACAACAACAACAACA
scaffold_81|CDS|90755:90973|Dappu-308596|-|	3	100.0	188	203	16	AAG	AGAAGAAGAAGAAGAA
scaffold_81|CDS|289622:289684|Dappu-326611|+|	12	100.0	38	62	25	AAAATCTCTCTC	TTTTGAGAGAGATTTTGAGAGAGAT
scaffold_81|CDS|401375:401455|Dappu-326636|+|	7	100.0	15	44	30	AACCTCG	CGAACCTCGAACCTCGAACCTCGAACCTCG
scaffold_82|CDS|4355:4690|Dappu-111169|-|	60	94.6	35	219	185	AAATGCTCCTCGTCGCCCAGTTGGACGGCCACCACGAAGAGATCGAGGTGAACCGGAGGT	AGCATTTGCCTCTGGTTCACCTCGATCTCTTCGTGGTGGCCCTCCAACTGGGC-AGCGAGGAGCATTTACCTCCGGTTCACCTCGATCTCTTCGTGGTGGCCGTCCAACTGGGCGACGAGGAGCATCAGAC-TCCGGTTCACCTCGATCTCTTCGTGGTGGCCGTCCAACTGGGCGACAAGGAGCAT
scaffold_82|CDS|15974:16564|Dappu-255016|-|	12	98.0	202	251	50	ACCGGCTCCTCG	GTCGAGGAGCCGGTCGAGGAGCCGGTCGAGGAGCCGGTTGAGGAGCCGGT
scaffold_82|CDS|71107:71964|Dappu-326662|+|	3	100.0	684	698	15	AAC	ACAACAACAACAACA
scaffold_82|CDS|71107:71964|Dappu-326662|+|	3	100.0	744	758	15	ACG	CGACGACGACGACGA
scaffold_82|CDS|73681:74125|Dappu-111176|-|	9	100.0	34	54	21	AATCTGGCG	AGATTCGCCAGATTCGCCAGA
scaffold_82|CDS|205011:205702|Dappu-111184|-|	21	97.9	107	154	48	AAGACGATTCGGGAGAGAATG	AGACGATTCGGGAGAGAATGAAGACGATTTGGGAGAGAATGAAGACGA
scaffold_82|CDS|231154:231789|Dappu-111190|-|	18	100.0	411	449	39	AACAAGGGCCACCAGGCC	AGGGCCACCAGGCCAACAAGGGCCACCAGGCCAACAAGG
scaffold_82|CDS|235090:235185|Dappu-111191|+|	3	100.0	71	85	15	ACC	TGGTGGTGGTGGTGG
scaffold_82|CDS|511191:511609|Dappu-308625|+|	12	100.0	83	107	25	AACAACAGCAGC	ACAACAGCAGCAACAACAGCAGCAA
scaffold_82|CDS|511191:511609|Dappu-308625|+|	15	100.0	165	203	39	AACTGGAGGAGCTTG	GCTCCTCCAGTTCAAGCTCCTCCAGTTCAAGCTCCTCCA
scaffold_83|CDS|39041:39438|Dappu-59545|-|	3	100.0	63	77	15	AGC	CAGCAGCAGCAGCAG
scaffold_83|CDS|65395:67941|Dappu-308675|+|	12	94.0	2304	2353	50	AACTGGGGCTGG	CTGGAACTGGGGCTGGAACTGGGGATGGAATTGGGGATGGAACTGGGGCT
scaffold_83|CDS|157434:157651|Dappu-326741|-|	12	100.0	86	116	31	AAAGCTCAGAGG	TCAGAGGAAAGCTCAGAGGAAAGCTCAGAGG
scaffold_83|CDS|234107:234393|Dappu-326757|-|	3	100.0	161	179	19	AGC	CAGCAGCAGCAGCAGCAGC
scaffold_83|CDS|437769:438221|Dappu-326783|-|	3	100.0	205	222	18	CCG	GCCGCCGCCGCCGCCGCC
scaffold_83|CDS|537548:537939|Dappu-308707|-|	3	100.0	203	219	17	ACC	GGTGGTGGTGGTGGTGG
scaffold_83|CDS|537548:537939|Dappu-308707|-|	3	100.0	218	234	17	CCG	GGCGGCGGCGGCGGCGG
scaffold_83|CDS|540286:540486|Dappu-308707|-|	3	100.0	168	185	18	AAC	CAACAACAACAACAACAA
scaffold_83|CDS|540676:540979|Dappu-308707|-|	3	100.0	208	222	15	AGC	AGCAGCAGCAGCAGC
scaffold_83|CDS|546424:546519|Dappu-308707|-|	3	100.0	49	63	15	AAG	AAGAAGAAGAAGAAG
scaffold_83|CDS|606355:606827|Dappu-326804|+|	3	100.0	287	308	22	CCG	CGGCGGCGGCGGCGGCGGCGGC
scaffold_84|CDS|2141:2542|Dappu-255245|-|	126	100.0	22	402	381	AAAATCGGAACAGTTAACCCGAACAGTTTCACTCTCTGAGGACGAAGATGAGGAAGCTCCTTGACTGCTCAAAGAGCTCCTTTCTGGTGATGACTCAGTCATTCGATCGGTTTCCATCGGCAGTAT	CGGGTTAACTGTTCCGATTTTATACTGCCGATGGAAACCGATCGAATGACTGAGTCATCACCAGAAAGGAGCTCTTTGAGCAGTCAAGGAGCTTCCTCATCTTCGTCCTCAGAGAGTGAAACTGTTCGGGTTAACTGTTCCGATTTTATACTGCCGATGGAAACCGATCGAATGACTGAGTCATCACCAGAAAGGAGCTCTTTGAGCAGTCAAGGAGCTTCCTCATCTTCGTCCTCAGAGAGTGAAACTGTTCGGGTTAACTGTTCCGATTTTATACTGCCGATGGAAACCGATCGAATGACTGAGTCATCACCAGAAAGGAGCTCTTTGAGCAGTCAAGGAGCTTCCTCATCTTCGTCCTCAGAGAGTGAAACTGTTCGG
scaffold_84|CDS|70345:71182|Dappu-308721|-|	12	95.7	426	517	92	AAGAGGAGGGAG	GAGGGTGAAGAGGAGGGTGAAGAGGAGGGAGAAGAGGAGGGAGAAGAGGAGGGAGAAGAGGAGGGAGAAGAGGAGGAAGAAGAGGAAGGAGA
scaffold_84|CDS|198601:199059|Dappu-326828|+|	60	98.1	109	428	320	AACCAGAGGCTGATGCTCCTCGTCGCCCAGTTGGACGGCCACCACGAAGAGATCGAGGTG	CGAAGAGATCAAGGTGAACCGGAGGCTGATGCTCCTCGTCGCCCAGTTGGACGGCCACCACGAAGAGATCGAGGTGAACCAGAGGCTGATGCTCCTCGTCGCCCAGTTGAACGGCCACCACGAAGAGATCGAGGTGAACCGGAGGCTGATGCTCCTCGTCGCCTAGTTGGACGGCCACCACGAAGAGATCGAGGTGAACCAGAGGCTGATGCTCCTCGTCGCCCAGTTGGACGGCCACCACGAAGAGATCGAGGTGAACCGGAGGCTGATGCTCCTCGTCGCCCAGTTGGACGGCCACCACGAAGAGATCGAGGTGAACC
scaffold_84|CDS|349733:350161|Dappu-227785|-|	4	100.0	246	261	16	AAGG	GGAAGGAAGGAAGGAA
scaffold_84|CDS|349733:350161|Dappu-227785|-|	3	100.0	392	412	21	AAG	GAAGAAGAAGAAGAAGAAGAA
scaffold_84|CDS|373440:374729|Dappu-326839|+|	3	95.7	109	131	23	AGC	AGCAGCAGCATCAGCAGCAGCAG
scaffold_84|CDS|486677:486770|Dappu-255323|+|	3	100.0	4	19	16	ATC	GATGATGATGATGATG
scaffold_85|CDS|96833:97037|Dappu-326867|-|	12	100.0	93	117	25	AAGACTCAGATC	TCAAGACTCAGATCAAGACTCAGAT
scaffold_85|CDS|105034:105259|Dappu-308742|-|	12	100.0	93	117	25	AAGACTCAGATC	TCAAGACTCAGATCAAGACTCAGAT
scaffold_85|CDS|168767:168885|Dappu-255374|+|	27	96.5	3	87	85	AACTCCGACACGAGGCCCAGCAGCGAC	GAGGCCCAGCAGCGACAACTCCGACACGAGGCCCAGCAGCAACAACTCCGACACGAGGCCCAGCAACGATAACTCCGACACGAGG
scaffold_85|CDS|359691:359951|Dappu-308740|+|	3	100.0	235	250	16	AAT	ATAATAATAATAATAA
scaffold_85|CDS|397429:397583|Dappu-326912|+|	12	100.0	63	87	25	AAACTTGGAGGC	TTGGAGGCAAACTTGGAGGCAAACT
scaffold_85|CDS|474788:475046|Dappu-111443|+|	15	97.7	121	205	85	AAAGAAGACTCCGTC	AAAGAAGACTCCGTCAAAGAAGACTCCGTCAAAGAAGACTCCGTCAAAGAAGACTCCGTCAAAGAA-ACTACGTCAAAGAAGACTC
scaffold_86|CDS|28199:28397|Dappu-326937|+|	31	91.7	7	127	121	AAAATTTCTGCCAGCCATCTCGTACCAGCCG	ATTTCTGCCGGCCATCTCGTACCAGCCGAAAATTTCTGCCAGTCATCTCGTACCAGCCGGAAACTTCTGCCAGCCAACTCGTACCAGCCGGAAGATTA-TGCCAGCCACCTCGTACCAGCCG
scaffold_86|CDS|170946:171156|Dappu-326971|-|	9	100.0	98	119	22	ACCCACCGT	ACGGTGGGTACGGTGGGTACGG
scaffold_86|CDS|174574:174748|Dappu-255502|-|	15	100.0	79	110	32	AACCATAGCCCCCGT	GGTTACGGGGGCTATGGTTACGGGGGCTATGG
scaffold_86|CDS|184206:184252|Dappu-326975|-|	12	96.8	10	40	31	ACGGCGGCAGCT	ACGGCGGCAGCTACGGCGGCGGCTACGGCGG
scaffold_86|CDS|184367:184535|Dappu-326975|-|	15	100.0	71	101	31	ACACTGGGTAGTGAT	ACTACCCAGTGTATCACTACCCAGTGTATCA
scaffold_86|CDS|192439:192933|Dappu-111484|-|	3	100.0	263	278	16	AGC	CAGCAGCAGCAGCAGC
scaffold_86|CDS|195512:195669|Dappu-326979|+|	4	100.0	123	141	19	AAAC	AACAAACAAACAAACAAAC
scaffold_86|CDS|290644:290994|Dappu-255533|+|	12	97.0	292	324	33	AAACCCGCCTAC	CCCGCCTACAAACCCGCCTACAAGCCCGCCTAC
scaffold_86|CDS|357366:357664|Dappu-231486|-|	15	97.7	256	299	44	AAATACGAGGCCCCT	GCCCCTAAATACGAGGCCCCTAAATATGAGGCCCCTAAATACGA
scaffold_86|CDS|359701:360054|Dappu-231491|+|	15	98.2	256	311	56	AAATATGAGGCCCCT	GCCCCTAAATACGAGGCCCCTAAATATGAGGCCCCTAAATATGAGGCCCCTAAATA
scaffold_86|CDS|359701:360054|Dappu-231491|+|	12	100.0	310	337	28	AACCCAAGTACG	TACGAACCCAAGTACGAACCCAAGTACG
scaffold_86|CDS|387310:387587|Dappu-255566|-|	24	99.6	27	275	249	AAGGCACCGGAGTACTACACCACC	TACACCACCAAGGCACCGGAGTACTACACCACCAAGGCACCGGAGTACTACACCACCAAGGCACCGGAGTACTACACCACCAAGGCACCGGAGTACTACACCACCAAGGCACCGGAGTACTACACCACCAAGGCACCGGAGTACTACACCACCAAGGCACCGGAGTACTACACCACCAAGGCACCGGAGTACTACACCACCAAGGCACCGGAGTACTACACCACCAAGGCACCGGAGTTACTACACCAC
scaffold_86|CDS|433572:435092|NCBI_GNO_8600100|+|	12	100.0	1297	1322	26	AACAACAACAGC	CAGCAACAACAACAGCAACAACAACA
scaffold_86|CDS|433572:435092|NCBI_GNO_8600100|+|	3	92.1	1411	1448	38	AAC	CAACAACAACAACAGCAGCAACAACAGCAACAACAACA
scaffold_86|CDS|462767:462829|Dappu-255575|+|	3	100.0	33	47	15	AAC	CAACAACAACAACAA
scaffold_86|CDS|463198:463356|Dappu-255575|+|	5	96.2	112	137	26	AGCCC	CCAGCCCAGCCCAGCCAAGCCCAGCC
scaffold_86|CDS|463198:463356|Dappu-255575|+|	4	100.0	132	150	19	AGCC	CCAGCCAGCCAGCCAGCCA
scaffold_86|CDS|469607:469759|Dappu-59926|+|	3	100.0	94	110	17	AGC	GCAGCAGCAGCAGCAGC
scaffold_86|CDS|515457:515608|Dappu-327048|-|	12	100.0	55	78	24	AAGACGTACGAG	ACGTACGAGAAGACGTACGAGAAG
scaffold_86|CDS|519913:520225|Dappu-227862|-|	15	100.0	180	224	45	AAGAAGATTCGGACG	TTCGGACGAAGAAGATTCGGACGAAGAAGATTCGGACGAAGAAGA
scaffold_86|CDS|532313:532464|Dappu-308782|-|	12	100.0	55	78	24	AAGACGTACGAG	ACGTACGAGAAGACGTACGAGAAG
scaffold_87|CDS|47679:48635|Dappu-111582|-|	3	100.0	817	841	25	ACC	CACCACCACCACCACCACCACCACC
scaffold_87|CDS|66913:67206|Dappu-255621|+|	24	100.0	1	263	263	AAGTCAGCCGAGTACTACACCACG	TACTACACCACGAAGTCAGCCGAGTACTACACCACGAAGTCAGCCGAGTACTACACCACGAAGTCAGCCGAGTACTACACCACGAAGTCAGCCGAGTACTACACCACGAAGTCAGCCGAGTACTACACCACGAAGTCAGCCGAGTACTACACCACGAAGTCAGCCGAGTACTACACCACGAAGTCAGCCGAGTACTACACCACGAAGTCAGCCGAGTACTACACCACGAAGTCAGCCGAGTACTACACCACGAAGTCAGCCGA
scaffold_87|CDS|163880:164314|Dappu-255654|-|	24	100.0	248	435	188	AAGGGAGCCGAGTACTACACCAGG	TACACCAGGAAGGGAGCCGAGTACTACACCAGGAAGGGAGCCGAGTACTACACCAGGAAGGGAGCCGAGTACTACACCAGGAAGGGAGCCGAGTACTACACCAGGAAGGGAGCCGAGTACTACACCAGGAAGGGAGCCGAGTACTACACCAGGAAGGGAGCCGAGTACTACACCAGGAAGGGAGCCGA
scaffold_87|CDS|181618:181817|Dappu-308844|-|	3	100.0	48	62	15	AAG	GAAGAAGAAGAAGAA
scaffold_87|CDS|204935:205449|Dappu-111636|+|	10	100.0	351	373	23	ACCCAGCAGC	CAGCAGCACCCAGCAGCACCCAG
scaffold_87|CDS|236432:237037|Dappu-111651|-|	3	100.0	31	48	18	ACC	CCACCACCACCACCACCA
scaffold_87|CDS|236432:237037|Dappu-111651|-|	3	100.0	47	68	22	AGC	CAGCAGCAGCAGCAGCAGCAGC
scaffold_87|CDS|245926:246123|Dappu-308815|+|	1	92.0	95	119	25	A	TTTTTTTTTCTTTCTTTTTTTTTTT
scaffold_87|CDS|254939:255170|Dappu-60138|+|	3	100.0	37	53	17	AGG	TCCTCCTCCTCCTCCTC
scaffold_87|CDS|284725:285108|Dappu-299559|+|	3	96.3	8	34	27	AAG	AGAAGAAAAAGAAGAAGAAGAAGAAGA
scaffold_87|CDS|284725:285108|Dappu-299559|+|	3	95.7	262	284	23	AAG	AAGAAGAAGAAGAAAAAGAAGAA
scaffold_87|CDS|288043:288338|Dappu-255690|+|	24	99.2	1	256	256	AAGGGAGCCGAGTACTACACCACG	CCGAGTACTACACCACGAAGGGAGCCGAGTACTACACCACGAAGGGAGCCGAGTACTACACCACGAAGGGAGCCGAGTACTACACCACGAAGGGAGCCGAGTACTACACCACGAAGGGAGCCGAGTACTACACCACGAAGGGAGCCGAGTACTACACCACGAAGGGAGCCGAGTACTACACCACGAAGGGAGCCGAGTACTACACCACGAAGGGAGCCGAGTACTACACCACGAAGGGAGCCGTGTACGACACCAC
scaffold_87|CDS|349465:349736|Dappu-255710|+|	3	100.0	244	260	17	ACG	ACGACGACGACGACGAC
scaffold_87|CDS|350187:350450|Dappu-255710|+|	3	100.0	78	103	26	AGC	CAGCAGCAGCAGCAGCAGCAGCAGCA
scaffold_87|CDS|382786:383080|Dappu-255722|-|	24	100.0	21	264	244	AAGTCAGCCGAGTACTACACCGCC	CCGAGTACTACACCGCCAAGTCAGCCGAGTACTACACCGCCAAGTCAGCCGAGTACTACACCGCCAAGTCAGCCGAGTACTACACCGCCAAGTCAGCCGAGTACTACACCGCCAAGTCAGCCGAGTACTACACCGCCAAGTCAGCCGAGTACTACACCGCCAAGTCAGCCGAGTACTACACCGCCAAGTCAGCCGAGTACTACACCGCCAAGTCAGCCGAGTACTACACCGCCAAGTCAGCCGA
scaffold_87|CDS|392619:392835|Dappu-227924|-|	3	96.3	54	80	27	CCG	GCCGCTGCCGCCGCCGCCGCCGCCGCC
scaffold_87|CDS|392619:392835|Dappu-227924|-|	8	100.0	168	194	27	AATTCCGC	CAATTCCGCAATTCCGCAATTCCGCAA
scaffold_87|CDS|450863:451791|Dappu-327175|+|	3	100.0	157	173	17	AGC	GCTGCTGCTGCTGCTGC
scaffold_87|CDS|450863:451791|Dappu-327175|+|	3	100.0	427	441	15	ACG	ACGACGACGACGACG
scaffold_87|CDS|515578:515764|Dappu-227934|+|	3	100.0	57	74	18	ACC	GTGGTGGTGGTGGTGGTG
scaffold_88|CDS|7783:8057|Dappu-111730|-|	18	100.0	23	127	105	AAAGTTCAGCTGCTGCTG	AAGTTCAGCTGCTGCTGAAAGTTCAGCTGCTGCTGAAAGTTCAGCTGCTGCTGAAAGTTCAGCTGCTGCTGAAAGTTCAGCTGCTGCTGAAAGTTCAGCTGCTGC
scaffold_88|CDS|102880:103728|Dappu-255774|+|	3	100.0	172	188	17	AGC	CAGCAGCAGCAGCAGCA
scaffold_88|CDS|105296:105619|Dappu-308868|+|	1	100.0	58	70	13	A	TTTTTTTTTTTTT
scaffold_88|CDS|155969:156645|Dappu-255785|-|	66	99.4	93	253	161	AACCTCCGCTTACGGGAGCAGAGTTACCGCCGCCATATCCGCTTACGGGAGCAGAGTGACCACCGT	GGTCACGCTGCTCCCGTAAGCGGATATGGCGGCGGTAACTCTGCTCCCGTAAGCGGAGGTTACGGTGGTCACTCTGCTCCCGTAAGCGGATATGGCGGCGGTAACTCTGCTCCCGTAAGCGGAGGTTACGGTGGTCACTCTGCTCCCGTAAGCGGATATGG
scaffold_88|CDS|155969:156645|Dappu-255785|-|	33	92.3	372	619	248	AAGCGGAGGCTATGGTGGTCACTCTGCTCCCGT	GGAGGCTATGGCGGTCACGCAGCTCCCGTAAGCGGAGG-TCATGGTGGTCACTCTGCTCCCGTAAGCGGTGGCTATGGAGGTCACTCTGCTCCCGTAAGCGGCGGTTATGGAGGTCACGCAGTTCCCGTAAGCGGAGG-TCATGGTGGTCACTCTGCTCCCGTAAGCGGTGGCTATGGAGGTCACTCTGCTCCCGTAAGTGGAGGTTATGGTGGTCACTCTGCTCCCGTAAGCGGAGGCTATGGTGGTCA
scaffold_88|CDS|158368:158975|Dappu-255786|-|	33	94.9	374	506	133	AAGCGGAGGCTATGGCGGTCACGCAGCTCCCGT	CGGAGGCTATGGCGGTCACGCAGCTCCCGTAAGCGGA---TATGGAGGTCACTCTGCTCCCGTAAGCGGAGGCTATGGCGGTCACGCAGCTCCCGTAAGCGGAGGCTATGGCGGTCACGCTGCTCCCGTAAGCGGA
scaffold_88|CDS|191430:191813|Dappu-111753|+|	5	100.0	292	316	25	ACAGC	CAGCACAGCACAGCACAGCACAGCA
scaffold_88|CDS|227631:227929|Dappu-111756|+|	3	100.0	124	142	19	CCG	GGCGGCGGCGGCGGCGGCG
scaffold_88|CDS|229115:229176|Dappu-111757|+|	3	100.0	10	32	23	ACC	ACCACCACCACCACCACCACCAC
scaffold_88|CDS|279175:280815|Dappu-308899|-|	3	100.0	1442	1456	15	AAC	CAACAACAACAACAA
scaffold_88|CDS|410751:410888|Dappu-111819|-|	3	100.0	9	24	16	ACC	GGTGGTGGTGGTGGTG
scaffold_88|CDS|417454:417648|Dappu-111820|-|	6	100.0	43	60	18	AACAGC	GCAACAGCAACAGCAACA
scaffold_88|CDS|417779:418402|Dappu-111820|-|	3	100.0	157	180	24	AAG	TCTTCTTCTTCTTCTTCTTCTTCT
scaffold_88|CDS|417779:418402|Dappu-111820|-|	3	100.0	337	356	20	AGC	GCAGCAGCAGCAGCAGCAGC
scaffold_88|CDS|417779:418402|Dappu-111820|-|	3	100.0	463	479	17	CCG	GCCGCCGCCGCCGCCGC
scaffold_88|CDS|517780:518190|Dappu-111837|+|	18	100.0	83	124	42	AAGGAGAGGGCGACGATG	AGGAGAGGGCGACGATGAAGGAGAGGGCGACGATGAAGGAGA
scaffold_89|CDS|47139:48041|Dappu-255875|+|	9	100.0	461	481	21	ACTGCTGCT	TAGCAGCAGTAGCAGCAGTAG
scaffold_89|CDS|80333:80619|Dappu-299752|-|	3	100.0	100	114	15	AAG	AAGAAGAAGAAGAAG
scaffold_89|CDS|129603:129769|Dappu-255900|+|	3	100.0	54	78	25	AAG	AGAAGAAGAAGAAGAAGAAGAAGAA
scaffold_89|CDS|140347:140436|Dappu-255900|+|	3	100.0	41	68	28	AAC	AACAACAACAACAACAACAACAACAACA
scaffold_89|CDS|334484:334684|Dappu-308942|+|	3	100.0	148	172	25	AGC	GCTGCTGCTGCTGCTGCTGCTGCTG
scaffold_89|CDS|342608:343010|Dappu-308942|+|	3	100.0	240	256	17	ACG	CGACGACGACGACGACG
scaffold_89|CDS|346587:346785|Dappu-308942|+|	3	95.5	137	158	22	ACG	GACGACGACGACGTCGACGACG
scaffold_89|CDS|464948:465733|Dappu-308928|+|	60	99.3	349	491	143	AAGCAGGAGGACTGTATGCAGGAGGACTGTATGCAGGTGCACTGTAGGCAGGAGGACTAT	GCCTACAGTTCACCTGCATACAGTCCTCCTGCATACAGTCCTCCTGCTTATAGTCCTCCTGCCTACAGTGCACCTGCATACAGTCCTCCTGCATACAGTCCTCCTGCTTATAGTCCTCCTGCCTACAGTGCACCTGCATACAG
scaffold_89|CDS|464948:465733|Dappu-308928|+|	21	94.0	521	587	67	AAAAAAGAGTACGGCCCACCT	AAGAGTATGGCCCACCTAAAAAAGAGTACGGCCCCCCTAAAAAAGAGTACGGTCCACCAAAAAAAGA
scaffold_89|CDS|482947:483399|Dappu-308947|-|	3	100.0	58	77	20	AGC	CAGCAGCAGCAGCAGCAGCA
scaffold_89|CDS|550792:553765|Dappu-111902|-|	3	100.0	46	62	17	AAC	CAACAACAACAACAACA
scaffold_89|CDS|550792:553765|Dappu-111902|-|	3	100.0	61	83	23	ACC	CACCACCACCACCACCACCACCA
scaffold_89|CDS|550792:553765|Dappu-111902|-|	3	100.0	624	641	18	CCG	CGCCGCCGCCGCCGCCGC
scaffold_89|CDS|550792:553765|Dappu-111902|-|	12	100.0	654	677	24	ACGAGGAGCTGG	CTCCTCGTCCAGCTCCTCGTCCAG
scaffold_89|CDS|550792:553765|Dappu-111902|-|	3	95.5	1066	1087	22	AAC	AACAACAATAACAACAACAACA
scaffold_89|CDS|550792:553765|Dappu-111902|-|	3	100.0	1298	1314	17	ACC	CCACCACCACCACCACC
scaffold_89|CDS|550792:553765|Dappu-111902|-|	3	100.0	1862	1877	16	AGC	CAGCAGCAGCAGCAGC
scaffold_89|CDS|550792:553765|Dappu-111902|-|	3	95.2	2860	2880	21	AAC	CAACAACAACCACAACAACAA
scaffold_89|CDS|584978:586497|Dappu-327326|+|	12	100.0	270	297	28	AATTACGACTAC	TACGACTACAATTACGACTACAATTACG
scaffold_89|CDS|662775:662906|Dappu-255985|-|	3	100.0	28	42	15	AAC	ACAACAACAACAACA
scaffold_90|CDS|38116:39150|Dappu-327333|-|	9	94.0	132	181	50	AACAACTGC	GCAACAACTGCAACAACTGCAGCAATTGCAACAATTGCAACAACTGCAAC
scaffold_90|CDS|38116:39150|Dappu-327333|-|	3	95.2	304	324	21	ACG	TCGTCGTCGTCGTCCTCGTCG
scaffold_90|CDS|97339:97498|Dappu-256001|+|	3	100.0	64	84	21	AAG	AGAAGAAGAAGAAGAAGAAGA
scaffold_90|CDS|97339:97498|Dappu-256001|+|	3	100.0	132	147	16	ATC	TCATCATCATCATCAT
scaffold_90|CDS|105392:105415|Dappu-256002|+|	3	100.0	9	24	16	AGC	GCTGCTGCTGCTGCTG
scaffold_90|CDS|105871:105911|Dappu-256002|+|	3	100.0	26	40	15	ACC	TGGTGGTGGTGGTGG
scaffold_90|CDS|165616:166139|Dappu-111930|-|	3	100.0	39	53	15	CCG	GGCGGCGGCGGCGGC
scaffold_90|CDS|165616:166139|Dappu-111930|-|	3	100.0	256	277	22	AGC	GCTGCTGCTGCTGCTGCTGCTG
scaffold_90|CDS|165616:166139|Dappu-111930|-|	3	100.0	399	415	17	AAC	CAACAACAACAACAACA
scaffold_90|CDS|171439:171975|Dappu-327349|+|	3	100.0	158	177	20	AAG	AAGAAGAAGAAGAAGAAGAA
scaffold_90|CDS|171439:171975|Dappu-327349|+|	3	100.0	363	384	22	AGC	CAGCAGCAGCAGCAGCAGCAGC
scaffold_90|CDS|185018:185164|Dappu-309163|+|	3	100.0	95	109	15	AGG	AGGAGGAGGAGGAGG
scaffold_90|CDS|190533:190822|Dappu-111933|-|	3	100.0	14	32	19	ACG	CGACGACGACGACGACGAC
scaffold_90|CDS|237920:238399|Dappu-327370|-|	3	100.0	211	227	17	AAC	AACAACAACAACAACAA
scaffold_90|CDS|351483:351953|Dappu-327382|+|	12	96.8	300	330	31	AAGCCCAGCCGC	GCCGCAAGCCCAGTCGCAAGCCCAGCCGCAA
scaffold_90|CDS|408710:409165|Dappu-111981|+|	3	100.0	106	120	15	AGC	CAGCAGCAGCAGCAG
scaffold_90|CDS|409969:410448|Dappu-309146|+|	3	100.0	258	277	20	AAC	CAACAACAACAACAACAACA
scaffold_90|CDS|412769:413583|Dappu-256065|-|	3	100.0	280	297	18	ACG	TCGTCGTCGTCGTCGTCG
scaffold_90|CDS|412769:413583|Dappu-256065|-|	3	100.0	544	559	16	AAC	CAACAACAACAACAAC
scaffold_90|CDS|413666:414892|Dappu-256065|-|	3	100.0	776	806	31	ACG	CGTCGTCGTCGTCGTCGTCGTCGTCGTCGTC
scaffold_90|CDS|483582:484131|Dappu-309189|+|	3	100.0	301	315	15	AGC	CAGCAGCAGCAGCAG
scaffold_90|CDS|484255:484815|Dappu-309189|+|	3	100.0	435	454	20	AGC	CAGCAGCAGCAGCAGCAGCA
scaffold_90|CDS|484893:485197|Dappu-309189|+|	3	100.0	45	59	15	ACC	ACCACCACCACCACC
scaffold_90|CDS|484893:485197|Dappu-309189|+|	3	100.0	184	203	20	ACG	CGTCGTCGTCGTCGTCGTCG
scaffold_90|CDS|485263:485460|Dappu-309189|+|	7	96.0	3	27	25	AACTGGC	GTTGCCATTTGCCAGTTGCCAGTTG
scaffold_91|CDS|67483:67714|Dappu-309208|+|	3	100.0	76	90	15	AGC	CAGCAGCAGCAGCAG
scaffold_91|CDS|138353:138613|Dappu-228081|-|	9	94.1	37	70	34	AACAGCAGC	CAGCAGCAGCAGCAACCGCAGCAACAGCAGCAAC
scaffold_91|CDS|138353:138613|Dappu-228081|-|	3	100.0	205	219	15	AGC	CAGCAGCAGCAGCAG
scaffold_91|CDS|166225:166704|Dappu-256133|+|	21	94.9	138	216	79	AAGGTGCCGGAGTGGTGTAGT	ACCTTACTACACCACTCCGGCAGCTTACTACACCACTCCAGCAGCCT-ACTACACCACTCCGGCACCTTACTACACCACT
scaffold_91|CDS|185434:185724|Dappu-309213|-|	9	100.0	228	252	25	AACTCCTCC	TCCTCCAACTCCTCCAACTCCTCCA
scaffold_91|CDS|404649:408308|Dappu-112106|-|	12	97.1	148	181	34	ACGGCCGCCGCC	GCCGCAGCCACGGCCGCCGCCACGGCCGCCGCCA
scaffold_91|CDS|404649:408308|Dappu-112106|-|	3	97.1	275	308	34	AAC	AACAACAACAACAACAGCAACAACAACAACAACA
scaffold_91|CDS|404649:408308|Dappu-112106|-|	15	100.0	636	674	39	AACAACAATGCCAGC	CAACAACAATGCCAGCAACAACAATGCCAGCAACAACAA
scaffold_91|CDS|404649:408308|Dappu-112106|-|	3	100.0	666	685	20	AAC	CAACAACAACAACAACAACA
scaffold_91|CDS|404649:408308|Dappu-112106|-|	12	100.0	1908	1934	27	ACCTGGACGACG	CGACGACCTGGACGACGACCTGGACGA
scaffold_91|CDS|404649:408308|Dappu-112106|-|	12	94.6	2441	2477	37	AACAACAACAGC	CAACAACAACAGCCGCAACAACAGCAACAACAACAGC
scaffold_91|CDS|404649:408308|Dappu-112106|-|	9	100.0	2695	2715	21	ACGACGAGG	GACGACGAGGACGACGAGGAC
scaffold_91|CDS|404649:408308|Dappu-112106|-|	3	100.0	3327	3351	25	ACC	CCACCACCACCACCACCACCACCAC
scaffold_91|CDS|404649:408308|Dappu-112106|-|	3	100.0	3392	3407	16	CCG	CGGCGGCGGCGGCGGC
scaffold_91|CDS|404649:408308|Dappu-112106|-|	3	100.0	3416	3431	16	CCG	CGGCGGCGGCGGCGGC
scaffold_91|CDS|408602:408667|Dappu-112106|-|	3	100.0	12	27	16	ACG	GTCGTCGTCGTCGTCG
scaffold_91|CDS|466327:466502|Dappu-309226|-|	6	100.0	35	53	19	AACCTG	GAACCTGAACCTGAACCTG
scaffold_92|CDS|105424:105828|Dappu-112135|-|	15	100.0	159	188	30	ACCTCCGCCGCCTCC	TCCGCCGCCTCCACCTCCGCCGCCTCCACC
scaffold_92|CDS|133989:134471|Dappu-256252|-|	15	98.6	274	347	74	ACCAGCGCCACCTCC	GGTGGCGCTGGTGGAGGTGGCGCTGGTGGAGGTGGCGCTGGTGGAGGTGGCGCTGGCGGAGGTGGCGCTGGTGG
scaffold_92|CDS|187366:188058|Dappu-256266|+|	12	100.0	202	238	37	ACCGGCTCCTCG	GTCGAGGAGCCGGTCGAGGAGCCGGTCGAGGAGCCGG
scaffold_92|CDS|189006:189623|Dappu-112145|+|	12	100.0	202	238	37	ACCGGCTCCTCG	GTCGAGGAGCCGGTCGAGGAGCCGGTCGAGGAGCCGG
scaffold_92|CDS|325089:325490|Dappu-112167|+|	9	100.0	12	33	22	ACCGCCTGG	GGACCGCCTGGACCGCCTGGAC
scaffold_92|CDS|334402:334922|Dappu-112170|+|	12	97.9	50	96	47	ACAGCAGCAGCC	GCAGCCACAGCAGCAGCCACAGCAGCAGCCACAGCAACAGCCACAGC
scaffold_92|CDS|467981:468310|Dappu-256354|-|	18	95.3	232	317	86	AACGGTATAGTTGGCGTC	GCCAACTATACCATTGACGCCAACTATACCGTTGACGCCAACTATACCGTTGAAGCCAACTATACCATTGACACCAACTATACCGT
scaffold_92|CDS|470012:470501|Dappu-112181|+|	3	100.0	223	238	16	AAG	AAGAAGAAGAAGAAGA
scaffold_92|CDS|483537:485463|Dappu-112184|-|	12	97.0	153	185	33	AAGCTCGAGCTC	CTCGAGCTCAAGCTCTAGCTCAAGCTCGAGCTC
scaffold_92|CDS|483537:485463|Dappu-112184|-|	36	98.8	1092	1172	81	AACTGCGACCCCTCCGAGGGAAGCGCCAAGGCCCAG	GAGGGAAGCGCCAAGGCCCAGAACTGCGACCCCTCCGAGGGAAGCGCCAAGGCCCAGAACTGCGACCCCTCTGAGGGAAGC
scaffold_93|CDS|150226:153425|Dappu-327625|+|	6	100.0	2109	2126	18	AACAGC	CAACAGCAACAGCAACAG
scaffold_93|CDS|253234:254973|Dappu-327638|-|	1	100.0	1323	1336	14	A	AAAAAAAAAAAAAA
scaffold_93|CDS|290948:291040|Dappu-327651|-|	3	100.0	61	76	16	ACC	GTGGTGGTGGTGGTGG
scaffold_93|CDS|294403:294807|Dappu-327651|-|	3	100.0	216	232	17	AAC	CAACAACAACAACAACA
scaffold_93|CDS|302510:303331|Dappu-327652|-|	3	100.0	610	624	15	ACC	CCACCACCACCACCA
scaffold_93|CDS|322492:323363|Dappu-112235|+|	2	100.0	378	391	14	AG	AGAGAGAGAGAGAG
scaffold_93|CDS|322492:323363|Dappu-112235|+|	24	94.9	597	675	79	AGGCCCCGGCGCCCGCCCCGGCGG	CCCGGCGGAGGCTCCGGCGCCCGCCCCGGCGGAGGCCCCGGCACACGCCCCGGCGGAGGCCCCGGCACCCGCCCCGGCG
scaffold_93|CDS|322492:323363|Dappu-112235|+|	12	94.9	655	713	59	ACCAGCCCCGGC	GCCCCGGCACCCGCCCCGGCGCCCGCCCCGGCACCAGCCCCGGCACCAGCCCCGGCACC
scaffold_93|CDS|379613:379990|Dappu-112250|+|	37	93.1	201	374	174	AAAAGATTTCGGCTAACAGCCGGGCACATAGCGATTG	ATCTTTTCAATCGCTATGTGCCCGGCTGTTAGCCGAAATCTTT-CAATTGCTTTGTGCCCGGCTGTTAGCCGGAATCTTTTCAATTGCTATGTGCCCGGCTATGAGCCGAAATATTTTCAATTGCTATGTGCCCGGCTATGAGCCGAAATCTTTGCAATCGCTATGTGCCCGGCT
scaffold_94|CDS|156163:156244|Dappu-256488|+|	3	100.0	63	77	15	AAG	AGAAGAAGAAGAAGA
scaffold_94|CDS|198915:199582|Dappu-256498|-|	21	98.0	546	596	51	AAGGACGATGGCGACTAGATG	ATCTAGTCGCCATCGTCCTTCATCTAGTCGCCATCGTCGTTCATCTAGTCG
scaffold_94|CDS|251667:252401|Dappu-112284|+|	15	95.2	135	176	42	AACGACGCAGAGCGC	GCGCAACGACGCAGAGCGCAATGACGCCGAGCGCAACGACGC
scaffold_94|CDS|263970:264147|Dappu-256520|-|	26	97.2	21	91	71	ACACCCAGCTGCCACACCCGGCTACT	ACACCCGGCTACTACACCCAGCTGCCACACCCGGCTACTACACCCAGCTACTACACCCGGCTACTACACCC
scaffold_94|CDS|278482:279476|Dappu-228144|-|	3	95.5	561	582	22	AAG	GAAGAAGAAGAAGAGGAAGAAG
scaffold_95|CDS|14611:15000|Dappu-256592|+|	3	100.0	260	275	16	AAG	AAGAAGAAGAAGAAGA
scaffold_95|CDS|50236:50570|Dappu-256603|-|	19	97.8	12	57	46	AAGAAGAGGAGGCGGGAGG	TCCTCCCGCCTCCTCTTCTTCCTCCCGCCTCCTCCTCTTCCTCCCG
scaffold_95|CDS|213351:214604|Dappu-256634|+|	3	100.0	1132	1150	19	AGC	CAGCAGCAGCAGCAGCAGC
scaffold_95|CDS|341759:341927|Dappu-327813|+|	11	100.0	69	92	24	AATGCCTCTAT	ATGCCTCTATAATGCCTCTATAAT
scaffold_95|CDS|403339:403734|Dappu-112391|+|	12	100.0	369	393	25	ACTGGGGGAGAT	GATACTGGGGGAGATACTGGGGGAG
scaffold_96|CDS|128748:128876|Dappu-256740|+|	18	98.1	35	86	52	AACAACTACGGCTATCGC	CAACAACTACGGCTATCGCAACAACTACGGCTATCGCAACAACTATGGCTAT
scaffold_96|CDS|342386:342766|Dappu-327898|+|	70	96.2	143	327	185	AAACAATAAGGCACATAACTGGCAGCTTGTAGAGGGGTGTAACAGCAAACATATTGCTAAGTTGAGAGGG	TGCCTTATTGTTTCCCTCATCAACTTAGCAATATGTTTGCTGTTACACCCCTCTACAAGCTGCCAGTTATGTGCCTTATTGTTTCCCTC-CAACTTAGCAATATGTTTGCTGTTACATCCCTCTACAAACTGCCAGTTATGCGCCTTATTGTTTCCCTCGTCAACTTAGCAATGTGTTTGCTGTTA
scaffold_96|CDS|350859:351535|Dappu-112454|-|	6	100.0	92	116	25	AAGCTC	CAAGCTCAAGCTCAAGCTCAAGCTC
scaffold_96|CDS|440526:443227|Dappu-112469|-|	9	94.4	1292	1327	36	AAGACGACG	AGACGACGAAGATGACGTAGACGACGAAGACGACGA
scaffold_97|CDS|8907:9039|Dappu-256833|+|	11	96.6	31	60	30	AATGGATACGG	GGAATGGATACGGAAATGGATACGGAATGG
scaffold_97|CDS|156077:156595|Dappu-309339|+|	1	95.0	222	241	20	A	AAAAAAAAAAGAAAAAAAAA
scaffold_97|CDS|378948:380115|Dappu-228265|+|	3	100.0	967	982	16	ACC	CACCACCACCACCACC
scaffold_97|CDS|399903:403205|Dappu-309396|-|	12	100.0	679	704	26	AACCGCAATTCC	CAACCGCAATTCCAACCGCAATTCCA
scaffold_97|CDS|399903:403205|Dappu-309396|-|	3	100.0	751	765	15	AGG	CCTCCTCCTCCTCCT
scaffold_97|CDS|399903:403205|Dappu-309396|-|	3	95.5	2166	2187	22	AAG	AGAAGAAGAAGAGGAAGAAGAA
scaffold_97|CDS|399903:403205|Dappu-309396|-|	3	100.0	2698	2718	21	ACC	ACCACCACCACCACCACCACC
scaffold_97|CDS|443557:443894|Dappu-256930|-|	3	100.0	175	190	16	AGC	GCAGCAGCAGCAGCAG
scaffold_97|CDS|444461:444651|Dappu-256930|-|	3	100.0	3	19	17	AGC	CAGCAGCAGCAGCAGCA
scaffold_97|CDS|447164:447712|Dappu-256930|-|	3	100.0	158	172	15	AGC	AGCAGCAGCAGCAGC
scaffold_97|CDS|447164:447712|Dappu-256930|-|	3	100.0	271	287	17	AAC	CAACAACAACAACAACA
scaffold_97|CDS|447164:447712|Dappu-256930|-|	3	100.0	331	345	15	AGC	AGCAGCAGCAGCAGC
scaffold_98|CDS|104996:105653|Dappu-328040|+|	18	96.4	94	176	83	AAACCGACGAAGGGACCC	AAGGGACCCAAACCGACGAAGGGTCCCAAACCGACGAAGGGTCCCAAACCAACGAAGGGACCCAAACCGACGAAGGGACCCAA
scaffold_98|CDS|277757:278075|Dappu-256995|+|	3	93.8	187	218	32	ACC	CACCATCACCACCACCACCACCACCAGCACCA
scaffold_98|CDS|288649:289581|Dappu-257000|+|	15	97.6	247	288	42	AAAACAGTGTCGGGT	TTACCCGACACTGTTTTACCCGACACTGTTTTACCTGACACT
scaffold_98|CDS|291873:294797|Dappu-257001|+|	15	97.6	241	282	42	AAAACAGTGTCAGGT	TTACCCGACACTGTTTTACCTGACACTGTTTTACCTGACACT
scaffold_98|CDS|304267:305076|Dappu-328069|-|	3	100.0	4	18	15	ACG	GTCGTCGTCGTCGTC
scaffold_98|CDS|388373:388600|Dappu-328085|+|	13	100.0	168	193	26	AAAATGAGAAACG	GAAAATGAGAAACGAAAATGAGAAAC
scaffold_98|CDS|407944:408154|Dappu-328087|+|	9	100.0	25	47	23	ACCGCCGCC	GGCGGTGGCGGCGGTGGCGGCGG
scaffold_98|CDS|449465:449851|Dappu-257039|+|	18	90.2	42	265	224	AAGGAAGGAGACCATCTG	ATCTGAAGGAAGGAGACCACCTGAAGGAAGGAGACCA-CTAGAAGGAGAGG-GAACACCTGAAGGAAGGAGATCACCTGAAGGAGAGG-GAATACCTGATGGAAGGAGACCGCCTGATGGAAGGAGACCGCCTGATGGAAGGAGACCATCTGAAGGAAGGAGACCATCTGAAGGAAGGAGACCATCTGAAGGAAGGAGACCATCTGAAGGAAGGAGAGCATCTGAAG
scaffold_98|CDS|449465:449851|Dappu-257039|+|	18	100.0	271	378	108	AACACTAGAAGGAGAGGG	GGAACACTAGAAGGAGAGGGAACACTAGAAGGAGAGGGAACACTAGAAGGAGAGGGAACACTAGAAGGAGAGGGAACACTAGAAGGAGAGGGAACACTAGAAGGAGAG
scaffold_99|CDS|3126:3313|Dappu-257052|-|	13	100.0	157	184	28	ACCTGCAGCCATG	CTGCAGGTCATGGCTGCAGGTCATGGCT
scaffold_99|CDS|31125:32189|Dappu-257062|+|	27	93.1	522	623	102	AAACCTCATCGTCGTATAATCCTAGCC	ATCGTTGTATAATCCTAGCCAAACCTCATCGTCCTATAATCCTAGCCAAACTTCATCATCGTACAATCCTAGCCAAACATCGTCGTCGTATAATCCTAGCCA
scaffold_99|CDS|48937:49140|Dappu-112675|+|	10	100.0	172	198	27	AACCCGAAGG	GGTTCCTTCGGGTTCCTTCGGGTTCCT
scaffold_99|CDS|110366:111796|Dappu-328299|+|	3	100.0	652	674	23	AGC	CAGCAGCAGCAGCAGCAGCAGCA
scaffold_99|CDS|224877:227510|Dappu-309463|-|	3	96.6	597	625	29	AAC	ACAACAACAACAACAACAGCAACAACAAC
scaffold_99|CDS|224877:227510|Dappu-309463|-|	3	100.0	1357	1378	22	AAG	GAAGAAGAAGAAGAAGAAGAAG
scaffold_99|CDS|224877:227510|Dappu-309463|-|	3	100.0	1738	1757	20	AAC	CAACAACAACAACAACAACA
scaffold_99|CDS|224877:227510|Dappu-309463|-|	3	100.0	2368	2384	17	AAC	AACAACAACAACAACAA
scaffold_99|CDS|227838:228907|Dappu-309463|-|	3	100.0	748	767	20	AGC	CAGCAGCAGCAGCAGCAGCA
scaffold_99|CDS|248028:248223|Dappu-309441|+|	3	95.7	50	72	23	AGC	GCAGCAGCAGCAGAAGCAGCAGC
scaffold_99|CDS|331072:331218|Dappu-257137|-|	3	100.0	21	36	16	AGC	GCTGCTGCTGCTGCTG
scaffold_99|CDS|342639:342804|Dappu-257138|+|	3	100.0	63	80	18	ACG	CGACGACGACGACGACGA
scaffold_99|CDS|367334:367670|Dappu-202343|+|	3	100.0	94	125	32	AAC	CAACAACAACAACAACAACAACAACAACAACA
scaffold_99|CDS|367334:367670|Dappu-202343|+|	12	91.2	97	153	57	AACAACAACAGC	CAACAACAACAACAACAACAACAACAACAGCAGCAGCAACAACAACAGCAGCAACAA
scaffold_99|CDS|382145:382326|Dappu-217355|+|	3	100.0	39	55	17	ATC	GATGATGATGATGATGA
scaffold_99|CDS|382145:382326|Dappu-217355|+|	3	100.0	54	76	23	AAG	GAAGAAGAAGAAGAAGAAGAAGA
scaffold_99|CDS|388542:388665|Dappu-328360|+|	9	100.0	32	54	23	AACGACATG	ATGAACGACATGAACGACATGAA
scaffold_100|CDS|138508:138771|Dappu-257207|-|	16	100.0	100	132	33	AAATGAAATGATGATG	CATCATCATTTCATTTCATCATCATTTCATTTC
scaffold_100|CDS|179967:180704|Dappu-300507|-|	3	100.0	572	590	19	AAC	CAACAACAACAACAACAAC
scaffold_100|CDS|205284:205795|Dappu-328161|+|	9	97.0	113	145	33	ACCTGGAGC	CCTGGAGCACCCGGAGCACCTGGAGCACCTGGA
scaffold_100|CDS|207686:207863|Dappu-328162|-|	3	90.2	110	150	41	AAG	GAAGAAGAAGAGGAAGAAGATGAAGATGATGAAGAAGAAGA
scaffold_100|CDS|207686:207863|Dappu-328162|-|	3	100.0	152	168	17	ACG	GACGACGACGACGACGA
scaffold_100|CDS|207952:208966|Dappu-328162|-|	3	96.6	822	850	29	AAG	GAAGAAGAGGAAGAAGAAGAAGAAGAAGA
scaffold_100|CDS|232975:234097|Dappu-328169|-|	3	100.0	672	688	17	AAC	ACAACAACAACAACAAC
scaffold_100|CDS|250269:251021|Dappu-228384|-|	9	100.0	500	521	22	AAGACGACG	ACGAAGACGACGAAGACGACGA
scaffold_100|CDS|291730:292044|Dappu-300517|-|	3	95.5	118	139	22	AAG	GAAGAAGAAGAAGAGGAAGAAG
scaffold_100|CDS|322571:324203|Dappu-328188|-|	3	100.0	916	933	18	AAC	CAACAACAACAACAACAA
scaffold_100|CDS|322571:324203|Dappu-328188|-|	3	96.2	1033	1058	26	AAC	CAACAACAACAACAACAGCAACAACA
scaffold_100|CDS|322571:324203|Dappu-328188|-|	3	100.0	1164	1180	17	ACG	GTCGTCGTCGTCGTCGT
scaffold_100|CDS|322571:324203|Dappu-328188|-|	3	100.0	1597	1611	15	AGC	CAGCAGCAGCAGCAG
scaffold_100|CDS|361843:365085|Dappu-300520|+|	3	100.0	151	174	24	AAC	CAACAACAACAACAACAACAACAA
scaffold_100|CDS|361843:365085|Dappu-300520|+|	15	97.6	679	720	42	AACAACAACAGCAGC	CAGCAACAACAACAGCAGCAGCAACAACAGCAGCAACAACAA
scaffold_100|CDS|361843:365085|Dappu-300520|+|	9	100.0	802	824	23	AACAACACC	CAACACCAACAACACCAACAACA
scaffold_100|CDS|361843:365085|Dappu-300520|+|	3	100.0	1387	1404	18	AGC	CAGCAGCAGCAGCAGCAG
scaffold_100|CDS|361843:365085|Dappu-300520|+|	3	100.0	1471	1488	18	AGG	GAGGAGGAGGAGGAGGAG
scaffold_100|CDS|361843:365085|Dappu-300520|+|	3	100.0	1670	1689	20	AAC	ACAACAACAACAACAACAAC
scaffold_100|CDS|361843:365085|Dappu-300520|+|	3	100.0	1831	1853	23	AAC	CAACAACAACAACAACAACAACA
scaffold_100|CDS|361843:365085|Dappu-300520|+|	3	100.0	2976	2995	20	AAC	CAACAACAACAACAACAACA
scaffold_101|CDS|42416:42997|Dappu-112862|+|	3	100.0	217	232	16	AAG	AAGAAGAAGAAGAAGA
scaffold_101|CDS|125423:125614|Dappu-257305|-|	15	100.0	119	183	65	AAGCCAGAGATCGTG	TGAAGCCAGAGATCGTGAAGCCAGAGATCGTGAAGCCAGAGATCGTGAAGCCAGAGATCGTGAAG
scaffold_101|CDS|302758:303002|Dappu-7246|-|	108	99.2	1	245	245	AAAGGCCGGATCGAAGGCCGGATGGCCAGCAGCAGATGCCGTCGGAGTAGTAGCTGGAACATAGGCCGGATGGCCAGCAGCAGACGAGGTCGGAAAGGTAGCCGGAAC	GCCTTTGTTCCGGCTGCCTTTCCGACCTCGTCTGCTGCTGGCCATCCGGCCTATGTTCCAGCTACTACTCCGACGGCATCTGCTGCTGGCCATCCGGCCTTCGATCCGGCCTTTGTTCCGGCTACCTTTCCGACCTCGTCTGCTGCTGGCCATCCGGCCTATGTTCCAGCTACTACTCCGACGTCATCTGCTGCTGGCCATCCGGCCTTCGATCCGGCCTTTGTTCCGGCTACCTTTCCGACCTC
scaffold_101|CDS|406699:407013|Dappu-61512|+|	1	95.2	64	84	21	A	TTTTTTTTTTTTTTCTTTTTT
scaffold_101|CDS|442547:443850|Dappu-300562|+|	9	100.0	5	26	22	AAAATTCTG	AAAATTCTGAAAATTCTGAAAA
scaffold_102|CDS|5198:6143|Dappu-112927|+|	3	100.0	583	600	18	ACG	CGACGACGACGACGACGA
scaffold_102|CDS|130636:132153|Dappu-112943|+|	6	100.0	570	597	28	AGCGGC	CGGCAGCGGCAGCGGCAGCGGCAGCGGC
scaffold_102|CDS|130636:132153|Dappu-112943|+|	3	100.0	599	614	16	ACG	CGACGACGACGACGAC
scaffold_102|CDS|187391:187468|Dappu-228448|+|	4	100.0	1	20	20	AGGC	GCAGGCAGGCAGGCAGGCAG
scaffold_102|CDS|231582:233558|Dappu-112962|-|	3	100.0	753	767	15	ACG	CGACGACGACGACGA
scaffold_102|CDS|236230:236571|Dappu-112963|+|	6	100.0	51	73	23	AAGTGC	AGTGCAAGTGCAAGTGCAAGTGC
scaffold_102|CDS|301152:301544|Dappu-112975|-|	60	96.1	109	367	259	AACCGGAGGCTGATGCTCCTCGTCGCCCAGTTGGACGGCCACCACGAAGAGATCGAGTTG	CGAAGAGATCAAGGTGAACCGGAAGCTGATGCTCCTCGTCGCCCAGTTGGACGGCCACCACGAAGAGATCGAGTTGAACCGGAGGCTGATGCTCCTCGTCGCCCAGTTGGACGGCCACCACGAAGAGATCGAGGTGAACCGGAGGCTGATGCTCCTCGTCACCCAGTTGTACGGCCACCACGAAGAGTTCGAGGTGAACCGGAGGCTGATGCTCCTCGTCGCCCAGTTGGACGGCCACCACGAAGATATCGAGGTGAAC
scaffold_103|CDS|28546:29048|Dappu-112986|+|	7	96.3	478	503	26	ACACGCC	CGTGT-GCGTGTGGCGTGTGGCGTGTG
scaffold_103|CDS|41126:41680|Dappu-112988|+|	27	100.0	379	433	55	AAAGCACACATGATTCATCTTCCGAAG	ACACATGATTCATCTTCCGAAGAAAGCACACATGATTCATCTTCCGAAGAAAGCA
scaffold_103|CDS|48355:48909|Dappu-328445|+|	27	100.0	379	433	55	AAAGCACACATGATTCATCTTCCGAAG	ACACATGATTCATCTTCCGAAGAAAGCACACATGATTCATCTTCCGAAGAAAGCA
scaffold_103|CDS|62615:62638|Dappu-112991|-|	9	100.0	1	24	24	ACCTCCATC	ATGGAGGTGATGGAGGTGATGGAG
scaffold_103|CDS|165401:165503|Dappu-113007|+|	36	98.0	2	103	102	AAAGGACGGAGAAGGTGAAGATGAAGAAGAGGAGAG	ATGAAGAAGAGGAGAGAAAGGACGGAGAAGGTGAAGATGAAGCTGAGGAGAGAAAGGACGGAGAAGGTGAAGATGAAGAAGAGGAGAGAAAGGACGGAGAAG
scaffold_103|CDS|255215:255433|Dappu-257560|-|	12	100.0	168	202	35	ACCGCCGCCCCC	GGCGGCGGTGGGGGCGGCGGTGGGGGCGGCGGTGG
scaffold_103|CDS|268895:269048|Dappu-113020|+|	3	100.0	81	95	15	ACC	TGGTGGTGGTGGTGG
scaffold_103|CDS|269674:269843|Dappu-113020|+|	3	100.0	84	102	19	AGC	CTGCTGCTGCTGCTGCTGC
scaffold_103|CDS|301055:301393|Dappu-257576|+|	21	94.9	212	289	78	AAGCTGAGGCAGCAGCAGCAG	TGCTGCTGTTGCCTCAGCTTCTGCTGCTGCTGCCTCAGCTTCTGCTACTGCTGCCTCGGCTCCTGCTGCTGCTGCCTC
scaffold_103|CDS|336892:337222|Dappu-202511|-|	4	100.0	20	38	19	AAAG	TTTCTTTCTTTCTTTCTTT
scaffold_103|CDS|391830:392131|Dappu-257603|+|	7	93.5	173	205	33	ACACTGG	CAGTGTCCAAGTGTCCAGTGTCACAGTGTCCAG
scaffold_104|CDS|7674:7904|Dappu-328508|+|	13	100.0	97	122	26	AAAACTTCCTTGC	TTCCTTGCAAAACTTCCTTGCAAAAC
scaffold_104|CDS|131019:132006|Dappu-290567|+|	3	96.4	374	401	28	ACC	ACCACCACCATCACCACCACCACCACCA
scaffold_104|CDS|131019:132006|Dappu-290567|+|	3	100.0	488	506	19	CCG	CGGCGGCGGCGGCGGCGGC
scaffold_104|CDS|131019:132006|Dappu-290567|+|	12	100.0	591	623	33	AGGCGGCGGCCC	GGCGGCCCAGGCGGCGGCCCAGGCGGCGGCCCA
scaffold_104|CDS|160962:161054|Dappu-257643|+|	13	94.6	41	79	39	ACATACGGGCCCC	ACATACGGGCCCCACCATACGGGCCCCGACATACGGGCC
scaffold_105|CDS|31247:31324|Dappu-113108|-|	6	91.2	11	66	56	AAGACG	AGACGAAGATGAAGACGAAGATGAAGCCGAAGACGAAAACGAA-ACGAAGACGAAGA
scaffold_105|CDS|32034:32282|Dappu-328574|+|	12	90.1	119	209	91	AAGTGCCTCTAC	CAAGTGCCTC-ACCAAGTGCCTCTACAAGTGTATCTACAAGT-CACTCTACAAGTGCCTCTGCAAGTGCCTCTTCAAGTGCCTCTGCAAGTGC
scaffold_105|CDS|53614:54205|Dappu-328578|-|	24	93.3	412	500	89	AAACGTATCCATTTGGAGCCGCAC	GCCGCACAAACGTATCCATTCGCAGCCGCGCAAGCGTATCCATTTGTTGCCGCACAAACGTATCCATTTGGAGCCGCACAAACGTATCC
scaffold_105|CDS|350906:351148|Dappu-328610|-|	12	97.3	41	77	37	ACAGCATCCAGT	CCAGTTCAGCATCCAGTACAGCATCCAGTACAGCATC
scaffold_105|CDS|363165:363355|Dappu-257788|+|	3	100.0	31	48	18	AGC	CTGCTGCTGCTGCTGCTG
scaffold_106|CDS|46489:47422|Dappu-290630|-|	12	100.0	316	341	26	AGCGGCGGCGGC	GCCGCTGCCGCCGCCGCTGCCGCCGC
scaffold_106|CDS|170958:171286|Dappu-257832|+|	3	100.0	273	287	15	AGC	CTGCTGCTGCTGCTG
scaffold_106|CDS|172364:172492|Dappu-257832|+|	3	100.0	69	84	16	AAG	CTTCTTCTTCTTCTTC
scaffold_106|CDS|193466:193818|Dappu-300638|+|	9	100.0	207	227	21	AAGGCCATC	CCTTGATGGCCTTGATGGCCT
scaffold_106|CDS|246104:246160|Dappu-257848|+|	3	96.4	13	40	28	CCG	GGCGGCGGCGGCGGTGGCGGCGGCGGCG
scaffold_106|CDS|246567:246705|Dappu-257848|+|	3	100.0	60	75	16	AGC	CAGCAGCAGCAGCAGC
scaffold_106|CDS|390256:391064|fgenesh1_pg.C_scaffold_106000061|-|	3	100.0	463	478	16	ACC	ACCACCACCACCACCA
scaffold_106|CDS|391191:391391|fgenesh1_pg.C_scaffold_106000061|-|	6	96.2	12	37	26	AACAGC	CAACAGCAACAGCAACAACAACAGCA
scaffold_106|CDS|437256:438180|Dappu-228523|-|	3	100.0	409	423	15	AGC	GCAGCAGCAGCAGCA
scaffold_107|CDS|64134:64581|Dappu-300653|-|	18	89.9	172	290	119	AAGGCGCACCACCTGCTG	GCTGAAGGCGCACCACCTGCCGATGGGGCACCACCTGCTGAAGGCGCTCCACCTGCCGAAGGCGCTCCTCCCGCCGAAGGCGCTCCTCCCGCTGAAGGCGCACCACCTGCTGAAGGCGC
scaffold_107|CDS|64134:64581|Dappu-300653|-|	54	92.5	208	446	239	AAGGCGCACCACCTGCCGAAGGCGCTCCTCCCGCCGAAGGCGCTCCTCCCGCTG	GCTGAAGGCGCTCCACCTGCCGAAGGCGCTCCTCCCGCCGAAGGCGCTCCTCCCGCTGAAGGCGCACCACCTGCTGAAGGCGCTCCTCCCGCTGACGGCGCTCCTCCTACTGACGGCGCACCACCTGCCGAAGGCGCTCCTCCCGCCGAAGGTGCTCCTCCCGCTGAAGGCGCTCCTCCCGCCGAAGGTGCTCCTCCCGCTGAAGGTGCTCCACCAGCTGAAGGTGCTCCACCTGCCGA
scaffold_107|CDS|112877:113362|Dappu-7094|+|	69	98.8	312	478	167	AAAACGTAGCCGGATGGCTGACAGCGGCGCTAGGCGGAAGGCTGGCGACGGTAGACGGGGGGCTAGGTG	CAGCCATCCGGCTACGTTTCCACCTAGCCCCCCGTCTACCGTCGCCAGCCTTCCGCCTAGCGCCGCTGCCAGCCATCCGGCTACGTTTTCACCTAGCCCCCCGTCTACCGTCGCCAGCCTTCCGCCTAGCGCCGCTGTCAGCCATCCGGCTACGTTTTCACCTAGCC
scaffold_107|CDS|113867:114247|Dappu-7744|+|	72	93.0	50	335	286	AAAACGTAGCCGGATGGCTAGATGAAACCGTTGCCGGATGGCTGGCTGGAAGCGTAGGCTGAAAGCTGGCTG	CGGTTTCATCTAGCCATCCGGCTACGTTTCCAGCCAGCTTTCAGCCTACGCTTCCAGCCAGCCATCCGGCAACGGTTTCATCTAGCCATCCGGCTACGTTTTCAGCCAGCTTTCAGCCTACGATTCCAGCCAGCCTTCCGGCCATGGTTTCATCTAGCCAACCGGCTACGCCTTCAGCCTGCCATCCGGCC-ACGCTTTCAGCCAGCCATCCAGCCGCGGTTTCATCTAGCCATCCGGCTACGTTTCCAGCCAGCTTTCAGCCTACGCTTCCAGCCAGCTATCCGGC
scaffold_107|CDS|120124:121224|Dappu-61834|-|	3	100.0	34	48	15	AGC	GCAGCAGCAGCAGCA
scaffold_107|CDS|130573:131016|Dappu-328676|+|	10	100.0	418	444	27	AAAAAATCTG	AATCTGAAAAAATCTGAAAAAATCTGA
scaffold_107|CDS|142123:143301|Dappu-61868|+|	3	100.0	112	126	15	AGC	GCAGCAGCAGCAGCA
scaffold_107|CDS|200205:200533|Dappu-113255|-|	4	95.2	210	231	22	AAAC	ACAAACAAACAGAACAAACAAA
scaffold_107|CDS|239237:239646|Dappu-113260|-|	10	94.4	269	302	34	ACTGCTGATG	TCATCAGCAGTCATCAGCAG-CATCAGCA-TCATCA
scaffold_107|CDS|387273:387558|Dappu-113276|+|	3	100.0	241	271	31	AGC	GCTGCTGCTGCTGCTGCTGCTGCTGCTGCTG
scaffold_107|CDS|387800:388020|Dappu-113276|+|	3	100.0	21	41	21	AAC	TGTTGTTGTTGTTGTTGTTGT
scaffold_108|CDS|37999:38362|Dappu-328726|+|	8	96.0	69	94	26	ACCACGAG	TCTCGTGGTTCTCGTGGTCTCGTGGT
scaffold_108|CDS|37999:38362|Dappu-328726|+|	6	100.0	272	294	23	ACGTCC	CGTGGACGTGGACGTGGACGTGG
scaffold_108|CDS|168349:169204|Dappu-113292|+|	18	96.1	22	98	77	AAACGGAGTGGCAGCAGC	GTGGCAGAAGCAAACGGAGTAGCAGCAGCAAACGGAGTGGCAGCAGCAAACGGAGTGGCAGCAGCAGACGGAGTGGC
scaffold_108|CDS|189845:190348|Dappu-113293|-|	1	100.0	259	271	13	C	CCCCCCCCCCCCC
scaffold_108|CDS|197335:197826|Dappu-258009|+|	3	100.0	139	155	17	ACG	GACGACGACGACGACGA
scaffold_108|CDS|292209:292382|Dappu-328753|+|	20	96.4	27	82	56	AATCCCATAGAATCCCGTAG	GATTCTACGAGATTCCATGGGATTCTACGGGATTCTATGGGATTCTACGGGATTCT
scaffold_108|CDS|292209:292382|Dappu-328753|+|	19	97.7	77	120	44	AAGATTCTGCGAGATTCTG	GATTCTGTGAGATTCTGAAGATTCTGCGAGATTCTGAAGATTCT
scaffold_109|CDS|99920:101610|Dappu-113337|+|	3	100.0	730	747	18	AAG	TCTTCTTCTTCTTCTTCT
scaffold_109|CDS|102055:102500|Dappu-113337|+|	3	100.0	396	415	20	AAG	GAAGAAGAAGAAGAAGAAGA
[truncated: 170,328 more chars]
